# Supplementary material for: Improving wheat grain composition for human health by constructing a QTL atlas for essential minerals
Source: Commun Biol. 2024 Aug 15;7:1001. doi: 10.1038/s42003-024-06692-7 (PMC11327371; doi:10.1038/s42003-024-06692-7)
Supplement: Supplementary file 4 — Supplementary Data 1 [file 42003_2024_6692_MOESM4_ESM.xlsx]

## Sheet: Env_Abbreviation
List of environment and treatment abbreviations mentioned in the study.
Item	Abbreviation	Description
Site	RH	Rothamsted Research in Harpenden, UK
Years	12	2012
	13	2013
	14	2014
	15	2015
	16	2016
	17	2017
	18	2018
	19	2019
	20	2020
Nitrogen level	N1	low nitrogen fertilization level of 50 kg N/ha
	N2	high nitrogen fertilization level of 200 kg N/ha

## Sheet: Crop_Ontologies
List of traits and crop ontlogy terms used in this study.
Phenology	variable-id	variable-name	trait-id	trait-name	trait-description	trait-abbreviation	measurement-id	Measurement-abbreviation	measurement-name	measurement-description	unit-id	Unit abbreviation	unit-name	Formula
	ROTH_VARIABLE:000119	Gs_Vis_GS	ROTH_TRAIT:000119	Growth stage	Growth stage	Gs	ROTH_MEAS:000117	Vis	Visual assesment	Visual assesment of growth stage, using the decimal scale.	ROTH_UNIT:000123	GS	GS
	ROTH_VARIABLE:000374	Gs31_Vis_Dt	ROTH_TRAIT:000374	Growth stage 31	Growth stage 31	Gs31	ROTH_MEAS:000117	Vis	Visual assesment of growth stage	Visual assesment in field, following the decimal scale. Or, read from or interpolated from, a series of measurements.	ROTH_UNIT:000042	Dt	Day
	ROTH_VARIABLE:000395	Gs39_Vis_Dt	ROTH_TRAIT:000395	Growth stage 39	Growth stage 39	Gs39	ROTH_MEAS:000117	Vis	Visual assesment of growth stage	Visual assesment in field, following the decimal scale. Or, read from or interpolated from, a series of measurements.	ROTH_UNIT:000042	Dt	Day
	ROTH_VARIABLE:000375	Gs41_Vis_Dt	ROTH_TRAIT:000375	Growth stage 41	Growth stage 41	Gs41	ROTH_MEAS:000117	Vis	Visual assesment of growth stage	Visual assesment in field, following the decimal scale. Or, read from or interpolated from, a series of measurements.	ROTH_UNIT:000042	Dt	Day
	ROTH_VARIABLE:000376	Gs51_Vis_Dt	ROTH_TRAIT:000376	Growth stage 51	Growth stage 51	Gs51	ROTH_MEAS:000117	Vis	Visual assesment of growth stage	Visual assesment in field, following the decimal scale. Or, read from or interpolated from, a series of measurements.	ROTH_UNIT:000042	Dt	Day
	ROTH_VARIABLE:000377	Gs55_Vis_Dt	ROTH_TRAIT:000377	Growth stage 55	Growth stage 55	Gs55	ROTH_MEAS:000117	Vis	Visual assesment of growth stage	Visual assesment in field, following the decimal scale. Or, read from or interpolated from, a series of measurements.	ROTH_UNIT:000042	Dt	Day
	ROTH_VARIABLE:000500	Gs59_Vis_Dt	ROTH_TRAIT:000476	Growth stage 59	Growth stage 59	Gs59	ROTH_MEAS:000117	Vis	Visual assesment of growth stage	Visual assesment in field, following the decimal scale. Or, read from or interpolated from, a series of measurements.	ROTH_UNIT:000042	Dt	Day
	ROTH_VARIABLE:000378	Gs61_Vis_Dt	ROTH_TRAIT:000378	Growth stage 61	Growth stage 61	Gs61	ROTH_MEAS:000117	Vis	Visual assesment of growth stage	Visual assesment in field, following the decimal scale. Or, read from or interpolated from, a series of measurements.	ROTH_UNIT:000042	Dt	Day
	ROTH_VARIABLE:000396	Gs63_Vis_Dt	ROTH_TRAIT:000396	Growth stage 63	Growth stage 63	Gs63	ROTH_MEAS:000117	Vis	Visual assesment of growth stage	Visual assesment in field, following the decimal scale. Or, read from or interpolated from, a series of measurements.	ROTH_UNIT:000042	Dt	Day
	ROTH_VARIABLE:000379	Gs65_Vis_Dt	ROTH_TRAIT:000379	Growth stage 65	Growth stage 65	Gs65	ROTH_MEAS:000117	Vis	Visual assesment of growth stage	Visual assesment in field, following the decimal scale. Or, read from or interpolated from, a series of measurements.	ROTH_UNIT:000042	Dt	Day
	ROTH_VARIABLE:000501	Gs89_Vis_Dt	ROTH_TRAIT:000477	Growth stage 89	Growth stage 89	Gs89	ROTH_MEAS:000117	Vis	Visual assesment of growth stage	Visual assesment in field, following the decimal scale. Or, read from or interpolated from, a series of measurements.	ROTH_UNIT:000042	Dt	Day
	ROTH_VARIABLE:000123	CanMat_Vis_Dt	ROTH_TRAIT:000123	Canopy Maturity	Canopy Maturity	CanMat	ROTH_MEAS:000117	Vis	Visual assesment, or, read or interpolated from a series of assesments	Date of canopy maturity, taken as the date when the score of variable 000122 was 9 - either read from, or, interpolated from a series of assesments.	ROTH_UNIT:000042	Dt	Day
	ROTH_VARIABLE:000122	CanMatSc_Vis_0to10	ROTH_TRAIT:000122	Canopy maturity score	Canopy maturity score	CanMatSc	ROTH_MEAS:000117	Vis	Visual assesment	Canopy maturity, a visual assesment allocating a score, 0-10, 0 for green canopy (ignoring premature tipping) 10 for fully senesced canopy. Maturity taken as date of score 9, ie 90% senescenec of canopy.	ROTH_UNIT:000122	0to10	Scale 0 to 10
	ROTH_VARIABLE:000380	PedMat_Vis_Dt	ROTH_TRAIT:000380	Peduncle Maturity	Peduncle Maturity	PedMat	ROTH_MEAS:000117	Vis	Visual assesment, or, read or interpolated from a series of assesments	Date when peduncle maturity reached for a plot, either read from, or, interpolated from from a series of assesments.	ROTH_UNIT:000042	Dt	Day
	ROTH_VARIABLE:000121	PedMatSc_Vis_0to10	ROTH_TRAIT:000121	Peduncle Maturity Score	Peduncle Maturity Score	PedMatSc	ROTH_MEAS:000117	Vis	Visual assesment	Peduncle maturity visual score - 0= completely green NEEDS MORE DETAIL	ROTH_UNIT:000122	0to10	Scale 0 to 10
	ROTH_VARIABLE:000124	spMat_Vis_Dt	ROTH_TRAIT:000124	Spike Maturity	Spike Maturity	spMat	ROTH_MEAS:000117	Vis	Visual assesment, or, read or interpolated from a series of assesments	Date of spike maturity, taken as the date when the score of variable 000122 was 5, either read from, or, interpolated from a series of assesments.	ROTH_UNIT:000042	Dt	Day
	ROTH_VARIABLE:000390	SpMatSc_Vis_0to10	ROTH_TRAIT:000390	Spike Maturity Score	Spike Maturity Score	SpMatSc	ROTH_MEAS:000117	Vis	Visual assesment	Spike maturity, score, as visual assesemnt, scale 0-10, 0= spike entirely green, 10= spike entirely senesced	ROTH_UNIT:000122	0to10	Scale 0 to 10
	ROTH_VARIABLE:000381	Gs31GDD_CalcGdd_degCd	ROTH_TRAIT:000381	Growth stage 31 thermal time from sowing	Growth stage 31 thermal time	Gs31GDD	ROTH_MEAS:000392	CalcGdd	Calculation from other measurements	Calculation, using date from visual assesment and daily temperature data. Summing the mean daily temperatures from sowing to GS31, ignoring any negative values.	ROTH_UNIT:000478	degCd	degCd
	ROTH_VARIABLE:000397	Gs39GDD_CalcGdd_degCd	ROTH_TRAIT:000397	Growth stage 39 thermal time from sowing	Growth stage 39 thermal time	Gs39GDD	ROTH_MEAS:000392	CalcGdd	Calculation from other measurements	Calculation, using date from visual assesment and daily temperature data. Summing the mean daily temperatures from sowing to GS39, ignoring any negative values.	ROTH_UNIT:000478	degCd	degCd
	ROTH_VARIABLE:000382	Gs41GDD_CalcGdd_degCd	ROTH_TRAIT:000382	Growth stage 41 thermal time from sowing	Growth stage 41 thermal time	Gs41GDD	ROTH_MEAS:000392	CalcGdd	Calculation from other measurements	Calculation, using date from visual assesment and daily temperature data. Summing the mean daily temperatures from sowing to GS41, ignoring any negative values.	ROTH_UNIT:000478	degCd	degCd
	ROTH_VARIABLE:000383	Gs51GDD_CalcGdd_degCd	ROTH_TRAIT:000383	Growth stage 51 thermal time from sowing	Growth stage 51 thermal time	Gs51GDD	ROTH_MEAS:000392	CalcGdd	Calculation from other measurements	Calculation, using date from visual assesment and daily temperature data. Summing the mean daily temperatures from sowing to GS54, ignoring any negative values.	ROTH_UNIT:000478	degCd	degCd
	ROTH_VARIABLE:000384	Gs55GDD_CalcGdd_degCd	ROTH_TRAIT:000384	Growth stage 55 thermal time from sowing	Growth stage 55 thermal time	Gs55GDD	ROTH_MEAS:000392	CalcGdd	Calculation from other measurements	Calculation, using date from visual assesment and daily temperature data. Summing the mean daily temperatures from sowing to GS55, ignoring any negative values.	ROTH_UNIT:000478	degCd	degCd
	ROTH_VARIABLE:000502	Gs59GDD_CalcGdd_degCd	ROTH_TRAIT:000478	Growth stage 59 thermal time from sowing	Growth stage 59 thermal time	Gs59GDD	ROTH_MEAS:000392	CalcGdd	Calculation from other measurements	Calculation, using date from visual assesment and daily temperature data. Summing the mean daily temperatures from sowing to GS59, ignoring any negative values.	ROTH_UNIT:000478	degCd	degCd
	ROTH_VARIABLE:000385	Gs61GDD_CalcGdd_degCd	ROTH_TRAIT:000385	Growth stage 61 thermal time from sowing	Growth stage 61 thermal time	Gs61GDD	ROTH_MEAS:000392	CalcGdd	Calculation from other measurements	Calculation, using date from visual assesment and daily temperature data. Summing the mean daily temperatures from sowing to GS61, ignoring any negative values.	ROTH_UNIT:000478	degCd	degCd
	ROTH_VARIABLE:000398	Gs63GDD_CalcGdd_degCd	ROTH_TRAIT:000398	Growth stage 63 thermal time from sowing	Growth stage 63 thermal time	Gs63GDD	ROTH_MEAS:000392	CalcGdd	Calculation from other measurements	Calculation, using date from visual assesment and daily temperature data. Summing the mean daily temperatures from sowing to GS63, ignoring any negative values.	ROTH_UNIT:000478	degCd	degCd
	ROTH_VARIABLE:000386	Gs65GDD_CalcGdd_degCd	ROTH_TRAIT:000386	Growth stage 65 thermal time from sowing	Growth stage 65 thermal time	Gs65GDD	ROTH_MEAS:000392	CalcGdd	Calculation from other measurements	Calculation, using date from visual assesment and daily temperature data. Summing the mean daily temperatures from sowing to GS65, ignoring any negative values.	ROTH_UNIT:000478	degCd	degCd
	ROTH_VARIABLE:000503	Gs89GDD_CalcGdd_degCd	ROTH_TRAIT:000479	Growth stage 89 thermal time from sowing	Growth stage 89 thermal time	Gs89GDD	ROTH_MEAS:000392	CalcGdd	Calculation from other measurements	Calculation, using date from visual assesment and daily temperature data. Summing the mean daily temperatures from sowing to GS89, ignoring any negative values.	ROTH_UNIT:000478	degCd	degCd
	ROTH_VARIABLE:000387	CanMatGDD_CalcGdd_degCd	ROTH_TRAIT:000387	Thermal time, sowing to canopy maturity	Thermal time, sowing to canopy maturity	CanMatGDD	ROTH_MEAS:000392	CalcGdd	Calculation from other measurements	Calculation, using date from visual assesment and daily temperature data. Summing the mean daily temperatures from sowing to canopy maturity, ignoring any negative values.	ROTH_UNIT:000478	degCd	degCd
	ROTH_VARIABLE:000388	PedMatGDD_CalcGdd_degCd	ROTH_TRAIT:000388	Thermal time, sowing to peduncle maturity	Thermal time, sowing to peduncle maturity	PedMatGDD	ROTH_MEAS:000392	CalcGdd	Calculation from other measurements	Calculation, using date from visual assesment and daily temperature data. Summing the mean daily temperatures from sowing to peduncle maturity, ignoring any negative values.	ROTH_UNIT:000478	degCd	degCd
	ROTH_VARIABLE:000389	SpMatGDD_CalcGdd_degCd	ROTH_TRAIT:000389	Thermal time, sowing to spike maturity	Thermal time, sowing to spike maturity	SpMatGDD	ROTH_MEAS:000392	CalcGdd	Calculation from other measurements	Calculation, using date from visual assesment and daily temperature data. Summing the mean daily temperatures from sowing to spike maturity (50%), ignoring any negative values.	ROTH_UNIT:000478	degCd	degCd
	ROTH_VARIABLE:000391	StmElDur3161_CalcGdd_Dy	ROTH_TRAIT:000391	Stem elongation duration, GS 31 to GS61	Stem elongation duration, GS 31 to GS61	StmElDur3161	ROTH_MEAS:000392	CalcGdd	Calculation from other measurements	Calculation of the days between GS31 and 61	ROTH_UNIT:000392	Dy	Dy
	ROTH_VARIABLE:000392	BtSpEMDur4161_CalcGdd_Dy	ROTH_TRAIT:000392	Booting and spike emergence duration, GS 41 to GS61	Booting and spike emergence duration, GS 41 to GS61	BtSpEMDur4161	ROTH_MEAS:000392	CalcGdd	Calculation from other measurements	Calculation of the days between GS41 and 61	ROTH_UNIT:000392	Dy	Dy
	ROTH_VARIABLE:000504	GrnflDur6189_CalcGdd_Dy	ROTH_TRAIT:000480	Length of grainfill period, GS61 to GS89	Length of grainfill period, GS61 to GS90	GrnflDur6189	ROTH_MEAS:000392	CalcGdd	Calculation from other measurements	Calculation of the days between GS61 and GS89	ROTH_UNIT:000392	Dy	Dy
	ROTH_VARIABLE:000125	GrnflDur61CanMat_CalcGdd_Dy	ROTH_TRAIT:000125	Length of grainfill period, GS61 to canopy maturity	Length of grainfill period, GS61 to canopy maturity	GrnflDur61CanMat	ROTH_MEAS:000392	CalcGdd	Calculation from other measurements	Calculation of the days between GS61 and canopy maturity	ROTH_UNIT:000392	Dy	Dy
	ROTH_VARIABLE:000399	GrnflDur61SpMat_CalcGdd_Dy	ROTH_TRAIT:000399	Length of grainfill period, GS61 to spike maturity	Length of grainfill period, GS61 to spike maturity	GrnflDur61SpMat	ROTH_MEAS:000392	CalcGdd	Calculation from other measurements	Calculation of the days between GS61 and spike maturity	ROTH_UNIT:000392	Dy	Dy
	ROTH_VARIABLE:000401	GrnflDur65CanMat_CalcGdd_Dy	ROTH_TRAIT:000401	Length of grainfill period, GS65 to canopy maturity	Length of grainfill period, GS65 to canopy maturity	GrnflDur65CanMat	ROTH_MEAS:000392	CalcGdd	Calculation from other measurements	Calculation of the days between GS65 and canopy maturity	ROTH_UNIT:000392	Dy	Dy
	ROTH_VARIABLE:000393	StmElDur3161GDD_CalcGdd_degCd	ROTH_TRAIT:000393	Stem elongation duration, GS 31 to GS61, in thermal time	Stem elongation duration, GS 31 to GS61, in thermal time	StmElDur3161GDD	ROTH_MEAS:000392	CalcGdd	Calculation from other measurements	Calculation of the thermal time between GS31 and GS61	ROTH_UNIT:000478	degCd	degCd
	ROTH_VARIABLE:000394	BtSpEMDur4161GDD_CalcGdd_degCd	ROTH_TRAIT:000394	Booting and spike emergence duration, GS 41 to GS61 in thermal time	Booting and spike emergence duration, GS 41 to GS61 in thermal time	BtSpEMDur4161GDD	ROTH_MEAS:000392	CalcGdd	Calculation from other measurements	Calculation of the thermal time between GS41 and GS61	ROTH_UNIT:000478	degCd	degCd
	ROTH_VARIABLE:000505	GrnflDur6189GDD_CalcGdd_degCd	ROTH_TRAIT:000481	Length of grainfill period, GS61 to GS89 in thermal time	Length of grainfill period, GS61 to GS89 in thermal time	GrnflDur6189GDD	ROTH_MEAS:000392	CalcGdd	Calculation from other measurements	Calculation of the thermal time between GS61 and GS89	ROTH_UNIT:000478	degCd	degCd
	ROTH_VARIABLE:000126	GrnflDur61CanMatGDD_CalcGdd_degCd	ROTH_TRAIT:000126	Length of grainfill period, GS61 to canopy maturity in thermal time	Length of grainfill period, GS61 to canopy maturity in thermal time	GrnflDur61CanMatGDD	ROTH_MEAS:000392	CalcGdd	Calculation from other measurements	Calculation of the thermal time between GS61 and canopy maturity	ROTH_UNIT:000478	degCd	degCd
	ROTH_VARIABLE:000400	GrnflDur61SpMatGDD_CalcGdd_degCd	ROTH_TRAIT:000400	Length of grainfill period, GS61 to spike maturity in thermal time	Length of grainfill period, GS61 to spike maturity in thermal time	GrnflDur61SpMatGDD	ROTH_MEAS:000392	CalcGdd	Calculation from other measurements	Calculation of the thermal time between GS41 and spike maturity	ROTH_UNIT:000478	degCd	degCd
	ROTH_VARIABLE:000402	GrnflDur65CanMatGDD_CalcGdd_degCd	ROTH_TRAIT:000402	Length of grainfill period, GS65 to canopy maturity in thermal time	Length of grainfill period, GS65 to canopy maturity in thermal time	GrnflDur65CanMatGDD	ROTH_MEAS:000392	CalcGdd	Calculation from other measurements	Calculation of the thermal time between GS65 and canopy maturity	ROTH_UNIT:000478	degCd	degCd
In-season measurements	variable-id	variable-name	trait-id	trait-name	trait-description	trait-abbreviation	measurement-id	Measurement-abbreviation	measurement-name	measurement-description	unit-id	Unit abbreviation	unit-name	Formula
	ROTH_VARIABLE:000131	RawCpHt_FldMes_cm	ROTH_TRAIT:000131	Crop height	Crop height	RawCpHt	ROTH_MEAS:000132	FldMes	Ruler measurement	Field measurement of crop height, ground to tip of spike (ignoring awns), and if any lodging, then the true stem length measured, ie from ground along the stem to the spike tip.	ROTH_UNIT:000456	cm	cm
	ROTH_VARIABLE:000132	CpHt_FldMes_cm	ROTH_TRAIT:000132	Mean crop height	Mean crop height	CpHt	ROTH_MEAS:000132	FldMes	Calculation or ruler measurement	The mean of individual height measurements (may only be one measurement) per plot	ROTH_UNIT:000456	cm	cm
	ROTH_VARIABLE:000130	LodAr_Vis_%	ROTH_TRAIT:000130	Lodging, % area affected	Lodging, % area affected	LodAr	ROTH_MEAS:000117	Vis	Visual assement	Visual assesment of the % area of the plot with the most severe loding, the area that had a lodging severity score	ROTH_UNIT:000477	%	%
	ROTH_VARIABLE:000129	LodSev_Vis_0to10	ROTH_TRAIT:000129	Lodging severity	Lodging severity	LodSev	ROTH_MEAS:000117	Vis	Visual assement	Visual assesment of lodging, looking at the worst area (for lodging) of a plot. 0=stems at 90 degrees, ie no loding, 10= stems at 0 degrees, flat, inbetween scores as appropriate eg 5=stems at 45 degrees.	ROTH_UNIT:000122	0to10	Scale 0 to 10
	ROTH_VARIABLE:000117	AwnPreAb_Vis_0to1	ROTH_TRAIT:000117	Awns	Awns, presence or absence	AwnPreAb	ROTH_MEAS:000117	Vis	Visual assesment of awns	Visual assesemnt of awns, score =0, no awns, 1=awns present	ROTH_UNIT:000117	0to1	scale 0 to 1
	ROTH_VARIABLE:000118	Notes_Vis_Notes	ROTH_TRAIT:000118	Notes	Notes	Notes	ROTH_MEAS:000117	Vis	Plot notes	Notes Visual assesment - any text notes made on plots	ROTH_UNIT:000118	Notes	Notes
	ROTH_VARIABLE:000506	Est_Vis_0to10	ROTH_TRAIT:000482	Establishment Score	Establishment Score	Est	ROTH_MEAS:000117	Vis	Visual assement	Visual assesment of the % area of the plot that has established well	ROTH_UNIT:000122	0to10	Scale 0 to 10
In-season sampling	variable-id	variable-name	trait-id	trait-name	trait-description	trait-abbreviation	measurement-id	Measurement-abbreviation	measurement-name	measurement-description	unit-id	Unit abbreviation	unit-name	Formula
	ROTH_VARIABLE:000138	BmsYldAnth_CalcBioSamp_tha	ROTH_TRAIT:000138	Biomass yield at anthesis	Biomass yield at anthesis	BmsYldAnth	ROTH_MEAS:000483	CalcBioSamp	Calculation from raw data	Calculation of biomass yield in-season or pre-harvest, calculated from weight of biomass, corrected to 100% Dry Matter and the area it was cut from.	ROTH_UNIT:000474	tha	t/ha
	ROTH_VARIABLE:000140	NConcAnth_ComAna_%	ROTH_TRAIT:000140	Biomass nitrogen concentration at anthesis	Biomass nitrogen concentration at anthesis	NConcAnth	ROTH_MEAS:000140	ComAna	Combustion analysis	Measured on whole crop sample by combustion	ROTH_UNIT:000477	%	%
	ROTH_VARIABLE:000141	NOffAnth_CalcBioSamp_kgha	ROTH_TRAIT:000141	Biomass nitrogen offtake at anthesis	Biomass nitrogen offtake at anthesis	NOffAnth	ROTH_MEAS:000483	CalcBioSamp	Calculation from analysis and yield	Calculated from biomass N concentration and biomass yield	ROTH_UNIT:000305	kgha	kg/ha
Preharvest counts	variable-id	variable-name	trait-id	trait-name	trait-description	trait-abbreviation	measurement-id	Measurement-abbreviation	measurement-name	measurement-description	unit-id	Unit abbreviation	unit-name	Formula
	ROTH_VARIABLE:000463	RwWd_FldMes_cm	ROTH_TRAIT:000463	Row width	Row width	RwWd	ROTH_MEAS:000132	FldMes	Measurement	Row width, ie the distance between rows	ROTH_UNIT:000456	cm	cm
	ROTH_VARIABLE:000114	PlntCt_Samp_No	ROTH_TRAIT:000114	Plant count - plants in row	Plant count - plants in row	PlntCt	ROTH_MEAS:000114	Samp	Sampling for shoot and plant counts raw data	Visual count of number of plants in a length of row	ROTH_UNIT:000178	No	No
	ROTH_VARIABLE:000115	PlntPop_CalcSamp_m2	ROTH_TRAIT:000115	Plant population per unit area	Plant population per unit area	PlntPop	ROTH_MEAS:000115	CalcSamp	Calculation from raw data	Calculation of plants per unit area, from plant count, row width and length of row measured	ROTH_UNIT:000134	m2	m2
	ROTH_VARIABLE:000110	ShtCtRwLen_Samp_m	ROTH_TRAIT:000110	Shoot count row length	Shoot count row length	ShtCtRwLen	ROTH_MEAS:000114	Samp	Sampling for shoot and plant counts raw data	Length of row used to count shoots/stems/plants (may be the sum of multiple lengths)	ROTH_UNIT:000156	m	m
	ROTH_VARIABLE:000111	ShtCt_Samp_No	ROTH_TRAIT:000111	Shoot count in row	Shoot count in row	ShtCt	ROTH_MEAS:000114	Samp	Sampling for shoot and plant counts raw data	Visual count of number of shoots in a length of row	ROTH_UNIT:000178	No	No
	ROTH_VARIABLE:000112	ShtCtSamp_Samp_No	ROTH_TRAIT:000112	Shoot count per plant	Shoot count per plant	ShtCtSamp	ROTH_MEAS:000114	Samp	Sampling for shoot and plant counts raw data	Visual count of shoots in a known number of plants.	ROTH_UNIT:000178	No	No
	ROTH_VARIABLE:000113	ShtPop_CalcSamp_m2	ROTH_TRAIT:000113	Shoot population per unit area	Shoot population per unit area	ShtPop	ROTH_MEAS:000115	CalcSamp	Calculation from raw data	Calculation of shoots per unit area, from shoot count, row width and length of row measured	ROTH_UNIT:000134	m2	m2
Preharvest sampling	variable-id	variable-name	trait-id	trait-name	trait-description	trait-abbreviation	measurement-id	Measurement-abbreviation	measurement-name	measurement-description	unit-id	Unit abbreviation	unit-name	Formula
	ROTH_VARIABLE:000464	BioSampRwLn_BioSamp_cm	ROTH_TRAIT:000464	Length of row of cut sample area	Length of row of cut sample area	BioSampRwLn	ROTH_MEAS:000465	BioSamp	Biomass sampling raw data	Total length of row cut for biomass sampling; may be the sum of lengths if several rows sampled	ROTH_UNIT:000456	cm	cm
	ROTH_VARIABLE:000134	BmsAr_BioSamp_m2	ROTH_TRAIT:000134	Area from which biomass sampled	Area from which biomass sampled	BmsAr	ROTH_MEAS:000465	BioSamp	Biomass sampling raw data	Calculated from length of row cut and row width	ROTH_UNIT:000134	m2	m2
	ROTH_VARIABLE:000133	TotFrWtBms_BioSamp_g	ROTH_TRAIT:000133	Total fresh weigh of biomass sampled	Total fresh weigh of biomass sampled	TotFrWtBms	ROTH_MEAS:000465	BioSamp	Biomass sampling raw data	Weight of whole crop sample, cut at ground level from known area.	ROTH_UNIT:000136	g	g
	ROTH_VARIABLE:000137	NoStmSs_BioSamp_No	ROTH_TRAIT:000137	Number of stems in sub-sample	Number of stems in sub-sample	NoStmSs	ROTH_MEAS:000465	BioSamp	Biomass sampling raw data	Count of the number of stems in the biomass sub-sample	ROTH_UNIT:000178	No	No
	ROTH_VARIABLE:000136	BmsSsDrWt_BioSamp_g	ROTH_TRAIT:000136	Biomass sub-sample dry weight	Biomass sub-sample dry weight	BmsSsDrWt	ROTH_MEAS:000465	BioSamp	Biomass sampling raw data	Dry weight of the biomass sub-sample	ROTH_UNIT:000136	g	g
	ROTH_VARIABLE:000135	BmsSsFrWt_BioSamp_g	ROTH_TRAIT:000135	Biomass sub-sample fresh weight	Biomass sub-sample fresh weight	BmsSsFrWt	ROTH_MEAS:000465	BioSamp	Biomass sampling raw data	Weight of a small (typically 200g) fresh biomass sub-sample	ROTH_UNIT:000136	g	g
	ROTH_VARIABLE:000149	GrnWt_GbSamp_g	ROTH_TRAIT:000149	Grain dry weight at preharvest sampling	Grain dry weight at preharvest sampling	GrnWt	ROTH_MEAS:000148	GbSamp	Pre-harvest grab sampling	Dry weight of grain from a pre-harvest grab sample (typically 100 stems), threshed in a lab thresher then dried.	ROTH_UNIT:000136	g	g
	ROTH_VARIABLE:000147	StrwWt_GbSamp_g	ROTH_TRAIT:000147	Straw dry weight at preharvest sampling	Straw dry weight at preharvest sampling	StrwWt	ROTH_MEAS:000148	GbSamp	Pre-harvest grab sampling	Dry weight of straw from a pre-harvest grab sample (typically 100 stems), threshed in a lab thresher then dried.	ROTH_UNIT:000136	g	g
	ROTH_VARIABLE:000148	ChfWt_GbSamp_g	ROTH_TRAIT:000148	Chaff dry weight at preharvest sampling	Chaff dry weight at preharvest sampling	ChfWt	ROTH_MEAS:000148	GbSamp	Pre-harvest grab sampling	Dry weight of chaff from a pre-harvest grab sample (typically 100 stems), threshed in a lab thresher then dried.	ROTH_UNIT:000136	g	g
	ROTH_VARIABLE:000467	StrwChfWt_GbSamp_g	ROTH_TRAIT:000467	Straw and chaff weight at pre-harvest sampling	Straw and chaff weight at pre-harvest sampling	StrwChfWt	ROTH_MEAS:000148	GbSamp	Pre-harvest grab sampling	Dry weight of straw and chaff from a pre-harvest grab sample (typically 100 stems), threshed in a lab thresher then dried.	ROTH_UNIT:000459	g	g
	ROTH_VARIABLE:000150	StmNoS_GbSamp_No	ROTH_TRAIT:000150	Number of stems in sample	Number of stems in sample	StmNoS	ROTH_MEAS:000148	GbSamp	Pre-harvest grab sampling	Number of stems in a pre-harvest grab sample (typically 100)	ROTH_UNIT:000178	No	No
	ROTH_VARIABLE:000153	HI_CalcFhStCor_%	ROTH_TRAIT:000153	Harvest index	Ratio of grain weight to total above ground biomass weight, expressed as a percentage	HI	ROTH_MEAS:000176	CalcFhStCor	Final harvest, from straw weights, stubble corrected	Harvest Index, calculated from combine (or post-combining plot straw weights) grain and straw yields, to include an allowance for the stubble (stubble height and crop height also measured).	ROTH_UNIT:000477	%	%
	ROTH_VARIABLE:000516	HI_CalcFhStEst_%	ROTH_TRAIT:000153	Harvest index	Ratio of grain weight to total above ground biomass weight, expressed as a percentage	HI	ROTH_MEAS:000491	CalcFhStEst	Final harvest, from straw weights & stubble estimation	Harvest Index, calculated from combine (or post-combining plot straw weights) grain and straw yields, to include an estimation for the stubble	ROTH_UNIT:000477	%	%
	ROTH_VARIABLE:000484	HI_CalcFh_%	ROTH_TRAIT:000153	Harvest index	Ratio of grain weight to total above ground biomass weight, expressed as a percentage	HI	ROTH_MEAS:000191	CalcFh	Final harvest, from straw weights	Harvest Index, calculated from combine (or post-combining plot straw weights) grain and straw yields, no allowance for the stubble, therefore HI will be deceptively high.	ROTH_UNIT:000477	%	%
	ROTH_VARIABLE:000485	HI_CalcBioSamp_%	ROTH_TRAIT:000153	Harvest index	Ratio of grain weight to total above ground biomass weight, expressed as a percentage	HI	ROTH_MEAS:000483	CalcBioSamp	Final harvest, sampling	Harvest Index, calculated from a pre-harvest biomass sampling and combine grain yields.	ROTH_UNIT:000477	%	%
	ROTH_VARIABLE:000153	HI_CalcGbSamp_%	ROTH_TRAIT:000153	Harvest index	Ratio of grain weight to total above ground biomass weight, expressed as a percentage	HI	ROTH_MEAS:000484	CalcGbSamp	Final harvest, grab sample	Harvest Index from pre-harvest grab sample, threshed in the lab and grain, straw and chaff dry weights recorded. Typically 100 stems per plot	ROTH_UNIT:000477	%	%
	ROTH_VARIABLE:000543		ROTH_TRAIT:000153	Harvest index	Ratio of grain weight to total above ground biomass weight, expressed as a percentage	HI	ROTH_MEAS:000495	CalcFHSamp	Final harvest sample	Hand harvested sample taken from a known area for HI, grain and straw yield determination	ROTH_UNIT:000477	%	%
	ROTH_VARIABLE:000509		ROTH_TRAIT:000483	Harvest index	Ratio of grain weight to total above ground biomass weight, expressed as a percentage	HI	ROTH_MEAS:000490	Mnd	Method not described	Method not described	ROTH_UNIT:000477	%	%
	ROTH_VARIABLE:000144	SpkPop_ImgCalc_m2	ROTH_TRAIT:000144	Spike population per unit area	Spike population per unit area	SpkPop	ROTH_MEAS:000144	ImgCalc	Calculation from image	Estimation (using software) from an image taken pre-harvest.	ROTH_UNIT:000134	m2	m2
	ROTH_VARIABLE:000146	SpkPop_CalcCount_m2	ROTH_TRAIT:000144	Spike population per unit area	Spike population per unit area	SpkPop	ROTH_MEAS:000146	CalcCount	Calculation from a pre-harvest count	Count of spikes in known area, pre-harvest	ROTH_UNIT:000134	m2	m2
	ROTH_VARIABLE:000465	SpkPop_CalcBioSamp_m2	ROTH_TRAIT:000144	Spike population per unit area	Spike population per unit area	SpkPop	ROTH_MEAS:000483	CalcBioSamp	Calculation from biomass sampling	Calculation based on the total weight of a pre-harvest sample from a known area, and the weight and number of stems in a sub-sample from the whole sample.	ROTH_UNIT:000134	m2	m2
	ROTH_VARIABLE:000145	SpkPop_CalcGbSamp_m2	ROTH_TRAIT:000144	Spike population per unit area	Spike population per unit area	SpkPop	ROTH_MEAS:000484	CalcGbSamp	Calculation from grab sample	Calculation based on pre-harvest grab sample (which gives weight of grain/spike) and combine grain yield	ROTH_UNIT:000134	m2	m2
	ROTH_VARIABLE:000466	SpkPop_CalcPoHarCount_m2	ROTH_TRAIT:000144	Spike population per unit area	Spike population per unit area	SpkPop	ROTH_MEAS:000467	CalcPoHarCount	Calculation from a post-harvest count	Count of stubble stems in known area, post-harvest	ROTH_UNIT:000134	m2	m2
	ROTH_VARIABLE:000488	Fec_CalcGbSamp_grng	ROTH_TRAIT:000470	Fruiting efficiency (chaff based)	Fruiting efficiency (chaff based)	Fec	ROTH_MEAS:000484	CalcGbSamp	Grains per weight of chaff	Calculation from grab sample data, number of grains per g of chaff	ROTH_UNIT:000479	grng	grn/g	=(GrnWt_GbSamp_g/(TGW_CalcTGW_g/1000))/ChfWt_GbSamp_g
	ROTH_VARIABLE:000469	WtGrSp_CalcFh_g	ROTH_TRAIT:000152	Weight of grain per spike	Weight of grains per spike	WtGrSp	ROTH_MEAS:000191	CalcFh	Calculation from grain yield and spike count	Weight of grains per spike, calculated from combine grain yield and spikes per unit area	ROTH_UNIT:000461	g	g
	ROTH_VARIABLE:000152	WtGrSp_CalcGbSamp_g	ROTH_TRAIT:000152	Weight of grain per spike	Weight of grains per spike	WtGrSp	ROTH_MEAS:000484	CalcGbSamp	Calculation from grab sampling data	Weight of grains per spike, calculated from the pre-harvest grab-sample data (dry weight of grain divided by number of spikes)	ROTH_UNIT:000136	g	g
	ROTH_VARIABLE:000180	GrUa_CalcFh_m2	ROTH_TRAIT:000180	Grains per unit area	Grains per unit area	GrUa	ROTH_MEAS:000191	CalcFh	Calculation from TGW and grain yield	Grains per unit area, calculated from grain yield @ 100% DM and TGW.	ROTH_UNIT:000134	m2	/m2
	ROTH_VARIABLE:000495	TGrUa_CalcFh_m2	ROTH_TRAIT:000471	Thousand grains per unit area	Thousand grains per unit area	TGrUa	ROTH_MEAS:000191	CalcFh	Calculation from TGW and grain yield	Thousand grains per unit area, calculated from grain yield @ 100% DM and TGW.	ROTH_UNIT:000134	m2	/m2
	ROTH_VARIABLE:000151	GrNoSp_CalcGbSamp_No	ROTH_TRAIT:000151	Grains per spike	Number of grains per spike	GrNoSp	ROTH_MEAS:000484	CalcGbSamp	Calculation from grab sample and TGW	Grains per spike, calculated from the weight of grains per spike (from pre-harvest grab sample) and TGW	ROTH_UNIT:000178	No	No
	ROTH_VARIABLE:000468	GrNoSp_CalcCountFh_No	ROTH_TRAIT:000151	Grains per spike	Number of grains per spike	GrNoSp	ROTH_MEAS:000485	CalcCountFh	Calculation from count and final harvest data	Grains per spike, calculated from spikes per unit area, combine grain yield and TGW	ROTH_UNIT:000178	No	No
	ROTH_VARIABLE:000155	GrnFlRt_CalcFh_kghady	ROTH_TRAIT:000155	Grainfilling rate	Grain filling rate, calculated from time accumulated in the grainfilling period and grain yield	GrnFlRt	ROTH_MEAS:000191	CalcFh	Calculation from grain yield and phenology data	Calculated from grain yield at final harvest (100% Dry Matter) and number of days in grainfill period.	ROTH_UNIT:000155	kghady	kg/ha/dy
	ROTH_VARIABLE:000154	GrnFlRtDD_CalcFhGdd_kghaGDD	ROTH_TRAIT:000154	Grain filling rate (Thermal time)	Grain filling rate, calculated from thermal time accumulated in the grainfilling period and grain yield	GrnFlRtDD	ROTH_MEAS:000154	CalcFhGdd	Calculation from grain yield and phenology data	Calculated from grain yield at final harvest (100% Dry Matter) and accumulated thermal time of grainfill period.	ROTH_UNIT:000154	kghaGDD	kg/ha/GDD
Post harvestTGW & Specific weight	variable-id	variable-name	trait-id	trait-name	trait-description	trait-abbreviation	measurement-id	Measurement-abbreviation	measurement-name	measurement-description	unit-id	Unit abbreviation	unit-name	Formula
	ROTH_VARIABLE:000178	NoGr_TgwMeas_No	ROTH_TRAIT:000178	Number of seeds	Number of seeds	NoGr	ROTH_MEAS:000178	TgwMeas	TGW raw data	Number of seeds in a sample used to calculate TGW	ROTH_UNIT:000178	No	No
	ROTH_VARIABLE:000177	WtGr_TgwMeas_g	ROTH_TRAIT:000177	Weight of known number of seeds	Weight of known number of seeds	WtGr	ROTH_MEAS:000178	TgwMeas	TGW raw data	Dry weight of known number of seeds, done to calculate TGW.	ROTH_UNIT:000136	g	g
	ROTH_VARIABLE:000179	TGW_CalcTGW_g	ROTH_TRAIT:000179	Thousand Grain Weight	Thousand Grain Weight	TGW	ROTH_MEAS:000179	CalcTGW	TGW from seed count & weight	Thousand Grain Weight, calculated from dry weight of a known number of grains.	ROTH_UNIT:000136	g	g
	ROTH_VARIABLE:000183	SpWtSsFrWt_SpWtMeas_g	ROTH_TRAIT:000183	Grain specific weight sub sample fresh weight	Grain specific weight sub sample fresh weight	SpWtSsFrWt	ROTH_MEAS:000184	SpWtMeas	Specific weight raw data	Fresh weight of a sub-sample of grain, taken from a sample used to measure specific weight	ROTH_UNIT:000136	g	g
	ROTH_VARIABLE:000184	SpWtSsDrWt_SpWtMeas_g	ROTH_TRAIT:000184	Grain specific weight sub sample dry weight	Grain specific weight sub sample dry weight	SpWtSsDrWt	ROTH_MEAS:000184	SpWtMeas	Specific weight raw data	Dry weight of a sub-sample of grain, taken from a sample used to measure specific weight	ROTH_UNIT:000136	g	g
	ROTH_VARIABLE:000185	SpWtMc_SpWtCalc_%	ROTH_TRAIT:000185	Moisture content of specific weight sample	Moisture content of specific weight sample	SpWtMc	ROTH_MEAS:000182	SpWtCalc	Specific weight raw data	Moisture content of specific weight sample, calculated from fresh and dry weights of a sub-sample	ROTH_UNIT:000477	%	%
	ROTH_VARIABLE:000181	SpWtWt_SpWtMeas_g	ROTH_TRAIT:000181	Specific weight raw weight	Specific weight raw weight	SpWtWt	ROTH_MEAS:000184	SpWtMeas	Specific weight raw data	Specific weight raw weight, the weight of grain in the chondrometer	ROTH_UNIT:000136	g	g
	ROTH_VARIABLE:000182	GrnSpWt_SpWtCalc_kghl	ROTH_TRAIT:000182	Grain Specific weight	Grain Specific weight	GrnSpWt	ROTH_MEAS:000182	SpWtCalc	Specific weight from weight and volume	Grain Specific weight, calculated from the weight of grain in the chondrometer and the relevant conversion factor.	ROTH_UNIT:000182	kghl	kg/hl
Final harvest - grain, straw & biomass yield	variable-id	variable-name	trait-id	trait-name	trait-description	trait-abbreviation	measurement-id	Measurement-abbreviation	measurement-name	measurement-description	unit-id	Unit abbreviation	unit-name	Formula
	ROTH_VARIABLE:000159	FrWtGrnPl_Fh_kg	ROTH_TRAIT:000159	Fresh weight of grain per plot	Fresh weight of grain per plot	FrWtGrnPl	ROTH_MEAS:000482	Fh	Weight	Fresh weight of grain per plot, meaured by the combine harvester, from harvest area, used with moisture content and area to calculate grain yield.	ROTH_UNIT:000159	kg	kg
	ROTH_VARIABLE:000158	FrWtStrwPl_Fh_kg	ROTH_TRAIT:000158	Fresh weight of straw per plot	Fresh weight of straw per plot	FrWtStrwPl	ROTH_MEAS:000482	Fh	Weight	Fresh weight of straw per plot, from the harvested area, either weighed on the combine or weighed after harvest using eg a baler to gather the straw.	ROTH_UNIT:000159	kg	kg
	ROTH_VARIABLE:000156	HarPlL_Fh_m	ROTH_TRAIT:000156	Harvested plot length	Length of harvetsed area	HarPlL	ROTH_MEAS:000482	Fh	Length of harvested area	Length of harvested area	ROTH_UNIT:000156	m	m
	ROTH_VARIABLE:000157	HarPlW_Fh_m	ROTH_TRAIT:000157	Harvested plot width	Width of harvested area	HarPlW	ROTH_MEAS:000482	Fh	Width of harvested area	Width of harvested area	ROTH_UNIT:000156	m	m
	ROTH_VARIABLE:000167	StrwTa_Fh_kg	ROTH_TRAIT:000167	Straw Tare	Straw Tare	StrwTa	ROTH_MEAS:000482	Fh	Weight	Straw tare weight, from combine straw weigher, sometimes recorded if combine has a weigher for straw. Sometimes meaned across several plots to obtain better data.	ROTH_UNIT:000159	kg	kg
	ROTH_VARIABLE:000160	StbHt_Fh_cm	ROTH_TRAIT:000160	Stubble height	Height of stubble after harvesting	StbHt	ROTH_MEAS:000482	Fh	Height	Stubble height, measured from ground to top of stubble, if stubble lodged, then the true length of the stubble, measured at the angle of the stubble.	ROTH_UNIT:000456	cm	cm
	ROTH_VARIABLE:000162	GrnSsDrWt_Fh_g	ROTH_TRAIT:000162	Grain sub-sample dry weight	Grain sub-sample dry weight	GrnSsDrWt	ROTH_MEAS:000482	Fh	Weight	Grain sub-sample from the combine at harvest, dry weight, used to calculate the moisture content.	ROTH_UNIT:000136	g	g
	ROTH_VARIABLE:000161	GrnSsFrWt_Fh_g	ROTH_TRAIT:000161	Grain sub-sample fresh weight	Grain sub-sample fresh weight	GrnSsFrWt	ROTH_MEAS:000482	Fh	Weight	Grain sub-sample from the combine at harvest, fresh weight, typically 80g, used to calculate the moisture content.	ROTH_UNIT:000136	g	g
	ROTH_VARIABLE:000163	GrnMc_CalcFh_%	ROTH_TRAIT:000163	Grain moisture content	Grain moisture content	GrnMc	ROTH_MEAS:000191	CalcFh	Calculation from sub sample data	Grain moisture content at harvest, used to calculate yields, calculated from the fresh and dry weights of a small sample.	ROTH_UNIT:000477	%	g
	ROTH_VARIABLE:000165	StrwSsDrWt_Fh_g	ROTH_TRAIT:000165	Straw sub-sample dry weight	Straw sub-sample dry weight	StrwSsDrWt	ROTH_MEAS:000482	Fh	Weight	Dry weight of the sub-sample of straw taken when straw from a known area weighed to calculate straw yield.	ROTH_UNIT:000136	g	g
	ROTH_VARIABLE:000164	StrwSsFrWt_Fh_g	ROTH_TRAIT:000164	Straw sub-sample fresh weight	Straw sub-sample fresh weight	StrwSsFrWt	ROTH_MEAS:000482	Fh	Weight	Straw sub-sample fresh weight (typically 150g), sample taken at the same time as the straw from a harvested area weighed, either by the combine or latter by eg a baler.	ROTH_UNIT:000136	g	g
	ROTH_VARIABLE:000166	StrwMc_CalcFh_%	ROTH_TRAIT:000166	Straw moisture content	Straw moisture content	StrwMc	ROTH_MEAS:000191	CalcFh	Calculation from sub sample data	Straw moisture content at harvest, used to calculate straw yield, calculated from fresh and dry weights of a small sample, typically 150g fresh weight.	ROTH_UNIT:000477	%	%
	ROTH_VARIABLE:000172	GrnYld100_Fh_tha	ROTH_TRAIT:000172	Grain yield @ 100% Dry Matter	Grain yield @ 100% Dry Matter	GrnYld100	ROTH_MEAS:000482	Fh	Final harvest, with combine	Grain yield @ 100% Dry Matter, calculated from area harvested, grain fresh weight from combine harvester and grain moisture content	ROTH_UNIT:000474	tha	t/ha
	ROTH_VARIABLE:000169	GrnYld85_Fh_tha	ROTH_TRAIT:000168	Grain Yield @ 85% Dry Matter	Grain Yield @ 85% Dry Matter	GrnYld85	ROTH_MEAS:000482	Fh	Final harvest, with combine	Grain yield @ 85% Dry Matter, calculated from area harvested, grain fresh weight from combine harvester and grain moisture content	ROTH_UNIT:000474	tha	t/ha
	ROTH_VARIABLE:000544		ROTH_TRAIT:000172	Grain yield @ 100% Dry Matter	Grain yield @ 100% Dry Matter	GrnYld100	ROTH_MEAS:000495	CalcFHSamp	Final harvest sample	Hand harvested sample taken from a known area for HI, grain and straw yield determination	ROTH_UNIT:000474	tha	t/ha
	ROTH_VARIABLE:000545		ROTH_TRAIT:000168	Grain Yield @ 85% Dry Matter	Grain Yield @ 85% Dry Matter	GrnYld85	ROTH_MEAS:000495	CalcFHSamp	Final harvest sample	Hand harvested sample taken from a known area for HI, grain and straw yield determination	ROTH_UNIT:000474	tha	t/ha
	ROTH_VARIABLE:000477	StrwYld100_FhComb_tha	ROTH_TRAIT:000174	Straw yield @ 100% Dry Matter	Straw yield @ 100% Dry Matter	StrwYld100	ROTH_MEAS:000478	FhComb	Final harvest, combine straw weight from plot	Straw yield @ 100% Dry Matter, calculated from combine straw weight and harvested area, and corrected for moisture content and tare weight (if required/available). No adjustment for stubble left in the field	ROTH_UNIT:000474	tha	t/ha
	ROTH_VARIABLE:000470	StrwYld85_FhComb_tha	ROTH_TRAIT:000169	Straw Yield @ 85% Dry matter	Straw Yield @ 85% Dry Matter	StrwYld85	ROTH_MEAS:000478	FhComb	Final harvest, combine straw weight from plot	Straw yield @ 85% Dry Matter, calculated from combine straw weight and harvested area, and corrected for moisture content and tare weight (if required/available). No adjustment for stubble left in the field	ROTH_UNIT:000474	tha	t/ha
	ROTH_VARIABLE:000174	StrwYld100_FhCombStCor_tha	ROTH_TRAIT:000174	Straw yield @ 100% Dry Matter	Straw yield @ 100% Dry Matter	StrwYld100	ROTH_MEAS:000174	FhCombStCor	Final harvest, combine straw weight from plot, stubble corrected	Straw yield @ 100% Dry Matter, calculated from combine straw weight and harvested area, and corrected for moisture content, tare weight (if required/available) and stubble left in the field by the ratio of crop height:stubble height	ROTH_UNIT:000474	tha	t/ha
	ROTH_VARIABLE:000171	StrwYld85_FhCombStCor_tha	ROTH_TRAIT:000169	Straw Yield @ 85% Dry matter	Straw Yield @ 85% Dry Matter	StrwYld85	ROTH_MEAS:000174	FhCombStCor	Final harvest, combine straw weight from plot, stubble corrected	Straw yield @ 85% Dry Matter, calculated from combine straw weight and harvested area, and corrected for moisture content, tare weight (if required/available) and stubble left in the field by the ratio of crop height:stubble height	ROTH_UNIT:000474	tha	t/ha
	ROTH_VARIABLE:000479	StrwYld100_Fh_tha	ROTH_TRAIT:000174	Straw yield @ 100% Dry Matter	Straw yield @ 100% Dry Matter	StrwYld100	ROTH_MEAS:000482	Fh	Final harvest, collected straw weight from plot	Straw yield @ 100% Dry Matter, calculated from weight of straw collected from known area of plot (eg with baler), corrected for moisture content. No adjustment for stubble left in the field. If required, add in freshweight of any sample taken from yeild area.	ROTH_UNIT:000474	tha	t/ha
	ROTH_VARIABLE:000472	StrwYld85_Fh_tha	ROTH_TRAIT:000169	Straw Yield @ 85% Dry matter	Straw Yield @ 85% Dry Matter	StrwYld85	ROTH_MEAS:000482	Fh	Final harvest, collected straw weight from plot	Straw yield @ 85% Dry Matter, calculated from weight of straw collected from known area of plot (eg with baler), corrected for moisture content. No adjustment for stubble left in the field. If required, add in freshweight of any sample taken from yield area.	ROTH_UNIT:000474	tha	t/ha
	ROTH_VARIABLE:000478	StrwYld100_FhStCor_tha	ROTH_TRAIT:000174	Straw yield @ 100% Dry Matter	Straw yield @ 100% Dry Matter	StrwYld100	ROTH_MEAS:000175	FhStCor	Final harvest, collected straw weight from plot, stubble corrected	Straw yield @ 100% Dry Matter, calculated from weight of straw collected from known area of plot (eg with baler), corrected for moisture content, and adjusted for stubble by the ratio of stubble height to crop height. If required, add in freshweight of any sample taken from yield area.	ROTH_UNIT:000474	tha	t/ha
	ROTH_VARIABLE:000471	StrwYld85_FhStCor_tha	ROTH_TRAIT:000169	Straw Yield @ 85% Dry matter	Straw Yield @ 85% Dry Matter	StrwYld85	ROTH_MEAS:000175	FhStCor	Final harvest, collected straw weight from plot, stubble corrected	Straw yield @ 85% Dry Matter, calculated from weight of straw collected from known area of plot (eg with baler), corrected for moisture content, and adjusted for stubble by the ratio of stubble height to crop height. If required, add in freshweight of any sample taken from yield area.	ROTH_UNIT:000474	tha	t/ha
	ROTH_VARIABLE:000173	StrwYld100_CalcGbSamp_tha	ROTH_TRAIT:000174	Straw yield @ 100% Dry Matter	Straw yield @ 100% Dry Matter	StrwYld100	ROTH_MEAS:000484	CalcGbSamp	Final harvest, grab sample	Straw yield @ 100% Dry Matter calculated from HI and grain yield. No need for a stubble adjustment as HI calculated from a sample cut at ground level.	ROTH_UNIT:000474	tha	t/ha
	ROTH_VARIABLE:000170	StrwYld85_CalcGbSamp_tha	ROTH_TRAIT:000169	Straw Yield @ 85% Dry Matter	Straw Yield @ 85% Dry Matter	StrwYld85	ROTH_MEAS:000484	CalcGbSamp	Final harvest, grab sample	Straw yield @ 85% Dry Matter calculated from HI and grain yield. No need for a stubble adjustment as HI calculated from a sample cut at ground level.	ROTH_UNIT:000474	tha	t/ha
	ROTH_VARIABLE:000480	StrwYld100_CalcBioSamp_tha	ROTH_TRAIT:000174	Straw yield @ 100% Dry Matter	Straw yield @ 100% Dry Matter	StrwYld100	ROTH_MEAS:000483	CalcBioSamp	Final harvest, sampling	Straw yield @ 100% Dry Matter, calculated from the biomass yield, measured on a small area, with the grain yield (from the whole plot) subtracted. No need for a stubble adjustment as sample cut at ground level.	ROTH_UNIT:000474	tha	t/ha
	ROTH_VARIABLE:000473	StrwYld85_CalcBioSamp_tha	ROTH_TRAIT:000169	Straw Yield @ 85% Dry matter	Straw Yield @ 85% Dry Matter	StrwYld85	ROTH_MEAS:000483	CalcBioSamp	Final harvest, sampling	Straw yield @ 85% Dry Matter, calculated from the biomass yield, measured on a small area, with the grain yield (from the whole plot) subtracted. No need for a stubble adjustment as sample cut at ground level.	ROTH_UNIT:000474	tha	t/ha
	ROTH_VARIABLE:000489	StrwYld100_StS_tha	ROTH_TRAIT:000174	Straw yield @ 100% Dry Matter	Straw yield @ 100% Dry Matter	StrwYld100	ROTH_MEAS:000486	StS	Final harvest, stubble sampled	Straw yield @ 100% Dry Matter, calculated from weight of straw collected from known area of plot (eg with baler), corrected for moisture content. Including an adjustment for stubble based on sampling the stubble seperately. If required, add in freshweight of any sample taken from yield area.	ROTH_UNIT:000474	tha	t/ha
	ROTH_VARIABLE:000490	StrwYld85_StS_tha	ROTH_TRAIT:000169	Straw Yield @ 85% Dry Matter	Straw Yield @ 85% Dry Matter	StrwYld85	ROTH_MEAS:000486	StS	Final harvest, stubble sampled	Straw yield @ 85% Dry Matter, calculated from weight of straw collected from known area of plot (eg with baler), corrected for moisture content. Including an adjustment for stubble based on sampling the stubble seperately. If required, add in freshweight of any sample taken from yield area.	ROTH_UNIT:000474	tha	t/ha
	ROTH_VARIABLE:000491	StrwYld100_StA_tha	ROTH_TRAIT:000174	Straw yield @ 100% Dry Matter	Straw yield @ 100% Dry Matter	StrwYld100	ROTH_MEAS:000487	StA	Final harvest, stubble approximation	Straw yield @ 100% Dry Matter, calculated from weight of straw collected from known area of plot (eg with baler), corrected for moisture content. Including an adjustment for stubble based on an approximation or estimation of straw to stubble yield ratio. If required, add in freshweight of any sample taken from yield area.	ROTH_UNIT:000474	tha	t/ha
	ROTH_VARIABLE:000492	StrwYld85_StA_tha	ROTH_TRAIT:000169	Straw Yield @ 85% Dry Matter	Straw Yield @ 85% Dry Matter	StrwYld85	ROTH_MEAS:000487	StA	Final harvest, stubble approximation	Straw yield @ 85% Dry Matter, calculated from weight of straw collected from known area of plot (eg with baler), corrected for moisture content. Including an adjustment for stubble based on an approximation or estimation of straw to stubble yield ratio. If required, add in freshweight of any sample taken from yield area.	ROTH_UNIT:000474	tha	t/ha
	ROTH_VARIABLE:000493	StrwYld100_StwS_tha	ROTH_TRAIT:000174	Straw yield @ 100% Dry Matter	Straw yield @ 100% Dry Matter	StrwYld100	ROTH_MEAS:000488	StwS	Final harvest, straw sampled	Straw yield @ 100% Dry Matter, calculated from the straw yield, measured on a small area, hand sampled. No need for a stubble adjustment as sample cut at ground level.	ROTH_UNIT:000474	tha	t/ha
	ROTH_VARIABLE:000494	StrwYld85_StwS_tha	ROTH_TRAIT:000169	Straw Yield @ 85% Dry Matter	Straw Yield @ 85% Dry Matter	StrwYld85	ROTH_MEAS:000488	StwS	Final harvest, straw sampled	Straw yield @ 85% Dry Matter, calculated from the straw yield, measured on a small area, hand sampled. No need for a stubble adjustment as sample cut at ground level.	ROTH_UNIT:000474	tha	t/ha
	ROTH_VARIABLE:000510		ROTH_TRAIT:000174	Straw yield @ 100% Dry Matter	Straw yield @ 100% Dry Matter	StrwYld100	ROTH_MEAS:000490	StMnd	Method not described	Method not described	ROTH_UNIT:000474	tha	t/ha
	ROTH_VARIABLE:000511		ROTH_TRAIT:000169	Straw Yield @ 85% Dry Matter	Straw Yield @ 85% Dry Matter	StrwYld85	ROTH_MEAS:000490	StMnd	Method not described	Method not described	ROTH_UNIT:000474	tha	t/ha
	ROTH_VARIABLE:000481	BioYld100_Fh_tha	ROTH_TRAIT:000175	Biomass yield @ 100% Dry Matter	Biomass yield @ 100% Dry Matter	BioYld100	ROTH_MEAS:000482	Fh	Final harvest	Biomass yield @ 100% Dry Matter, calculated from sum of grain and straw yields, with stubble not taken into account, therefore the HI will be deceptively high. Straw yield from weight of straw per plot.	ROTH_UNIT:000474	tha	t/ha
	ROTH_VARIABLE:000474	BioYld85_Fh_tha	ROTH_TRAIT:000171	Biomass yield @ 85% Dry Matter	Biomass yield @ 85% Dry Matter	BioYld85	ROTH_MEAS:000482	Fh	Final harvest	Biomass yield @ 85% Dry Matter, calculated from sum of grain and straw yields, with stubble not taken into account, therefore the HI will be deceptively high. Straw yield from weight of straw per plot.	ROTH_UNIT:000474	tha	t/ha
	ROTH_VARIABLE:000175	BioYld100_FhStCor_tha	ROTH_TRAIT:000175	Biomass yield @ 100% Dry Matter	Biomass yield @ 100% Dry Matter	BioYld100	ROTH_MEAS:000175	FhStCor	Final harvest, stubble corrected	Biomass yield @ 100% Dry Matter, calculated from sum of grain and straw yields, with stubble taken into account, see straw yield for details of how stubble accounted for. Straw yield from weight of straw per plot.	ROTH_UNIT:000474	tha	t/ha
	ROTH_VARIABLE:000175	BioYld85_FhStCor_tha	ROTH_TRAIT:000171	Biomass yield @ 85% Dry Matter	Biomass yield @ 85% Dry Matter	BioYld85	ROTH_MEAS:000175	FhStCor	Final harvest, stubble corrected	Biomass yield @ 85% Dry Matter, calculated from sum of grain and straw yields, with stubble taken into account, see straw yield for how stubble taken into acount. (Straw yield from weight of straw per plot).	ROTH_UNIT:000474	tha	t/ha
	ROTH_VARIABLE:000483	BioYld100_CalcGbSamp_tha	ROTH_TRAIT:000175	Biomass yield @ 100% Dry Matter	Biomass yield @ 100% Dry Matter	BioYld100	ROTH_MEAS:000484	CalcGbSamp	Final harvest, grab sample	Biomass yield @ 100% Dry Matter, calculated from grain yield (from combine), and straw yield (calculated from combine grain yield and a pre-harvest grab sample).	ROTH_UNIT:000474	tha	t/ha
	ROTH_VARIABLE:000476	BioYld85_CalcGbSamp_tha	ROTH_TRAIT:000171	Biomass yield @ 85% Dry Matter	Biomass yield @ 85% Dry Matter	BioYld85	ROTH_MEAS:000484	CalcGbSamp	Final harvest, grab sample	Biomass yield @ 85% Dry Matter, calculated from grain yield (from combine), and straw yield (calculated from combine grain yield and a pre-harvest grab sample).	ROTH_UNIT:000474	tha	t/ha
	ROTH_VARIABLE:000482	BioYld100_CalcBioSamp_tha	ROTH_TRAIT:000175	Biomass yield @ 100% Dry Matter	Biomass yield @ 100% Dry Matter	BioYld100	ROTH_MEAS:000483	CalcBioSamp	Final harvest, sampling	Biomass yield @ 100% Dry Matter, calculated from a pre-harvest sample, cut at ground level from a known area.	ROTH_UNIT:000474	tha	t/ha
	ROTH_VARIABLE:000475	BioYld85_CalcBioSamp_tha	ROTH_TRAIT:000171	Biomass yield @ 85% Dry Matter	Biomass yield @ 85% Dry Matter	BioYld85	ROTH_MEAS:000483	CalcBioSamp	Final harvest, sampling	Biomass yield @ 85% Dry Matter, calculated from a pre-harvest sample, cut at ground level from a known area.	ROTH_UNIT:000474	tha	t/ha
	ROTH_VARIABLE:000546	#REF!	ROTH_TRAIT:000175	Biomass yield @ 100% Dry Matter	Biomass yield @ 100% Dry Matter	BioYld100	ROTH_MEAS:000495	CalcFHSamp	Final harvest sample	Hand harvested sample taken from a known area for HI, grain and straw yield determination	ROTH_UNIT:000474	tha	t/ha
	ROTH_VARIABLE:000547	#REF!	ROTH_TRAIT:000171	Biomass yield @ 85% Dry Matter	Biomass yield @ 85% Dry Matter	BioYld85	ROTH_MEAS:000495	CalcFHSamp	Final harvest sample	Hand harvested sample taken from a known area for HI, grain and straw yield determination	ROTH_UNIT:000474	tha	t/ha
	ROTH_VARIABLE:000512	#REF!	ROTH_TRAIT:000175	Biomass yield @ 100% Dry Matter	Biomass yield @ 100% Dry Matter	BioYld100	ROTH_MEAS:000490	Mnd	Method not described	Method not described	ROTH_UNIT:000474	tha	t/ha
	ROTH_VARIABLE:000513	#REF!	ROTH_TRAIT:000171	Biomass yield @ 85% Dry Matter	Biomass yield @ 85% Dry Matter	BioYld85	ROTH_MEAS:000490	Mnd	Method not described	Method not described	ROTH_UNIT:000474	tha	t/ha
Nitrogen use effiency parameters	variable-id	variable-name	trait-id	trait-name	trait-description	trait-abbreviation	measurement-id	Measurement-abbreviation	measurement-name	measurement-description	unit-id	Unit abbreviation	unit-name	Formula
	ROTH_VARIABLE:000187	BmsNUpE_CalcFh_kgNOff/kg Navail	ROTH_TRAIT:000187	Biomass Nitrogen Uptake efficiency	Biomass Nitrogen Uptake efficiency	BmsNUpE	ROTH_MEAS:000191	CalcFh	BioNUpE from calculation	Biomass Nitrogen Uptake efficiency, calculated as the amount of N taken up by the biomass divided by the amount of N available from soil and fertilizer	ROTH_UNIT:000187	kgNOff/kg Navail	kgNUp/kg Navail
	ROTH_VARIABLE:000514	#REF!	ROTH_TRAIT:000484	Biomass Nitrogen Uptake efficiency, without soil	Biomass Nitrogen Uptake efficiency, without soil	BmsNUpENs	ROTH_MEAS:000191	CalcFh	BioNUpE from calculation, no soil N included	Biomass Nitrogen Uptake efficiency, calculated as the amount of N taken up by the biomass divided by the amount of N available fertilizer, not soil	ROTH_UNIT:000480	kgNOff/kg Nfert	kgNOff/kg Nfert
	ROTH_VARIABLE:000191	BmsNUE_CalcFh_kg biomass/kg Navail	ROTH_TRAIT:000191	Biomass nitrogen use efficiency	Biomass nitrogen use efficiency	BmsNUE	ROTH_MEAS:000191	CalcFh	BioNUE from calculation	Biomass nitrogen use efficiency, calculated as amount of biomass per unit area divided by the amount of available N (soil and fertilizer).	ROTH_UNIT:000191	kg biomass/kg Navail	kg biomass/kg Navail
	ROTH_VARIABLE:000189	BmsNUtE_CalcFh_kg biomass/kg Noff	ROTH_TRAIT:000189	Biomass nitrogen utilisation efficiency	Biomass nitrogen utilisation efficiency	BmsNUtE	ROTH_MEAS:000191	CalcFh	BioNUtE from calculation	Biomass nitrogen utilisation efficiency, calculated as the amount of biomass per unit area divided by the amount of N per unit area in grain and straw at final harvest	ROTH_UNIT:000189	kg biomass/kg Noff	kg biomass/kg Nup
	ROTH_VARIABLE:000188	GrnNUpE_CalcFh_kgNOff/kg Navail	ROTH_TRAIT:000188	Grain Nitrogen uptake efficiency	Grain Nitrogen uptake efficiency	GrnNUpE	ROTH_MEAS:000191	CalcFh	GrnNUpE from calculation	Grain Nitrogen Uptake efficiency, calculated as the amount of N taken up by the grain divided by the amount of N available from soil and fertilizer	ROTH_UNIT:000187	kgNOff/kg Navail	kgNUp/kg Navail
	ROTH_VARIABLE:000192	GrnNUE_CalcFh_kg grain/kg Navail	ROTH_TRAIT:000192	Grain nitrogen use efficiency	Grain nitrogen use efficiency	GrnNUE	ROTH_MEAS:000191	CalcFh	GrnNUE from calculation	Grain nitrogen use efficiency, calculated as amount of grain per unit area divided by the amount of available N (soil and fertilizer).	ROTH_UNIT:000192	kg grain/kg Navail	kg grain/kg Navail
	ROTH_VARIABLE:000515	#REF!	ROTH_TRAIT:000485	Grain nitrogen use efficiency, without soil	Grain nitrogen use efficiency, without soil	GrnNUENs	ROTH_MEAS:000191	CalcFh	GrnNUE from calculation No Soil N included	Grain nitrogen use efficiency, calculated as amount of grain per unit area divided by the amount of available fertilizer N, not soil N.	ROTH_UNIT:000481	kg grain/kg Nfert	kg grain/kg Nfert
	ROTH_VARIABLE:000190	GrnNUtE_CalcFh_kg grain/kg Noff	ROTH_TRAIT:000190	Grain nitrogen utilisation efficiency	Grain nitrogen utilisation efficiency	GrnNUtE	ROTH_MEAS:000191	CalcFh	GrnNUtE from calculation	Grain nitrogen utilisation efficiency, calculated as the amount of grain per unit area divided by the amount of N per unit area in grain and straw at final harvest	ROTH_UNIT:000190	kg grain/kg Noff	kg grain/kg Nup
	ROTH_VARIABLE:000186	GPD_CalcFh_%	ROTH_TRAIT:000186	Grain Protein Deviation	Grain Protein Deviation	GPD	ROTH_MEAS:000191	CalcFh	GPD from grain yield and N concentration	Grain Protein Deviation, calculated as the deviation from a regression of grain N concentration plotted against grain yield @ 100% Dry Matter, at one N level across an experiment.	ROTH_UNIT:000477	%	%
	ROTH_VARIABLE:000487	Nsur_CalcFh_kgha	ROTH_TRAIT:000469	Surplus N	Surplus N	Nsur	ROTH_MEAS:000191	CalcFh	Surplus N	Calculation, available N minus grain N offtake	ROTH_UNIT:000305	kgha	kg/ha
Nutrient parameters	variable-id	variable-name	trait-id	trait-name	trait-description	trait-abbreviation	measurement-id	Measurement-abbreviation	measurement-name	measurement-description	unit-id	Unit abbreviation	unit-name	Formula
	ROTH_VARIABLE:000193	GrnNCnc_Com_%	ROTH_TRAIT:000193	Grain Nitrogen concentration	Grain Nitrogen concentration	GrnNCnc	ROTH_MEAS:000193	Com	Combustion	Grain Nitrogen concentration, mmmeasured by combustion on a dried, milled sample. combustion	ROTH_UNIT:000477	%	%
	ROTH_VARIABLE:000194	GrnNCnc_Nirs_%	ROTH_TRAIT:000193	Grain Nitrogen concentration	Grain Nitrogen concentration	GrnNCnc	ROTH_MEAS:000194	Nirs	NIRS	Grain Nitrogen concentration measured using NIRS.	ROTH_UNIT:000477	%	%
	ROTH_VARIABLE:000507	GrnNCnc_Kdl_%	ROTH_TRAIT:000193	Grain Nitrogen concentration	Grain Nitrogen concentration	GrnNCnc	ROTH_MEAS:000489	Kdl	Kjeldahl	Grain Nitrogen concentration measured using Kjeldahl	ROTH_UNIT:000477	%	%
	ROTH_VARIABLE:000195	GrnAlCnc_Icp_ppm	ROTH_TRAIT:000195	Grain Aluminium concentration	Grain Aluminium concentration	GrnAlCnc	ROTH_MEAS:000195	Icp	ICP	Grain Aluminium concentration measured on dried, milled sample measured by ICPmeasured on dried, milled sample measured by ICP measured on dried, milled sample measured by ICP	ROTH_UNIT:000239	ppm	ppm
	ROTH_VARIABLE:000196	GrnAsCnc_Icp_ppm	ROTH_TRAIT:000196	Grain Arsenic concentration	Grain Arsenic concentration	GrnAsCnc	ROTH_MEAS:000195	Icp	ICP	Grain Arsenic concentrationmeasured on dried, milled sample measured by ICP measured on dried, milled sample measured by ICP	ROTH_UNIT:000239	ppm	ppm
	ROTH_VARIABLE:000197	GrnCaCnc_Icp_ppm	ROTH_TRAIT:000197	Grain Calcium concentration	Grain Calcium concentration	GrnCaCnc	ROTH_MEAS:000195	Icp	ICP	Grain Calcium concentrationmeasured on dried, milled sample measured by ICP measured on dried, milled sample measured by ICP	ROTH_UNIT:000239	ppm	ppm
	ROTH_VARIABLE:000198	GrnCdCnc_Icp_ppm	ROTH_TRAIT:000198	Grain Cadmium concentration	Grain Cadmium concentration	GrnCdCnc	ROTH_MEAS:000195	Icp	ICP	Grain Cadmium concentrationmeasured on dried, milled sample measured by ICP measured on dried, milled sample measured by ICP	ROTH_UNIT:000239	ppm	ppm
	ROTH_VARIABLE:000199	GrnCoCnc_Icp_ppm	ROTH_TRAIT:000199	Grain Cobalt concentration	Grain Cobalt concentration	GrnCoCnc	ROTH_MEAS:000195	Icp	ICP	Grain Cobalt concentrationmeasured on dried, milled sample measured by ICP measured on dried, milled sample measured by ICP	ROTH_UNIT:000239	ppm	ppm
	ROTH_VARIABLE:000200	GrnCrCnc_Icp_ppm	ROTH_TRAIT:000200	Grain Chromium concentration	Grain Chromium concentration	GrnCrCnc	ROTH_MEAS:000195	Icp	ICP	Grain Chromium concentrationmeasured on dried, milled sample measured by ICP measured on dried, milled sample measured by ICP	ROTH_UNIT:000239	ppm	ppm
	ROTH_VARIABLE:000201	GrnCuCnc_Icp_ppm	ROTH_TRAIT:000201	Grain Copper concentration	Grain Copper concentration	GrnCuCnc	ROTH_MEAS:000195	Icp	ICP	Grain Copper concentrationmeasured on dried, milled sample measured by ICP measured on dried, milled sample measured by ICP	ROTH_UNIT:000239	ppm	ppm
	ROTH_VARIABLE:000202	GrnFeCnc_Icp_ppm	ROTH_TRAIT:000202	Grain Iron concentration	Grain Iron concentration	GrnFeCnc	ROTH_MEAS:000195	Icp	ICP	Grain Iron concentrationmeasured on dried, milled sample measured by ICP measured on dried, milled sample measured by ICP	ROTH_UNIT:000239	ppm	ppm
	ROTH_VARIABLE:000203	GrnKCnc_Icp_ppm	ROTH_TRAIT:000203	Grain Potassium concentration	Grain Potassium concentration	GrnKCnc	ROTH_MEAS:000195	Icp	ICP	Grain Potassium concentrationmeasured on dried, milled sample measured by ICP measured on dried, milled sample measured by ICP	ROTH_UNIT:000239	ppm	ppm
	ROTH_VARIABLE:000204	GrnMgCnc_Icp_ppm	ROTH_TRAIT:000204	Grain Magnesium concentration	Grain Magnesium concentration	GrnMgCnc	ROTH_MEAS:000195	Icp	ICP	Grain Magnesium concentrationmeasured on dried, milled sample measured by ICP measured on dried, milled sample measured by ICP	ROTH_UNIT:000239	ppm	ppm
	ROTH_VARIABLE:000205	GrnMnCnc_Icp_ppm	ROTH_TRAIT:000205	Grain Manganese concentration	Grain Manganese concentration	GrnMnCnc	ROTH_MEAS:000195	Icp	ICP	Grain Manganese concentrationmeasured on dried, milled sample measured by ICP measured on dried, milled sample measured by ICP	ROTH_UNIT:000239	ppm	ppm
	ROTH_VARIABLE:000206	GrnMoCnc_Icp_ppm	ROTH_TRAIT:000206	Grain Molybdenum concentration	Grain Molybdenum concentration	GrnMoCnc	ROTH_MEAS:000195	Icp	ICP	Grain Molybdenum concentrationmeasured on dried, milled sample measured by ICP measured on dried, milled sample measured by ICP	ROTH_UNIT:000239	ppm	ppm
	ROTH_VARIABLE:000207	GrnNaCnc_Icp_ppm	ROTH_TRAIT:000207	Grain Sodium concentration	Grain Sodium concentration	GrnNaCnc	ROTH_MEAS:000195	Icp	ICP	Grain Sodium concentrationmeasured on dried, milled sample measured by ICP measured on dried, milled sample measured by ICP	ROTH_UNIT:000239	ppm	ppm
	ROTH_VARIABLE:000208	GrnNiCnc_Icp_ppm	ROTH_TRAIT:000208	Grain Nickel concentration	Grain Nickel concentration	GrnNiCnc	ROTH_MEAS:000195	Icp	ICP	Grain Nickel concentrationmeasured on dried, milled sample measured by ICP measured on dried, milled sample measured by ICP	ROTH_UNIT:000239	ppm	ppm
	ROTH_VARIABLE:000209	GrnPCnc_Icp_ppm	ROTH_TRAIT:000209	Grain Phosphorus concentration	Grain Phosphorus concentration	GrnPCnc	ROTH_MEAS:000195	Icp	ICP	Grain Phosphorus concentrationmeasured on dried, milled sample measured by ICP measured on dried, milled sample measured by ICP	ROTH_UNIT:000239	ppm	ppm
	ROTH_VARIABLE:000210	GrnPbCnc_Icp_ppm	ROTH_TRAIT:000210	Grain Lead concentration	Grain Lead concentration	GrnPbCnc	ROTH_MEAS:000195	Icp	ICP	Grain Lead concentrationmeasured on dried, milled sample measured by ICP measured on dried, milled sample measured by ICP	ROTH_UNIT:000239	ppm	ppm
	ROTH_VARIABLE:000211	GrnSCnc_Icp_ppm	ROTH_TRAIT:000211	Grain Sulphur concentration	Grain Sulphur concentration	GrnSCnc	ROTH_MEAS:000195	Icp	ICP	Grain Sulphur concentrationmeasured on dried, milled sample measured by ICP measured on dried, milled sample measured by ICP	ROTH_UNIT:000239	ppm	ppm
	ROTH_VARIABLE:000212	GrnSeCnc_Icp_ppm	ROTH_TRAIT:000212	Grain Selenium concentration	Grain Selenium concentration	GrnSeCnc	ROTH_MEAS:000195	Icp	ICP	Grain Selenium concentrationmeasured on dried, milled sample measured by ICP measured on dried, milled sample measured by ICP	ROTH_UNIT:000239	ppm	ppm
	ROTH_VARIABLE:000213	GrnTiCnc_Icp_ppm	ROTH_TRAIT:000213	Grain Titanium concentration	Grain Titanium concentration	GrnTiCnc	ROTH_MEAS:000195	Icp	ICP	Grain Titanium concentrationmeasured on dried, milled sample measured by ICP measured on dried, milled sample measured by ICP	ROTH_UNIT:000239	ppm	ppm
	ROTH_VARIABLE:000214	GrnZnCnc_Icp_ppm	ROTH_TRAIT:000214	Grain Zinc concentration	Grain Zinc concentration	GrnZnCnc	ROTH_MEAS:000195	Icp	ICP	Grain Zinc concentrationmeasured on dried, milled sample measured by ICP measured on dried, milled sample measured by ICP	ROTH_UNIT:000239	ppm	ppm
	ROTH_VARIABLE:000215	StrwNCnc_Com_%	ROTH_TRAIT:000215	Straw Nitrogen concentration	Straw Nitrogen concentration	StrwNCnc	ROTH_MEAS:000193	Com	Combustion	Straw Nitrogen concentration measured by combustion on dried milled sample.	ROTH_UNIT:000477	%	%
	ROTH_VARIABLE:000216	StrwNCnc_Nirs_%	ROTH_TRAIT:000215	Straw Nitrogen concentration	Straw Nitrogen concentration	StrwNCnc	ROTH_MEAS:000194	Nirs	NIRS	Straw Nitrogen concentration measured by NIRS	ROTH_UNIT:000477	%	%
	ROTH_VARIABLE:000508	StrwNCnc_Kdl_%	ROTH_TRAIT:000215	Straw Nitrogen concentration	Straw Nitrogen concentration	StrwNCnc	ROTH_MEAS:000489	Kdl	Kjeldahl	Straw Nitrogen concentration measured by Kjeldahl	ROTH_UNIT:000477	%	%
	ROTH_VARIABLE:000217	StrwAlCnc_Icp_ppm	ROTH_TRAIT:000217	Straw Aluminium concentration	Straw Aluminium concentration	StrwAlCnc	ROTH_MEAS:000195	Icp	ICP	Straw Aluminium concentration measured on dried, milled sample measured by ICP	ROTH_UNIT:000239	ppm	ppm
	ROTH_VARIABLE:000218	StrwAsCnc_Icp_ppm	ROTH_TRAIT:000218	Straw Arsenic concentration	Straw Arsenic concentration	StrwAsCnc	ROTH_MEAS:000195	Icp	ICP	Straw Arsenic concentration measured on dried, milled sample measured by ICP	ROTH_UNIT:000239	ppm	ppm
	ROTH_VARIABLE:000219	StrwCaCnc_Icp_ppm	ROTH_TRAIT:000219	Straw Calcium concentration	Straw Calcium concentration	StrwCaCnc	ROTH_MEAS:000195	Icp	ICP	Straw Calcium concentration measured on dried, milled sample measured by ICP	ROTH_UNIT:000239	ppm	ppm
	ROTH_VARIABLE:000220	StrwCdCnc_Icp_ppm	ROTH_TRAIT:000220	Straw Cadmium concentration	Straw Cadmium concentration	StrwCdCnc	ROTH_MEAS:000195	Icp	ICP	Straw Cadmium concentration measured on dried, milled sample measured by ICP	ROTH_UNIT:000239	ppm	ppm
	ROTH_VARIABLE:000221	StrwCoCnc_Icp_ppm	ROTH_TRAIT:000221	Straw Cobalt concentration	Straw Cobalt concentration	StrwCoCnc	ROTH_MEAS:000195	Icp	ICP	Straw Cobalt concentration measured on dried, milled sample measured by ICP	ROTH_UNIT:000239	ppm	ppm
	ROTH_VARIABLE:000222	StrwCrCnc_Icp_ppm	ROTH_TRAIT:000222	Straw Chromium concentration	Straw Chromium concentration	StrwCrCnc	ROTH_MEAS:000195	Icp	ICP	Straw Chromium concentration measured on dried, milled sample measured by ICP	ROTH_UNIT:000239	ppm	ppm
	ROTH_VARIABLE:000223	StrwCuCnc_Icp_ppm	ROTH_TRAIT:000223	Straw Copper concentration	Straw Copper concentration	StrwCuCnc	ROTH_MEAS:000195	Icp	ICP	Straw Copper concentration measured on dried, milled sample measured by ICP	ROTH_UNIT:000239	ppm	ppm
	ROTH_VARIABLE:000224	StrwFeCnc_Icp_ppm	ROTH_TRAIT:000224	Straw Iron concentration	Straw Iron concentration	StrwFeCnc	ROTH_MEAS:000195	Icp	ICP	Straw Iron concentration measured on dried, milled sample measured by ICP	ROTH_UNIT:000239	ppm	ppm
	ROTH_VARIABLE:000225	StrwKCnc_Icp_ppm	ROTH_TRAIT:000225	Straw Potassium concentration	Straw Potassium concentration	StrwKCnc	ROTH_MEAS:000195	Icp	ICP	Straw Potassium concentration measured on dried, milled sample measured by ICP	ROTH_UNIT:000239	ppm	ppm
	ROTH_VARIABLE:000226	StrwMgCnc_Icp_ppm	ROTH_TRAIT:000226	Straw Magnesium concentration	Straw Magnesium concentration	StrwMgCnc	ROTH_MEAS:000195	Icp	ICP	Straw Magnesium concentration measured on dried, milled sample measured by ICP	ROTH_UNIT:000239	ppm	ppm
	ROTH_VARIABLE:000227	StrwMnCnc_Icp_ppm	ROTH_TRAIT:000227	Straw Manganese concentration	Straw Manganese concentration	StrwMnCnc	ROTH_MEAS:000195	Icp	ICP	Straw Manganese concentration measured on dried, milled sample measured by ICP	ROTH_UNIT:000239	ppm	ppm
	ROTH_VARIABLE:000228	StrwMoCnc_Icp_ppm	ROTH_TRAIT:000228	Straw Molybdenum concentration	Straw Molybdenum concentration	StrwMoCnc	ROTH_MEAS:000195	Icp	ICP	Straw Molybdenum concentration measured on dried, milled sample measured by ICP	ROTH_UNIT:000239	ppm	ppm
	ROTH_VARIABLE:000229	StrwNaCnc_Icp_ppm	ROTH_TRAIT:000229	Straw Sodium concentration	Straw Sodium concentration	StrwNaCnc	ROTH_MEAS:000195	Icp	ICP	Straw Sodium concentration measured on dried, milled sample measured by ICP	ROTH_UNIT:000239	ppm	ppm
	ROTH_VARIABLE:000230	StrwNiCnc_Icp_ppm	ROTH_TRAIT:000230	Straw Nickel concentration	Straw Nickel concentration	StrwNiCnc	ROTH_MEAS:000195	Icp	ICP	Straw Nickel concentration measured on dried, milled sample measured by ICP	ROTH_UNIT:000239	ppm	ppm
	ROTH_VARIABLE:000231	StrwPCnc_Icp_ppm	ROTH_TRAIT:000231	Straw Phosphorus concentration	Straw Phosphorus concentration	StrwPCnc	ROTH_MEAS:000195	Icp	ICP	Straw Phosphorus concentration measured on dried, milled sample measured by ICP	ROTH_UNIT:000239	ppm	ppm
	ROTH_VARIABLE:000232	StrwPbCnc_Icp_ppm	ROTH_TRAIT:000232	Straw Lead concentration	Straw Lead concentration	StrwPbCnc	ROTH_MEAS:000195	Icp	ICP	Straw Lead concentration measured on dried, milled sample measured by ICP	ROTH_UNIT:000239	ppm	ppm
	ROTH_VARIABLE:000233	StrwSCnc_Icp_ppm	ROTH_TRAIT:000233	Straw Sulphur concentration	Straw Sulphur concentration	StrwSCnc	ROTH_MEAS:000195	Icp	ICP	Straw Sulphur concentration measured on dried, milled sample measured by ICP	ROTH_UNIT:000239	ppm	ppm
	ROTH_VARIABLE:000234	StrwSeCnc_Icp_ppm	ROTH_TRAIT:000234	Straw Selenium concentration	Straw Selenium concentration	StrwSeCnc	ROTH_MEAS:000195	Icp	ICP	Straw Selenium concentration measured on dried, milled sample measured by ICP	ROTH_UNIT:000239	ppm	ppm
	ROTH_VARIABLE:000235	StrwTiCnc_Icp_ppm	ROTH_TRAIT:000235	Straw Titanium concentration	Straw Titanium concentration	StrwTiCnc	ROTH_MEAS:000195	Icp	ICP	Straw Titanium concentration measured on dried, milled sample measured by ICP	ROTH_UNIT:000239	ppm	ppm
	ROTH_VARIABLE:000236	StrwZnCnc_Icp_ppm	ROTH_TRAIT:000236	Straw Zinc concentration	Straw Zinc concentration	StrwZnCnc	ROTH_MEAS:000195	Icp	ICP	Straw Zinc concentration measured on dried, milled sample measured by ICP	ROTH_UNIT:000239	ppm	ppm
	ROTH_VARIABLE:000237	BmsNCnc_CalcComb_%	ROTH_TRAIT:000237	Biomass Nitrogen concentration	Biomass Nitrogen concentration	BmsNCnc	ROTH_MEAS:000237	CalcComb	Calculation from combustion data	Biomass Nitrogen concentration calculated from grain and straw concentrations (from combustion) and yields.	ROTH_UNIT:000477	%	%
	ROTH_VARIABLE:000238	BmsNCnc_CalcNIRS_%	ROTH_TRAIT:000237	Biomass Nitrogen concentration	Biomass Nitrogen concentration	BmsNCnc	ROTH_MEAS:000237	CalcNIRS	Calculation from NIRS data	Biomass Nitrogen concentration calculated from grain and straw concentrations (from NIRS) and yields.	ROTH_UNIT:000477	%	%
	ROTH_VARIABLE:000239	BmsAlCnc_CalcIcp_ppm	ROTH_TRAIT:000239	Biomass Aluminium concentration	Biomass Aluminium concentration	BmsAlCnc	ROTH_MEAS:000239	CalcIcp	Calculation from ICP data	Biomass Aluminium concentration calculated from grain and straw concentrations and yields.	ROTH_UNIT:000239	ppm	ppm
	ROTH_VARIABLE:000240	BmsAsCnc_CalcIcp_ppm	ROTH_TRAIT:000240	Biomass Arsenic concentration	Biomass Arsenic concentration	BmsAsCnc	ROTH_MEAS:000239	CalcIcp	Calculation from ICP data	Biomass Arsenic concentration calculated from grain and straw concentrations and yields.	ROTH_UNIT:000239	ppm	ppm
	ROTH_VARIABLE:000241	BmsCaCnc_CalcIcp_ppm	ROTH_TRAIT:000241	Biomass Calcium concentration	Biomass Calcium concentration	BmsCaCnc	ROTH_MEAS:000239	CalcIcp	Calculation from ICP data	Biomass Calcium concentration calculated from grain and straw concentrations and yields.	ROTH_UNIT:000239	ppm	ppm
	ROTH_VARIABLE:000242	BmsCdCnc_CalcIcp_ppm	ROTH_TRAIT:000242	Biomass Cadmium concentration	Biomass Cadmium concentration	BmsCdCnc	ROTH_MEAS:000239	CalcIcp	Calculation from ICP data	Biomass Cadmium concentration calculated from grain and straw concentrations and yields.	ROTH_UNIT:000239	ppm	ppm
	ROTH_VARIABLE:000243	BmsCoCnc_CalcIcp_ppm	ROTH_TRAIT:000243	Biomass Cobalt concentration	Biomass Cobalt concentration	BmsCoCnc	ROTH_MEAS:000239	CalcIcp	Calculation from ICP data	Biomass Cobalt concentration calculated from grain and straw concentrations and yields.	ROTH_UNIT:000239	ppm	ppm
	ROTH_VARIABLE:000244	BmsCrCnc_CalcIcp_ppm	ROTH_TRAIT:000244	Biomass Chromium concentration	Biomass Chromium concentration	BmsCrCnc	ROTH_MEAS:000239	CalcIcp	Calculation from ICP data	Biomass Chromium concentration calculated from grain and straw concentrations and yields.	ROTH_UNIT:000239	ppm	ppm
	ROTH_VARIABLE:000245	BmsCuCnc_CalcIcp_ppm	ROTH_TRAIT:000245	Biomass Copper concentration	Biomass Copper concentration	BmsCuCnc	ROTH_MEAS:000239	CalcIcp	Calculation from ICP data	Biomass Copper concentration calculated from grain and straw concentrations and yields.	ROTH_UNIT:000239	ppm	ppm
	ROTH_VARIABLE:000246	BmsFeCnc_CalcIcp_ppm	ROTH_TRAIT:000246	Biomass Iron concentration	Biomass Iron concentration	BmsFeCnc	ROTH_MEAS:000239	CalcIcp	Calculation from ICP data	Biomass Iron concentration calculated from grain and straw concentrations and yields.	ROTH_UNIT:000239	ppm	ppm
	ROTH_VARIABLE:000247	BmsKCnc_CalcIcp_ppm	ROTH_TRAIT:000247	Biomass Potassium concentration	Biomass Potassium concentration	BmsKCnc	ROTH_MEAS:000239	CalcIcp	Calculation from ICP data	Biomass Potassium concentration calculated from grain and straw concentrations and yields.	ROTH_UNIT:000239	ppm	ppm
	ROTH_VARIABLE:000248	BmsMgCnc_CalcIcp_ppm	ROTH_TRAIT:000248	Biomass Magnesium concentration	Biomass Magnesium concentration	BmsMgCnc	ROTH_MEAS:000239	CalcIcp	Calculation from ICP data	Biomass Magnesium concentration calculated from grain and straw concentrations and yields.	ROTH_UNIT:000239	ppm	ppm
	ROTH_VARIABLE:000249	BmsMnCnc_CalcIcp_ppm	ROTH_TRAIT:000249	Biomass Manganese concentration	Biomass Manganese concentration	BmsMnCnc	ROTH_MEAS:000239	CalcIcp	Calculation from ICP data	Biomass Manganese concentration calculated from grain and straw concentrations and yields.	ROTH_UNIT:000239	ppm	ppm
	ROTH_VARIABLE:000250	BmsMoCnc_CalcIcp_ppm	ROTH_TRAIT:000250	Biomass Molybdenum concentration	Biomass Molybdenum concentration	BmsMoCnc	ROTH_MEAS:000239	CalcIcp	Calculation from ICP data	Biomass Molybdenum concentration calculated from grain and straw concentrations and yields.	ROTH_UNIT:000239	ppm	ppm
	ROTH_VARIABLE:000251	BmsNaCnc_CalcIcp_ppm	ROTH_TRAIT:000251	Biomass Sodium concentration	Biomass Sodium concentration	BmsNaCnc	ROTH_MEAS:000239	CalcIcp	Calculation from ICP data	Biomass Sodium concentration calculated from grain and straw concentrations and yields.	ROTH_UNIT:000239	ppm	ppm
	ROTH_VARIABLE:000252	BmsNiCnc_CalcIcp_ppm	ROTH_TRAIT:000252	Biomass Nickel concentration	Biomass Nickel concentration	BmsNiCnc	ROTH_MEAS:000239	CalcIcp	Calculation from ICP data	Biomass Nickel concentration calculated from grain and straw concentrations and yields.	ROTH_UNIT:000239	ppm	ppm
	ROTH_VARIABLE:000253	BmsPCnc_CalcIcp_ppm	ROTH_TRAIT:000253	Biomass Phosphorus concentration	Biomass Phosphorus concentration	BmsPCnc	ROTH_MEAS:000239	CalcIcp	Calculation from ICP data	Biomass Phosphorus concentration calculated from grain and straw concentrations and yields.	ROTH_UNIT:000239	ppm	ppm
	ROTH_VARIABLE:000254	BmsPbCnc_CalcIcp_ppm	ROTH_TRAIT:000254	Biomass Lead concentration	Biomass Lead concentration	BmsPbCnc	ROTH_MEAS:000239	CalcIcp	Calculation from ICP data	Biomass Lead concentration calculated from grain and straw concentrations and yields.	ROTH_UNIT:000239	ppm	ppm
	ROTH_VARIABLE:000255	BmsSCnc_CalcIcp_ppm	ROTH_TRAIT:000255	Biomass Sulphur concentration	Biomass Sulphur concentration	BmsSCnc	ROTH_MEAS:000239	CalcIcp	Calculation from ICP data	Biomass Sulphur concentration calculated from grain and straw concentrations and yields.	ROTH_UNIT:000239	ppm	ppm
	ROTH_VARIABLE:000256	BmsSeCnc_CalcIcp_ppm	ROTH_TRAIT:000256	Biomass Selenium concentration	Biomass Selenium concentration	BmsSeCnc	ROTH_MEAS:000239	CalcIcp	Calculation from ICP data	Biomass Selenium concentration calculated from grain and straw concentrations and yields.	ROTH_UNIT:000239	ppm	ppm
	ROTH_VARIABLE:000257	BmsTiCnc_CalcIcp_ppm	ROTH_TRAIT:000257	Biomass Titanium concentration	Biomass Titanium concentration	BmsTiCnc	ROTH_MEAS:000239	CalcIcp	Calculation from ICP data	Biomass Titanium concentration calculated from grain and straw concentrations and yields.	ROTH_UNIT:000239	ppm	ppm
	ROTH_VARIABLE:000258	BmsZnCnc_CalcIcp_ppm	ROTH_TRAIT:000258	Biomass Zinc concentration	Biomass Zinc concentration	BmsZnCnc	ROTH_MEAS:000239	CalcIcp	Calculation from ICP data	Biomass Zinc concentration calculated from grain and straw concentrations and yields.	ROTH_UNIT:000239	ppm	ppm
	ROTH_VARIABLE:000259	GrnNOff_CalcCombYld_kgha	ROTH_TRAIT:000259	Grain Nitrogen offtake	Grain Nitrogen offtake	GrnNOff	ROTH_MEAS:000303	CalcCombYld	Calculation from combustion data and grain yield.	Grain Nitrogen offtake calculated from grain concentration (from combustion) and yield @ 100% Dry Matter	ROTH_UNIT:000305	kgha	kg/ha
	ROTH_VARIABLE:000260	GrnNOff_CalcNirsYld_kgha	ROTH_TRAIT:000259	Grain Nitrogen offtake	Grain Nitrogen offtake	GrnNOff	ROTH_MEAS:000402	CalcNirsYld	Calculation from NIRS data and grain yield.	Grain Nitrogen offtake calculated from grain concentration (from NIRS) and yield @ 100% Dry Matter	ROTH_UNIT:000305	kgha	kg/ha
	ROTH_VARIABLE:000261	GrnAlOff_CalcIcpYld_kgha	ROTH_TRAIT:000261	Grain Aluminium offtake	Grain Aluminium offtake	GrnAlOff	ROTH_MEAS:000327	CalcIcpYld	Calculation from ICP data and grain yield.	Grain Aluminium offtake calculated from grain concentration and yield @ 100% Dry Matter	ROTH_UNIT:000305	kgha	kg/ha
	ROTH_VARIABLE:000262	GrnAsOff_CalcIcpYld_kgha	ROTH_TRAIT:000262	Grain Arsenic offtake	Grain Arsenic offtake	GrnAsOff	ROTH_MEAS:000327	CalcIcpYld	Calculation from ICP data and grain yield.	Grain Arsenic offtake calculated from grain concentration and yield @ 100% Dry Matter	ROTH_UNIT:000305	kgha	kg/ha
	ROTH_VARIABLE:000263	GrnCaOff_CalcIcpYld_kgha	ROTH_TRAIT:000263	Grain Calcium offtake	Grain Calcium offtake	GrnCaOff	ROTH_MEAS:000327	CalcIcpYld	Calculation from ICP data and grain yield.	Grain Calcium offtake calculated from grain concentration and yield @ 100% Dry Matter	ROTH_UNIT:000305	kgha	kg/ha
	ROTH_VARIABLE:000264	GrnCdOff_CalcIcpYld_kgha	ROTH_TRAIT:000264	Grain Cadmium offtake	Grain Cadmium offtake	GrnCdOff	ROTH_MEAS:000327	CalcIcpYld	Calculation from ICP data and grain yield.	Grain Cadmium offtake calculated from grain concentration and yield @ 100% Dry Matter	ROTH_UNIT:000305	kgha	kg/ha
	ROTH_VARIABLE:000265	GrnCoOff_CalcIcpYld_kgha	ROTH_TRAIT:000265	Grain Cobalt offtake	Grain Cobalt offtake	GrnCoOff	ROTH_MEAS:000327	CalcIcpYld	Calculation from ICP data and grain yield.	Grain Cobalt offtake calculated from grain concentration and yield @ 100% Dry Matter	ROTH_UNIT:000305	kgha	kg/ha
	ROTH_VARIABLE:000266	GrnCrOff_CalcIcpYld_kgha	ROTH_TRAIT:000266	Grain Chromium offtake	Grain Chromium offtake	GrnCrOff	ROTH_MEAS:000327	CalcIcpYld	Calculation from ICP data and grain yield.	Grain Chromium offtake calculated from grain concentration and yield @ 100% Dry Matter	ROTH_UNIT:000305	kgha	kg/ha
	ROTH_VARIABLE:000267	GrnCuOff_CalcIcpYld_kgha	ROTH_TRAIT:000267	Grain Copper offtake	Grain Copper offtake	GrnCuOff	ROTH_MEAS:000327	CalcIcpYld	Calculation from ICP data and grain yield.	Grain Copper offtake calculated from grain concentration and yield @ 100% Dry Matter	ROTH_UNIT:000305	kgha	kg/ha
	ROTH_VARIABLE:000268	GrnFeOff_CalcIcpYld_kgha	ROTH_TRAIT:000268	Grain Iron offtake	Grain Iron offtake	GrnFeOff	ROTH_MEAS:000327	CalcIcpYld	Calculation from ICP data and grain yield.	Grain Iron offtake calculated from grain concentration and yield @ 100% Dry Matter	ROTH_UNIT:000305	kgha	kg/ha
	ROTH_VARIABLE:000269	GrnKOff_CalcIcpYld_kgha	ROTH_TRAIT:000269	Grain Potassium offtake	Grain Potassium offtake	GrnKOff	ROTH_MEAS:000327	CalcIcpYld	Calculation from ICP data and grain yield.	Grain Potassium offtake calculated from grain concentration and yield @ 100% Dry Matter	ROTH_UNIT:000305	kgha	kg/ha
	ROTH_VARIABLE:000270	GrnMgOff_CalcIcpYld_kgha	ROTH_TRAIT:000270	Grain Magnesium offtake	Grain Magnesium offtake	GrnMgOff	ROTH_MEAS:000327	CalcIcpYld	Calculation from ICP data and grain yield.	Grain Magnesium offtake calculated from grain concentration and yield @ 100% Dry Matter	ROTH_UNIT:000305	kgha	kg/ha
	ROTH_VARIABLE:000271	GrnMnOff_CalcIcpYld_kgha	ROTH_TRAIT:000271	Grain Manganese offtake	Grain Manganese offtake	GrnMnOff	ROTH_MEAS:000327	CalcIcpYld	Calculation from ICP data and grain yield.	Grain Manganese offtake calculated from grain concentration and yield @ 100% Dry Matter	ROTH_UNIT:000305	kgha	kg/ha
	ROTH_VARIABLE:000272	GrnMoOff_CalcIcpYld_kgha	ROTH_TRAIT:000272	Grain Molybdenum offtake	Grain Molybdenum offtake	GrnMoOff	ROTH_MEAS:000327	CalcIcpYld	Calculation from ICP data and grain yield.	Grain Molybdenum offtake calculated from grain concentration and yield @ 100% Dry Matter	ROTH_UNIT:000305	kgha	kg/ha
	ROTH_VARIABLE:000273	GrnNaOff_CalcIcpYld_kgha	ROTH_TRAIT:000273	Grain Sodium offtake	Grain Sodium offtake	GrnNaOff	ROTH_MEAS:000327	CalcIcpYld	Calculation from ICP data and grain yield.	Grain Sodium offtake calculated from grain concentration and yield @ 100% Dry Matter	ROTH_UNIT:000305	kgha	kg/ha
	ROTH_VARIABLE:000274	GrnNiOff_CalcIcpYld_kgha	ROTH_TRAIT:000274	Grain Nickel offtake	Grain Nickel offtake	GrnNiOff	ROTH_MEAS:000327	CalcIcpYld	Calculation from ICP data and grain yield.	Grain Nickel offtake calculated from grain concentration and yield @ 100% Dry Matter	ROTH_UNIT:000305	kgha	kg/ha
	ROTH_VARIABLE:000275	GrnPOff_CalcIcpYld_kgha	ROTH_TRAIT:000275	Grain Phosphorus offtake	Grain Phosphorus offtake	GrnPOff	ROTH_MEAS:000327	CalcIcpYld	Calculation from ICP data and grain yield.	Grain Phosphorus offtake calculated from grain concentration and yield @ 100% Dry Matter	ROTH_UNIT:000305	kgha	kg/ha
	ROTH_VARIABLE:000276	GrnPbOff_CalcIcpYld_kgha	ROTH_TRAIT:000276	Grain Lead offtake	Grain Lead offtake	GrnPbOff	ROTH_MEAS:000327	CalcIcpYld	Calculation from ICP data and grain yield.	Grain Lead offtake calculated from grain concentration and yield @ 100% Dry Matter	ROTH_UNIT:000305	kgha	kg/ha
	ROTH_VARIABLE:000277	GrnSOff_CalcIcpYld_kgha	ROTH_TRAIT:000277	Grain Sulphur offtake	Grain Sulphur offtake	GrnSOff	ROTH_MEAS:000327	CalcIcpYld	Calculation from ICP data and grain yield.	Grain Sulphur offtake calculated from grain concentration and yield @ 100% Dry Matter	ROTH_UNIT:000305	kgha	kg/ha
	ROTH_VARIABLE:000278	GrnSeOff_CalcIcpYld_kgha	ROTH_TRAIT:000278	Grain Selenium offtake	Grain Selenium offtake	GrnSeOff	ROTH_MEAS:000327	CalcIcpYld	Calculation from ICP data and grain yield.	Grain Selenium offtake calculated from grain concentration and yield @ 100% Dry Matter	ROTH_UNIT:000305	kgha	kg/ha
	ROTH_VARIABLE:000279	GrnTiOff_CalcIcpYld_kgha	ROTH_TRAIT:000279	Grain Titanium offtake	Grain Titanium offtake	GrnTiOff	ROTH_MEAS:000327	CalcIcpYld	Calculation from ICP data and grain yield.	Grain Titanium offtake calculated from grain concentration and yield @ 100% Dry Matter	ROTH_UNIT:000305	kgha	kg/ha
	ROTH_VARIABLE:000280	GrnZnOff_CalcIcpYld_kgha	ROTH_TRAIT:000280	Grain Zinc offtake	Grain Zinc offtake	GrnZnOff	ROTH_MEAS:000327	CalcIcpYld	Calculation from ICP data and grain yield.	Grain Zinc offtake calculated from grain concentration and yield @ 100% Dry Matter	ROTH_UNIT:000305	kgha	kg/ha
	ROTH_VARIABLE:000281	StrwNOff_CalcCombYld_kgha	ROTH_TRAIT:000281	Straw Nitrogen offtake	Straw Nitrogen offtake	StrwNOff	ROTH_MEAS:000303	CalcCombYld	Calculation from combustion data and straw yield.	Straw Nitrogen offtake Combustion calculated from straw concentration (from combustion) and yield @ 100% Dry Matter	ROTH_UNIT:000305	kgha	kg/ha
	ROTH_VARIABLE:000282	StrwNOff_CalcNirsYld_kgha	ROTH_TRAIT:000281	Straw Nitrogen offtake	Straw Nitrogen offtake	StrwNOff	ROTH_MEAS:000402	CalcNirsYld	Calculation from NIRS data and straw yield.	Straw Nitrogen offtake calculated from straw concentration (from NIRS) and yield @ 100% Dry Matter	ROTH_UNIT:000305	kgha	kg/ha
	ROTH_VARIABLE:000283	StrwAlOff_CalcIcpYld_kgha	ROTH_TRAIT:000283	Straw Aluminium offtake	Straw Aluminium offtake	StrwAlOff	ROTH_MEAS:000327	CalcIcpYld	Calculation from ICP data and straw yield.	Straw Aluminium offtake calculated from straw concentration and yield @ 100% Dry Matter	ROTH_UNIT:000305	kgha	kg/ha
	ROTH_VARIABLE:000284	StrwAsOff_CalcIcpYld_kgha	ROTH_TRAIT:000284	Straw Arsenic offtake	Straw Arsenic offtake	StrwAsOff	ROTH_MEAS:000327	CalcIcpYld	Calculation from ICP data and straw yield.	Straw Arsenic offtake calculated from straw concentration and yield @ 100% Dry Matter	ROTH_UNIT:000305	kgha	kg/ha
	ROTH_VARIABLE:000285	StrwCaOff_CalcIcpYld_kgha	ROTH_TRAIT:000285	Straw Calcium offtake	Straw Calcium offtake	StrwCaOff	ROTH_MEAS:000327	CalcIcpYld	Calculation from ICP data and straw yield.	Straw Calcium offtake calculated from straw concentration and yield @ 100% Dry Matter	ROTH_UNIT:000305	kgha	kg/ha
	ROTH_VARIABLE:000286	StrwCdOff_CalcIcpYld_kgha	ROTH_TRAIT:000286	Straw Cadmium offtake	Straw Cadmium offtake	StrwCdOff	ROTH_MEAS:000327	CalcIcpYld	Calculation from ICP data and straw yield.	Straw Cadmium offtake calculated from straw concentration and yield @ 100% Dry Matter	ROTH_UNIT:000305	kgha	kg/ha
	ROTH_VARIABLE:000287	StrwCoOff_CalcIcpYld_kgha	ROTH_TRAIT:000287	Straw Cobalt offtake	Straw Cobalt offtake	StrwCoOff	ROTH_MEAS:000327	CalcIcpYld	Calculation from ICP data and straw yield.	Straw Cobalt offtake calculated from straw concentration and yield @ 100% Dry Matter	ROTH_UNIT:000305	kgha	kg/ha
	ROTH_VARIABLE:000288	StrwCrOff_CalcIcpYld_kgha	ROTH_TRAIT:000288	Straw Chromium offtake	Straw Chromium offtake	StrwCrOff	ROTH_MEAS:000327	CalcIcpYld	Calculation from ICP data and straw yield.	Straw Chromium offtake calculated from straw concentration and yield @ 100% Dry Matter	ROTH_UNIT:000305	kgha	kg/ha
	ROTH_VARIABLE:000289	StrwCuOff_CalcIcpYld_kgha	ROTH_TRAIT:000289	Straw Copper offtake	Straw Copper offtake	StrwCuOff	ROTH_MEAS:000327	CalcIcpYld	Calculation from ICP data and straw yield.	Straw Copper offtake calculated from straw concentration and yield @ 100% Dry Matter	ROTH_UNIT:000305	kgha	kg/ha
	ROTH_VARIABLE:000290	StrwFeOff_CalcIcpYld_kgha	ROTH_TRAIT:000290	Straw Iron offtake	Straw Iron offtake	StrwFeOff	ROTH_MEAS:000327	CalcIcpYld	Calculation from ICP data and straw yield.	Straw Iron offtake calculated from straw concentration and yield @ 100% Dry Matter	ROTH_UNIT:000305	kgha	kg/ha
	ROTH_VARIABLE:000291	StrwKOff_CalcIcpYld_kgha	ROTH_TRAIT:000291	Straw Potassium offtake	Straw Potassium offtake	StrwKOff	ROTH_MEAS:000327	CalcIcpYld	Calculation from ICP data and straw yield.	Straw Potassium offtake calculated from straw concentration and yield @ 100% Dry Matter	ROTH_UNIT:000305	kgha	kg/ha
	ROTH_VARIABLE:000292	StrwMgOff_CalcIcpYld_kgha	ROTH_TRAIT:000292	Straw Magnesium offtake	Straw Magnesium offtake	StrwMgOff	ROTH_MEAS:000327	CalcIcpYld	Calculation from ICP data and straw yield.	Straw Magnesium offtake calculated from straw concentration and yield @ 100% Dry Matter	ROTH_UNIT:000305	kgha	kg/ha
	ROTH_VARIABLE:000293	StrwMnOff_CalcIcpYld_kgha	ROTH_TRAIT:000293	Straw Manganese offtake	Straw Manganese offtake	StrwMnOff	ROTH_MEAS:000327	CalcIcpYld	Calculation from ICP data and straw yield.	Straw Manganese offtake calculated from straw concentration and yield @ 100% Dry Matter	ROTH_UNIT:000305	kgha	kg/ha
	ROTH_VARIABLE:000294	StrwMoOff_CalcIcpYld_kgha	ROTH_TRAIT:000294	Straw Molybdenum offtake	Straw Molybdenum offtake	StrwMoOff	ROTH_MEAS:000327	CalcIcpYld	Calculation from ICP data and straw yield.	Straw Molybdenum offtake calculated from straw concentration and yield @ 100% Dry Matter	ROTH_UNIT:000305	kgha	kg/ha
	ROTH_VARIABLE:000295	StrwNaOff_CalcIcpYld_kgha	ROTH_TRAIT:000295	Straw Sodium offtake	Straw Sodium offtake	StrwNaOff	ROTH_MEAS:000327	CalcIcpYld	Calculation from ICP data and straw yield.	Straw Sodium offtake calculated from straw concentration and yield @ 100% Dry Matter	ROTH_UNIT:000305	kgha	kg/ha
	ROTH_VARIABLE:000296	StrwNiOff_CalcIcpYld_kgha	ROTH_TRAIT:000296	Straw Nickel offtake	Straw Nickel offtake	StrwNiOff	ROTH_MEAS:000327	CalcIcpYld	Calculation from ICP data and straw yield.	Straw Nickel offtake calculated from straw concentration and yield @ 100% Dry Matter	ROTH_UNIT:000305	kgha	kg/ha
	ROTH_VARIABLE:000297	StrwPOff_CalcIcpYld_kgha	ROTH_TRAIT:000297	Straw Phosphorus offtake	Straw Phosphorus offtake	StrwPOff	ROTH_MEAS:000327	CalcIcpYld	Calculation from ICP data and straw yield.	Straw Phosphorus offtake calculated from straw concentration and yield @ 100% Dry Matter	ROTH_UNIT:000305	kgha	kg/ha
	ROTH_VARIABLE:000298	StrwPbOff_CalcIcpYld_kgha	ROTH_TRAIT:000298	Straw Lead offtake	Straw Lead offtake	StrwPbOff	ROTH_MEAS:000327	CalcIcpYld	Calculation from ICP data and straw yield.	Straw Lead offtake calculated from straw concentration and yield @ 100% Dry Matter	ROTH_UNIT:000305	kgha	kg/ha
	ROTH_VARIABLE:000299	StrwSOff_CalcIcpYld_kgha	ROTH_TRAIT:000299	Straw Sulphur offtake	Straw Sulphur offtake	StrwSOff	ROTH_MEAS:000327	CalcIcpYld	Calculation from ICP data and straw yield.	Straw Sulphur offtake calculated from straw concentration and yield @ 100% Dry Matter	ROTH_UNIT:000305	kgha	kg/ha
	ROTH_VARIABLE:000300	StrwSeOff_CalcIcpYld_kgha	ROTH_TRAIT:000300	Straw Selenium offtake	Straw Selenium offtake	StrwSeOff	ROTH_MEAS:000327	CalcIcpYld	Calculation from ICP data and straw yield.	Straw Selenium offtake calculated from straw concentration and yield @ 100% Dry Matter	ROTH_UNIT:000305	kgha	kg/ha
	ROTH_VARIABLE:000301	StrwTiOff_CalcIcpYld_kgha	ROTH_TRAIT:000301	Straw Titanium offtake	Straw Titanium offtake	StrwTiOff	ROTH_MEAS:000327	CalcIcpYld	Calculation from ICP data and straw yield.	Straw Titanium offtake calculated from straw concentration and yield @ 100% Dry Matter	ROTH_UNIT:000305	kgha	kg/ha
	ROTH_VARIABLE:000302	StrwZnOff_CalcIcpYld_kgha	ROTH_TRAIT:000302	Straw Zinc offtake	Straw Zinc offtake	StrwZnOff	ROTH_MEAS:000327	CalcIcpYld	Calculation from ICP data and yield.	Straw Zinc offtake calculated from straw concentration and yield @ 100% Dry Matter	ROTH_UNIT:000305	kgha	kg/ha
	ROTH_VARIABLE:000303	BmsNOff_CalcCombYld_kgha	ROTH_TRAIT:000303	Biomass Nitrogen offtake	Biomass Nitrogen offtake	BmsNOff	ROTH_MEAS:000303	CalcCombYld	Calculation from combustion data and yield.	Biomass Nitrogen offtake calculated from grain and straw offtakes (from combustion analysis) @ 100% Dry Matter and grain and straw yields, also @ 100% Dry Matter	ROTH_UNIT:000305	kgha	kg/ha
	ROTH_VARIABLE:000304	BmsNOff_CalcNirsYld_kgha	ROTH_TRAIT:000303	Biomass Nitrogen offtake	Biomass Nitrogen offtake	BmsNOff	ROTH_MEAS:000402	CalcNirsYld	Calculation from NIRS data and yield.	Biomass Nitrogen offtake calculated from grain and straw offtakes (from NIRS) @ 100% Dry Matter and grain and straw yields, also @ 100% Dry Matter	ROTH_UNIT:000305	kgha	kg/ha
	ROTH_VARIABLE:000305	BmsAlOff_CalcIcpYld_kgha	ROTH_TRAIT:000305	Biomass Aluminium offtake	Biomass Aluminium offtake	BmsAlOff	ROTH_MEAS:000327	CalcIcpYld	Calculation from ICP data and yield.	Biomass Aluminium offtake calculated from grain and straw offtakes @ 100% Dry Matter and grain and straw yields, also @ 100% Dry Matter	ROTH_UNIT:000305	kgha	kg/ha
	ROTH_VARIABLE:000306	BmsAsOff_CalcIcpYld_kgha	ROTH_TRAIT:000306	Biomass Arsenic offtake	Biomass Arsenic offtake	BmsAsOff	ROTH_MEAS:000327	CalcIcpYld	Calculation from ICP data and yield.	Biomass Arsenic offtake calculated from grain and straw offtakes @ 100% Dry Matter and grain and straw yields, also @ 100% Dry Matter	ROTH_UNIT:000305	kgha	kg/ha
	ROTH_VARIABLE:000307	BmsCaOff_CalcIcpYld_kgha	ROTH_TRAIT:000307	Biomass Calcium offtake	Biomass Calcium offtake	BmsCaOff	ROTH_MEAS:000327	CalcIcpYld	Calculation from ICP data and yield.	Biomass Calcium offtake calculated from grain and straw offtakes @ 100% Dry Matter and grain and straw yields, also @ 100% Dry Matter	ROTH_UNIT:000305	kgha	kg/ha
	ROTH_VARIABLE:000308	BmsCdOff_CalcIcpYld_kgha	ROTH_TRAIT:000308	Biomass Cadmium offtake	Biomass Cadmium offtake	BmsCdOff	ROTH_MEAS:000327	CalcIcpYld	Calculation from ICP data and yield.	Biomass Cadmium offtake calculated from grain and straw offtakes @ 100% Dry Matter and grain and straw yields, also @ 100% Dry Matter	ROTH_UNIT:000305	kgha	kg/ha
	ROTH_VARIABLE:000309	BmsCoOff_CalcIcpYld_kgha	ROTH_TRAIT:000309	Biomass Cobalt offtake	Biomass Cobalt offtake	BmsCoOff	ROTH_MEAS:000327	CalcIcpYld	Calculation from ICP data and yield.	Biomass Cobalt offtake calculated from grain and straw offtakes @ 100% Dry Matter and grain and straw yields, also @ 100% Dry Matter	ROTH_UNIT:000305	kgha	kg/ha
	ROTH_VARIABLE:000310	BmsCrOff_CalcIcpYld_kgha	ROTH_TRAIT:000310	Biomass Chromium offtake	Biomass Chromium offtake	BmsCrOff	ROTH_MEAS:000327	CalcIcpYld	Calculation from ICP data and yield.	Biomass Chromium offtake calculated from grain and straw offtakes @ 100% Dry Matter and grain and straw yields, also @ 100% Dry Matter	ROTH_UNIT:000305	kgha	kg/ha
	ROTH_VARIABLE:000311	BmsCuOff_CalcIcpYld_kgha	ROTH_TRAIT:000311	Biomass Copper offtake	Biomass Copper offtake	BmsCuOff	ROTH_MEAS:000327	CalcIcpYld	Calculation from ICP data and yield.	Biomass Copper offtake calculated from grain and straw offtakes @ 100% Dry Matter and grain and straw yields, also @ 100% Dry Matter	ROTH_UNIT:000305	kgha	kg/ha
	ROTH_VARIABLE:000312	BmsFeOff_CalcIcpYld_kgha	ROTH_TRAIT:000312	Biomass Iron offtake	Biomass Iron offtake	BmsFeOff	ROTH_MEAS:000327	CalcIcpYld	Calculation from ICP data and yield.	Biomass Iron offtake calculated from grain and straw offtakes @ 100% Dry Matter and grain and straw yields, also @ 100% Dry Matter	ROTH_UNIT:000305	kgha	kg/ha
	ROTH_VARIABLE:000313	BmsKOff_CalcIcpYld_kgha	ROTH_TRAIT:000313	Biomass Potassium offtake	Biomass Potassium offtake	BmsKOff	ROTH_MEAS:000327	CalcIcpYld	Calculation from ICP data and yield.	Biomass Potassium offtake calculated from grain and straw offtakes @ 100% Dry Matter and grain and straw yields, also @ 100% Dry Matter	ROTH_UNIT:000305	kgha	kg/ha
	ROTH_VARIABLE:000314	BmsMgOff_CalcIcpYld_kgha	ROTH_TRAIT:000314	Biomass Magnesium offtake	Biomass Magnesium offtake	BmsMgOff	ROTH_MEAS:000327	CalcIcpYld	Calculation from ICP data and yield.	Biomass Magnesium offtake calculated from grain and straw offtakes @ 100% Dry Matter and grain and straw yields, also @ 100% Dry Matter	ROTH_UNIT:000305	kgha	kg/ha
	ROTH_VARIABLE:000315	BmsMnOff_CalcIcpYld_kgha	ROTH_TRAIT:000315	Biomass Manganese offtake	Biomass Manganese offtake	BmsMnOff	ROTH_MEAS:000327	CalcIcpYld	Calculation from ICP data and yield.	Biomass Manganese offtake calculated from grain and straw offtakes @ 100% Dry Matter and grain and straw yields, also @ 100% Dry Matter	ROTH_UNIT:000305	kgha	kg/ha
	ROTH_VARIABLE:000316	BmsMoOff_CalcIcpYld_kgha	ROTH_TRAIT:000316	Biomass Molybdenum offtake	Biomass Molybdenum offtake	BmsMoOff	ROTH_MEAS:000327	CalcIcpYld	Calculation from ICP data and yield.	Biomass Molybdenum offtake calculated from grain and straw offtakes @ 100% Dry Matter and grain and straw yields, also @ 100% Dry Matter	ROTH_UNIT:000305	kgha	kg/ha
	ROTH_VARIABLE:000317	BmsNaOff_CalcIcpYld_kgha	ROTH_TRAIT:000317	Biomass Sodium offtake	Biomass Sodium offtake	BmsNaOff	ROTH_MEAS:000327	CalcIcpYld	Calculation from ICP data and yield.	Biomass Sodium offtake calculated from grain and straw offtakes @ 100% Dry Matter and grain and straw yields, also @ 100% Dry Matter	ROTH_UNIT:000305	kgha	kg/ha
	ROTH_VARIABLE:000318	BmsNiOff_CalcIcpYld_kgha	ROTH_TRAIT:000318	Biomass Nickel offtake	Biomass Nickel offtake	BmsNiOff	ROTH_MEAS:000327	CalcIcpYld	Calculation from ICP data and yield.	Biomass Nickel offtake calculated from grain and straw offtakes @ 100% Dry Matter and grain and straw yields, also @ 100% Dry Matter	ROTH_UNIT:000305	kgha	kg/ha
	ROTH_VARIABLE:000319	BmsPOff_CalcIcpYld_kgha	ROTH_TRAIT:000319	Biomass Phosphorus offtake	Biomass Phosphorus offtake	BmsPOff	ROTH_MEAS:000327	CalcIcpYld	Calculation from ICP data and yield.	Biomass Phosphorus offtake calculated from grain and straw offtakes @ 100% Dry Matter and grain and straw yields, also @ 100% Dry Matter	ROTH_UNIT:000305	kgha	kg/ha
	ROTH_VARIABLE:000320	BmsPbOff_CalcIcpYld_kgha	ROTH_TRAIT:000320	Biomass Lead offtake	Biomass Lead offtake	BmsPbOff	ROTH_MEAS:000327	CalcIcpYld	Calculation from ICP data and yield.	Biomass Lead offtake calculated from grain and straw offtakes @ 100% Dry Matter and grain and straw yields, also @ 100% Dry Matter	ROTH_UNIT:000305	kgha	kg/ha
	ROTH_VARIABLE:000321	BmsSOff_CalcIcpYld_kgha	ROTH_TRAIT:000321	Biomass Sulphur offtake	Biomass Sulphur offtake	BmsSOff	ROTH_MEAS:000327	CalcIcpYld	Calculation from ICP data and yield.	Biomass Sulphur offtake calculated from grain and straw offtakes @ 100% Dry Matter and grain and straw yields, also @ 100% Dry Matter	ROTH_UNIT:000305	kgha	kg/ha
	ROTH_VARIABLE:000322	BmsSeOff_CalcIcpYld_kgha	ROTH_TRAIT:000322	Biomass Selenium offtake	Biomass Selenium offtake	BmsSeOff	ROTH_MEAS:000327	CalcIcpYld	Calculation from ICP data and yield.	Biomass Selenium offtake calculated from grain and straw offtakes @ 100% Dry Matter and grain and straw yields, also @ 100% Dry Matter	ROTH_UNIT:000305	kgha	kg/ha
	ROTH_VARIABLE:000323	BmsTiOff_CalcIcpYld_kgha	ROTH_TRAIT:000323	Biomass Titanium offtake	Biomass Titanium offtake	BmsTiOff	ROTH_MEAS:000327	CalcIcpYld	Calculation from ICP data and yield.	Biomass Titanium offtake calculated from grain and straw offtakes @ 100% Dry Matter and grain and straw yields, also @ 100% Dry Matter	ROTH_UNIT:000305	kgha	kg/ha
	ROTH_VARIABLE:000324	BmsZnOff_CalcIcpYld_kgha	ROTH_TRAIT:000324	Biomass Zinc offtake	Biomass Zinc offtake	BmsZnOff	ROTH_MEAS:000327	CalcIcpYld	Calculation from ICP data and yield.	Biomass Zinc offtake calculated from grain and straw offtakes @ 100% Dry Matter and grain and straw yields, also @ 100% Dry Matter	ROTH_UNIT:000305	kgha	kg/ha
	ROTH_VARIABLE:000325	NHi_CalcCombYld_%	ROTH_TRAIT:000325	Nitrogen Harvest Index	Nitrogen Harvest Index	NHi	ROTH_MEAS:000303	CalcCombYld	Calculation from combustion data and grain and straw yields.	Nitrogen Harvest Index calculated from grain and straw offtakes (from combustion analysis)	ROTH_UNIT:000477	%	%
	ROTH_VARIABLE:000326	NHi_CalcNirsYld_%	ROTH_TRAIT:000325	Nitrogen Harvest Index	Nitrogen Harvest Index	NHi	ROTH_MEAS:000402	CalcNirsYld	Calculation from NIRS data and grain and straw yields.	Nitrogen Harvest Index calculated from grain and straw offtakes (from NIRS analysis)	ROTH_UNIT:000477	%	%
	ROTH_VARIABLE:000327	AlHi_CalcIcpYld_%	ROTH_TRAIT:000327	Aluminium Harvest Index	Aluminium Harvest Index	AlHi	ROTH_MEAS:000327	CalcIcpYld	Calculation from ICP data and grain and straw yields.	Aluminium Harvest Index calculated from grain and straw offtakes	ROTH_UNIT:000477	%	%
	ROTH_VARIABLE:000328	AsHi_CalcIcpYld_%	ROTH_TRAIT:000328	Arsenic Harvest Index	Arsenic Harvest Index	AsHi	ROTH_MEAS:000327	CalcIcpYld	Calculation from ICP data and grain and straw yields.	Arsenic Harvest Index calculated from grain and straw offtakes	ROTH_UNIT:000477	%	%
	ROTH_VARIABLE:000329	CaHi_CalcIcpYld_%	ROTH_TRAIT:000329	Calcium Harvest Index	Calcium Harvest Index	CaHi	ROTH_MEAS:000327	CalcIcpYld	Calculation from ICP data and grain and straw yields.	Calcium Harvest Index calculated from grain and straw offtakes	ROTH_UNIT:000477	%	%
	ROTH_VARIABLE:000330	CdHi_CalcIcpYld_%	ROTH_TRAIT:000330	Cadmium Harvest Index	Cadmium Harvest Index	CdHi	ROTH_MEAS:000327	CalcIcpYld	Calculation from ICP data and grain and straw yields.	Cadmium Harvest Index calculated from grain and straw offtakes	ROTH_UNIT:000477	%	%
	ROTH_VARIABLE:000331	CoHi_CalcIcpYld_%	ROTH_TRAIT:000331	Cobalt Harvest Index	Cobalt Harvest Index	CoHi	ROTH_MEAS:000327	CalcIcpYld	Calculation from ICP data and grain and straw yields.	Cobalt Harvest Index calculated from grain and straw offtakes	ROTH_UNIT:000477	%	%
	ROTH_VARIABLE:000332	CrHi_CalcIcpYld_%	ROTH_TRAIT:000332	Chromium Harvest Index	Chromium Harvest Index	CrHi	ROTH_MEAS:000327	CalcIcpYld	Calculation from ICP data and grain and straw yields.	Chromium Harvest Index calculated from grain and straw offtakes	ROTH_UNIT:000477	%	%
	ROTH_VARIABLE:000333	CuHi_CalcIcpYld_%	ROTH_TRAIT:000333	Copper Harvest Index	Copper Harvest Index	CuHi	ROTH_MEAS:000327	CalcIcpYld	Calculation from ICP data and grain and straw yields.	Copper Harvest Index calculated from grain and straw offtakes	ROTH_UNIT:000477	%	%
	ROTH_VARIABLE:000334	FeHi_CalcIcpYld_%	ROTH_TRAIT:000334	Iron Harvest Index	Iron Harvest Index	FeHi	ROTH_MEAS:000327	CalcIcpYld	Calculation from ICP data and grain and straw yields.	Iron Harvest Index calculated from grain and straw offtakes	ROTH_UNIT:000477	%	%
	ROTH_VARIABLE:000335	KHi_CalcIcpYld_%	ROTH_TRAIT:000335	Potassium Harvest Index	Potassium Harvest Index	KHi	ROTH_MEAS:000327	CalcIcpYld	Calculation from ICP data and grain and straw yields.	Potassium Harvest Index calculated from grain and straw offtakes	ROTH_UNIT:000477	%	%
	ROTH_VARIABLE:000336	MgHi_CalcIcpYld_%	ROTH_TRAIT:000336	Magnesium Harvest Index	Magnesium Harvest Index	MgHi	ROTH_MEAS:000327	CalcIcpYld	Calculation from ICP data and grain and straw yields.	Magnesium Harvest Index calculated from grain and straw offtakes	ROTH_UNIT:000477	%	%
	ROTH_VARIABLE:000337	MnHi_CalcIcpYld_%	ROTH_TRAIT:000337	Manganese Harvest Index	Manganese Harvest Index	MnHi	ROTH_MEAS:000327	CalcIcpYld	Calculation from ICP data and grain and straw yields.	Manganese Harvest Index calculated from grain and straw offtakes	ROTH_UNIT:000477	%	%
	ROTH_VARIABLE:000338	MoHi_CalcIcpYld_%	ROTH_TRAIT:000338	Molybdenum Harvest Index	Molybdenum Harvest Index	MoHi	ROTH_MEAS:000327	CalcIcpYld	Calculation from ICP data and grain and straw yields.	Molybdenum Harvest Index calculated from grain and straw offtakes	ROTH_UNIT:000477	%	%
	ROTH_VARIABLE:000339	NaHi_CalcIcpYld_%	ROTH_TRAIT:000339	Sodium Harvest Index	Sodium Harvest Index	NaHi	ROTH_MEAS:000327	CalcIcpYld	Calculation from ICP data and grain and straw yields.	Sodium Harvest Index calculated from grain and straw offtakes	ROTH_UNIT:000477	%	%
	ROTH_VARIABLE:000340	NiHi_CalcIcpYld_%	ROTH_TRAIT:000340	Nickel Harvest Index	Nickel Harvest Index	NiHi	ROTH_MEAS:000327	CalcIcpYld	Calculation from ICP data and grain and straw yields.	Nickel Harvest Index calculated from grain and straw offtakes	ROTH_UNIT:000477	%	%
	ROTH_VARIABLE:000341	PHi_CalcIcpYld_%	ROTH_TRAIT:000341	Phosphorus Harvest Index	Phosphorus Harvest Index	PHi	ROTH_MEAS:000327	CalcIcpYld	Calculation from ICP data and grain and straw yields.	Phosphorus Harvest Index calculated from grain and straw offtakes	ROTH_UNIT:000477	%	%
	ROTH_VARIABLE:000342	PbHi_CalcIcpYld_%	ROTH_TRAIT:000342	Lead Harvest Index	Lead Harvest Index	PbHi	ROTH_MEAS:000327	CalcIcpYld	Calculation from ICP data and grain and straw yields.	Lead Harvest Index calculated from grain and straw offtakes	ROTH_UNIT:000477	%	%
	ROTH_VARIABLE:000343	SHi_CalcIcpYld_%	ROTH_TRAIT:000343	Sulphur Harvest Index	Sulphur Harvest Index	SHi	ROTH_MEAS:000327	CalcIcpYld	Calculation from ICP data and grain and straw yields.	Sulphur Harvest Index calculated from grain and straw offtakes	ROTH_UNIT:000477	%	%
	ROTH_VARIABLE:000344	SeHi_CalcIcpYld_%	ROTH_TRAIT:000344	Selenium Harvest Index	Selenium Harvest Index	SeHi	ROTH_MEAS:000327	CalcIcpYld	Calculation from ICP data and grain and straw yields.	Selenium Harvest Index calculated from grain and straw offtakes	ROTH_UNIT:000477	%	%
	ROTH_VARIABLE:000345	TiHi_CalcIcpYld_%	ROTH_TRAIT:000345	Titanium Harvest Index	Titanium Harvest Index	TiHi	ROTH_MEAS:000327	CalcIcpYld	Calculation from ICP data and grain and straw yields.	Titanium Harvest Index calculated from grain and straw offtakes	ROTH_UNIT:000477	%	%
	ROTH_VARIABLE:000346	ZnHi_CalcIcpYld_%	ROTH_TRAIT:000346	Zinc Harvest Index	Zinc Harvest Index	ZnHi	ROTH_MEAS:000327	CalcIcpYld	Calculation from ICP data and grain and straw yields.	Zinc Harvest Index calculated from grain and straw offtakes	ROTH_UNIT:000477	%	%
	ROTH_VARIABLE:000347	NWtGr_CalcCombTgw_uggrain	ROTH_TRAIT:000347	Nitrogen weight per grain	Nitrogen weight per grain	NWtGr	ROTH_MEAS:000347	CalcCombTgw	Calculation from combustion data and TGW.	Nitrogen weight per grain calculated from grain offtake (from combustion analysis) and grains per unit area	ROTH_UNIT:000349	uggrain	ug/grain
	ROTH_VARIABLE:000348	NWtGr_CalcNirsTgw_uggrain	ROTH_TRAIT:000347	Nitrogen weight per grain	Nitrogen weight per grain	NWtGr	ROTH_MEAS:000348	CalcNirsTgw	Calculation from NIRS data and TGW.	Nitrogen weight per grain calculated from grain offtake (from NIRS analysis) and grains per unit area	ROTH_UNIT:000349	uggrain	ug/grain
	ROTH_VARIABLE:000349	AlWtGr_CalcIcpTgw_uggrain	ROTH_TRAIT:000349	Aluminium weight per grain	Aluminium weight per grain	AlWtGr	ROTH_MEAS:000349	CalcIcpTgw	Calculation from ICP data and TGW.	Aluminium weight per grain calculated from grain offtake and grains per unit area	ROTH_UNIT:000349	uggrain	ug/grain
	ROTH_VARIABLE:000350	AsWtGr_CalcIcpTgw_uggrain	ROTH_TRAIT:000350	Arsenic weight per grain	Arsenic weight per grain	AsWtGr	ROTH_MEAS:000349	CalcIcpTgw	Calculation from ICP data and TGW.	Arsenic weight per grain calculated from grain offtake and grains per unit area	ROTH_UNIT:000349	uggrain	ug/grain
	ROTH_VARIABLE:000351	CaWtGr_CalcIcpTgw_uggrain	ROTH_TRAIT:000351	Calcium weight per grain	Calcium weight per grain	CaWtGr	ROTH_MEAS:000349	CalcIcpTgw	Calculation from ICP data and TGW.	Calcium weight per grain calculated from grain offtake and grains per unit area	ROTH_UNIT:000349	uggrain	ug/grain
	ROTH_VARIABLE:000352	CdWtGr_CalcIcpTgw_uggrain	ROTH_TRAIT:000352	Cadmium weight per grain	Cadmium weight per grain	CdWtGr	ROTH_MEAS:000349	CalcIcpTgw	Calculation from ICP data and TGW.	Cadmium weight per grain calculated from grain offtake and grains per unit area	ROTH_UNIT:000349	uggrain	ug/grain
	ROTH_VARIABLE:000353	CoWtGr_CalcIcpTgw_uggrain	ROTH_TRAIT:000353	Cobalt weight per grain	Cobalt weight per grain	CoWtGr	ROTH_MEAS:000349	CalcIcpTgw	Calculation from ICP data and TGW.	Cobalt weight per grain calculated from grain offtake and grains per unit area	ROTH_UNIT:000349	uggrain	ug/grain
	ROTH_VARIABLE:000354	CrWtGr_CalcIcpTgw_uggrain	ROTH_TRAIT:000354	Chromium weight per grain	Chromium weight per grain	CrWtGr	ROTH_MEAS:000349	CalcIcpTgw	Calculation from ICP data and TGW.	Chromium weight per grain calculated from grain offtake and grains per unit area	ROTH_UNIT:000349	uggrain	ug/grain
	ROTH_VARIABLE:000355	CuWtGr_CalcIcpTgw_uggrain	ROTH_TRAIT:000355	Copper weight per grain	Copper weight per grain	CuWtGr	ROTH_MEAS:000349	CalcIcpTgw	Calculation from ICP data and TGW.	Copper weight per grain calculated from grain offtake and grains per unit area	ROTH_UNIT:000349	uggrain	ug/grain
	ROTH_VARIABLE:000356	FeWtGr_CalcIcpTgw_uggrain	ROTH_TRAIT:000356	Iron weight per grain	Iron weight per grain	FeWtGr	ROTH_MEAS:000349	CalcIcpTgw	Calculation from ICP data and TGW.	Iron weight per grain calculated from grain offtake and grains per unit area	ROTH_UNIT:000349	uggrain	ug/grain
	ROTH_VARIABLE:000357	KWtGr_CalcIcpTgw_uggrain	ROTH_TRAIT:000357	Potassium weight per grain	Potassium weight per grain	KWtGr	ROTH_MEAS:000349	CalcIcpTgw	Calculation from ICP data and TGW.	Potassium weight per grain calculated from grain offtake and grains per unit area	ROTH_UNIT:000349	uggrain	ug/grain
	ROTH_VARIABLE:000358	MgWtGr_CalcIcpTgw_uggrain	ROTH_TRAIT:000358	Magnesium weight per grain	Magnesium weight per grain	MgWtGr	ROTH_MEAS:000349	CalcIcpTgw	Calculation from ICP data and TGW.	Magnesium weight per grain calculated from grain offtake and grains per unit area	ROTH_UNIT:000349	uggrain	ug/grain
	ROTH_VARIABLE:000359	MnWtGr_CalcIcpTgw_uggrain	ROTH_TRAIT:000359	Manganese weight per grain	Manganese weight per grain	MnWtGr	ROTH_MEAS:000349	CalcIcpTgw	Calculation from ICP data and TGW.	Manganese weight per grain calculated from grain offtake and grains per unit area	ROTH_UNIT:000349	uggrain	ug/grain
	ROTH_VARIABLE:000360	MoWtGr_CalcIcpTgw_uggrain	ROTH_TRAIT:000360	Molybdenum weight per grain	Molybdenum weight per grain	MoWtGr	ROTH_MEAS:000349	CalcIcpTgw	Calculation from ICP data and TGW.	Molybdenum weight per grain calculated from grain offtake and grains per unit area	ROTH_UNIT:000349	uggrain	ug/grain
	ROTH_VARIABLE:000361	NaWtGr_CalcIcpTgw_uggrain	ROTH_TRAIT:000361	Sodium weight per grain	Sodium weight per grain	NaWtGr	ROTH_MEAS:000349	CalcIcpTgw	Calculation from ICP data and TGW.	Sodium weight per grain calculated from grain offtake and grains per unit area	ROTH_UNIT:000349	uggrain	ug/grain
	ROTH_VARIABLE:000362	NiWtGr_CalcIcpTgw_uggrain	ROTH_TRAIT:000362	Nickel weight per grain	Nickel weight per grain	NiWtGr	ROTH_MEAS:000349	CalcIcpTgw	Calculation from ICP data and TGW.	Nickel weight per grain calculated from grain offtake and grains per unit area	ROTH_UNIT:000349	uggrain	ug/grain
	ROTH_VARIABLE:000363	PWtGr_CalcIcpTgw_uggrain	ROTH_TRAIT:000363	Phosphorus weight per grain	Phosphorus weight per grain	PWtGr	ROTH_MEAS:000349	CalcIcpTgw	Calculation from ICP data and TGW.	Phosphorus weight per grain calculated from grain offtake and grains per unit area	ROTH_UNIT:000349	uggrain	ug/grain
	ROTH_VARIABLE:000364	PbWtGr_CalcIcpTgw_uggrain	ROTH_TRAIT:000364	Lead weight per grain	Lead weight per grain	PbWtGr	ROTH_MEAS:000349	CalcIcpTgw	Calculation from ICP data and TGW.	Lead weight per grain calculated from grain offtake and grains per unit area	ROTH_UNIT:000349	uggrain	ug/grain
	ROTH_VARIABLE:000365	SWtGr_CalcIcpTgw_uggrain	ROTH_TRAIT:000365	Sulphur weight per grain	Sulphur weight per grain	SWtGr	ROTH_MEAS:000349	CalcIcpTgw	Calculation from ICP data and TGW.	Sulphur weight per grain calculated from grain offtake and grains per unit area	ROTH_UNIT:000349	uggrain	ug/grain
	ROTH_VARIABLE:000366	SeWtGr_CalcIcpTgw_uggrain	ROTH_TRAIT:000366	Selenium weight per grain	Selenium weight per grain	SeWtGr	ROTH_MEAS:000349	CalcIcpTgw	Calculation from ICP data and TGW.	Selenium weight per grain calculated from grain offtake and grains per unit area	ROTH_UNIT:000349	uggrain	ug/grain
	ROTH_VARIABLE:000367	TiWtGr_CalcIcpTgw_uggrain	ROTH_TRAIT:000367	Titanium weight per grain	Titanium weight per grain	TiWtGr	ROTH_MEAS:000349	CalcIcpTgw	Calculation from ICP data and TGW.	Titanium weight per grain calculated from grain offtake and grains per unit area	ROTH_UNIT:000349	uggrain	ug/grain
	ROTH_VARIABLE:000368	ZnWtGr_CalcIcpTgw_uggrain	ROTH_TRAIT:000368	Zinc weight per grain	Zinc weight per grain	ZnWtGr	ROTH_MEAS:000349	CalcIcpTgw	Calculation from ICP data and TGW.	Zinc weight per grain calculated from grain offtake and grains per unit area	ROTH_UNIT:000349	uggrain	ug/grain
			ROTH_TRAIT:000Nitrogen deviation	Nitrogen deviation	Nitrogen deviation from a regression line plotted through concentration against grain yield.	NDe	ROTH_MEAS:000CalcCombYldRe	CalcCombYldRe	Calculation from ICP data and grain yield (at 100% DM) data.	Nitrogen deviation calculated from a regression line plotted on grain concentration (from combustin anlaysis) against grain yield	ROTH_UNIT:000477	%	%
			ROTH_TRAIT:000Nitrogen deviation	Nitrogen deviation	Nitrogen deviation from a regression line plotted through concentration against grain yield.	NDe	ROTH_MEAS:000CalcNirsYldRe	CalcNirsYldRe	Calculation from ICP data and grain yield (at 100% DM) data.	Nitrogen deviation calculated from a regression line plotted on grain concentration (from NIRS anlaysis) against grain yield	ROTH_UNIT:000477	%	%
			ROTH_TRAIT:000Aluminium deviation	Aluminium deviation	Aluminium deviation from a regression line plotted through concentration against grain yield.	AlDe	ROTH_MEAS:000CalcIcpYldRe	CalcIcpYldRe	Calculation from ICP data and grain yield (at 100% DM) data.	Aluminium deviation calculated from a regression line plotted on grain concentration (from ICP analysis) against grain yield at 100% Dry Matter.	ROTH_UNIT:000239	ppm	ppm
			ROTH_TRAIT:000Arsenic deviation	Arsenic deviation	Arsenic deviation from a regression line plotted through concentration against grain yield.	AsDe	ROTH_MEAS:000CalcIcpYldRe	CalcIcpYldRe	Calculation from ICP data and grain yield (at 100% DM) data.	Arsenic deviation calculated from a regression line plotted on grain concentration (from ICP analysis) against grain yield at 100% Dry Matter.	ROTH_UNIT:000239	ppm	ppm
			ROTH_TRAIT:000Calcium deviation	Calcium deviation	Calcium deviation from a regression line plotted through concentration against grain yield.	CaDe	ROTH_MEAS:000CalcIcpYldRe	CalcIcpYldRe	Calculation from ICP data and grain yield (at 100% DM) data.	Calcium deviation calculated from a regression line plotted on grain concentration (from ICP analysis) against grain yield at 100% Dry Matter.	ROTH_UNIT:000239	ppm	ppm
			ROTH_TRAIT:000Cadmium deviation	Cadmium deviation	Cadmium deviation from a regression line plotted through concentration against grain yield.	CdDe	ROTH_MEAS:000CalcIcpYldRe	CalcIcpYldRe	Calculation from ICP data and grain yield (at 100% DM) data.	Cadmium deviation calculated from a regression line plotted on grain concentration (from ICP analysis) against grain yield at 100% Dry Matter.	ROTH_UNIT:000239	ppm	ppm
			ROTH_TRAIT:000Cobalt deviation	Cobalt deviation	Cobalt deviation from a regression line plotted through concentration against grain yield.	CoDe	ROTH_MEAS:000CalcIcpYldRe	CalcIcpYldRe	Calculation from ICP data and grain yield (at 100% DM) data.	Cobalt deviation calculated from a regression line plotted on grain concentration (from ICP analysis) against grain yield at 100% Dry Matter.	ROTH_UNIT:000239	ppm	ppm
			ROTH_TRAIT:000Chromium deviation	Chromium deviation	Chromium deviation from a regression line plotted through concentration against grain yield.	CrDe	ROTH_MEAS:000CalcIcpYldRe	CalcIcpYldRe	Calculation from ICP data and grain yield (at 100% DM) data.	Chromium deviation calculated from a regression line plotted on grain concentration (from ICP analysis) against grain yield at 100% Dry Matter.	ROTH_UNIT:000239	ppm	ppm
			ROTH_TRAIT:000Copper deviation	Copper deviation	Copper deviation from a regression line plotted through concentration against grain yield.	CuDe	ROTH_MEAS:000CalcIcpYldRe	CalcIcpYldRe	Calculation from ICP data and grain yield (at 100% DM) data.	Copper deviation calculated from a regression line plotted on grain concentration (from ICP analysis) against grain yield at 100% Dry Matter.	ROTH_UNIT:000239	ppm	ppm
			ROTH_TRAIT:000Iron deviation	Iron deviation	Iron deviation from a regression line plotted through concentration against grain yield.	FeDe	ROTH_MEAS:000CalcIcpYldRe	CalcIcpYldRe	Calculation from ICP data and grain yield (at 100% DM) data.	Iron deviation calculated from a regression line plotted on grain concentration (from ICP analysis) against grain yield at 100% Dry Matter.	ROTH_UNIT:000239	ppm	ppm
			ROTH_TRAIT:000Potassium deviation	Potassium deviation	Potassium deviation from a regression line plotted through concentration against grain yield.	KDe	ROTH_MEAS:000CalcIcpYldRe	CalcIcpYldRe	Calculation from ICP data and grain yield (at 100% DM) data.	Potassium deviation calculated from a regression line plotted on grain concentration (from ICP analysis) against grain yield at 100% Dry Matter.	ROTH_UNIT:000239	ppm	ppm
			ROTH_TRAIT:000Magnesium deviation	Magnesium deviation	Magnesium deviation from a regression line plotted through concentration against grain yield.	MgDe	ROTH_MEAS:000CalcIcpYldRe	CalcIcpYldRe	Calculation from ICP data and grain yield (at 100% DM) data.	Magnesium deviation calculated from a regression line plotted on grain concentration (from ICP analysis) against grain yield at 100% Dry Matter.	ROTH_UNIT:000239	ppm	ppm
			ROTH_TRAIT:000Manganese deviation	Manganese deviation	Manganese deviation from a regression line plotted through concentration against grain yield.	MnDe	ROTH_MEAS:000CalcIcpYldRe	CalcIcpYldRe	Calculation from ICP data and grain yield (at 100% DM) data.	Manganese deviation calculated from a regression line plotted on grain concentration (from ICP analysis) against grain yield at 100% Dry Matter.	ROTH_UNIT:000239	ppm	ppm
			ROTH_TRAIT:000Molybdenum deviation	Molybdenum deviation	Molybdenum deviation from a regression line plotted through concentration against grain yield.	MoDe	ROTH_MEAS:000CalcIcpYldRe	CalcIcpYldRe	Calculation from ICP data and grain yield (at 100% DM) data.	Molybdenum deviation calculated from a regression line plotted on grain concentration (from ICP analysis) against grain yield at 100% Dry Matter.	ROTH_UNIT:000239	ppm	ppm
			ROTH_TRAIT:000Sodium deviation	Sodium deviation	Sodium deviation from a regression line plotted through concentration against grain yield.	NaDe	ROTH_MEAS:000CalcIcpYldRe	CalcIcpYldRe	Calculation from ICP data and grain yield (at 100% DM) data.	Sodium deviation calculated from a regression line plotted on grain concentration (from ICP analysis) against grain yield at 100% Dry Matter.	ROTH_UNIT:000239	ppm	ppm
			ROTH_TRAIT:000Nickel deviation	Nickel deviation	Nickel deviation from a regression line plotted through concentration against grain yield.	NiDe	ROTH_MEAS:000CalcIcpYldRe	CalcIcpYldRe	Calculation from ICP data and grain yield (at 100% DM) data.	Nickel deviation calculated from a regression line plotted on grain concentration (from ICP analysis) against grain yield at 100% Dry Matter.	ROTH_UNIT:000239	ppm	ppm
			ROTH_TRAIT:000Phosphorus deviation	Phosphorus deviation	Phosphorus deviation from a regression line plotted through concentration against grain yield.	PDe	ROTH_MEAS:000CalcIcpYldRe	CalcIcpYldRe	Calculation from ICP data and grain yield (at 100% DM) data.	Phosphorus deviation calculated from a regression line plotted on grain concentration (from ICP analysis) against grain yield at 100% Dry Matter.	ROTH_UNIT:000239	ppm	ppm
			ROTH_TRAIT:000Lead deviation	Lead deviation	Lead deviation from a regression line plotted through concentration against grain yield.	PbDe	ROTH_MEAS:000CalcIcpYldRe	CalcIcpYldRe	Calculation from ICP data and grain yield (at 100% DM) data.	Lead deviation calculated from a regression line plotted on grain concentration (from ICP analysis) against grain yield at 100% Dry Matter.	ROTH_UNIT:000239	ppm	ppm
			ROTH_TRAIT:000Sulphur deviation	Sulphur deviation	Sulphur deviation from a regression line plotted through concentration against grain yield.	SDe	ROTH_MEAS:000CalcIcpYldRe	CalcIcpYldRe	Calculation from ICP data and grain yield (at 100% DM) data.	Sulphur deviation calculated from a regression line plotted on grain concentration (from ICP analysis) against grain yield at 100% Dry Matter.	ROTH_UNIT:000239	ppm	ppm
			ROTH_TRAIT:000Selenium deviation	Selenium deviation	Selenium deviation from a regression line plotted through concentration against grain yield.	SeDe	ROTH_MEAS:000CalcIcpYldRe	CalcIcpYldRe	Calculation from ICP data and grain yield (at 100% DM) data.	Selenium deviation calculated from a regression line plotted on grain concentration (from ICP analysis) against grain yield at 100% Dry Matter.	ROTH_UNIT:000239	ppm	ppm
			ROTH_TRAIT:000Titanium deviation	Titanium deviation	Titanium deviation from a regression line plotted through concentration against grain yield.	TiDe	ROTH_MEAS:000CalcIcpYldRe	CalcIcpYldRe	Calculation from ICP data and grain yield (at 100% DM) data.	Titanium deviation calculated from a regression line plotted on grain concentration (from ICP analysis) against grain yield at 100% Dry Matter.	ROTH_UNIT:000239	ppm	ppm
			ROTH_TRAIT:000Zinc deviation	Zinc deviation	Zinc deviation from a regression line plotted through concentration against grain yield.	ZnDe	ROTH_MEAS:000CalcIcpYldRe	CalcIcpYldRe	Calculation from ICP data and grain yield (at 100% DM) data.	Zinc deviation calculated from a regression line plotted on grain concentration (from ICP analysis) against grain yield at 100% Dry Matter.	ROTH_UNIT:000239	ppm	ppm
Soil & fertiliser	variable-id	variable-name	trait-id	trait-name	trait-description	trait-abbreviation	measurement-id	Measurement-abbreviation	measurement-name	measurement-description	unit-id	Unit abbreviation	unit-name	Formula
	ROTH_VARIABLE:000369	SlMinN_SoilSam_kgha	ROTH_TRAIT:000369	Soil Mineral nitrogen	Amount of mineral nitrogen in soil	SlMinN	ROTH_MEAS:000369	SoilSam	Soil mineral N measurement	Soil mineral N in top 90cm of soil (ammonium and nitrate).	ROTH_UNIT:000305	kgha	kg/ha
	ROTH_VARIABLE:000370	FertN_FertApl_kgha	ROTH_TRAIT:000370	Fertiliser nitrogen	Amount of fertiliser nitrogen applied to crop	FertN	ROTH_MEAS:000370	FertApl	Amount of nutrient applied as fertiliser	Amount of fertilizer nitrogen applied to crop.	ROTH_UNIT:000305	kgha	kg/ha
	ROTH_VARIABLE:000371	AvailN_CalcNutAvail_kgha	ROTH_TRAIT:000371	Total available nitrogen	Total available nitrogen to crop	AvailN	ROTH_MEAS:000371	CalcNutAvail	Calculation of available nutrient.	Ammount of nitrogen available to crop, calculated as sum of soil and fertiliser nitrogen	ROTH_UNIT:000305	kgha	kg/ha
