# Supplementary material for: Improving wheat grain composition for human health by constructing a QTL atlas for essential minerals
Source: Commun Biol. 2024 Aug 15;7:1001. doi: 10.1038/s42003-024-06692-7 (PMC11327371; doi:10.1038/s42003-024-06692-7)
Supplement: Supplementary file 5 — Supplementary Data 2 [file 42003_2024_6692_MOESM5_ESM.xlsx]

## Sheet: QTL_Abbreviations
List of abbreviations used in the QTL analysis tables.
Item	Abbreviation	Description
Name of QTL	QTL
GRU Seedstore code	GRU population code
population name	population
environment	env
trait	trait
increasing allele	increaseAll	A=Paragon, B=Watkins parent
additive effect	add eff	Additive effect of the QTL allele measured from the mid point between the two alleles. A negative sign indicates that the A allele carries the increasing effect
logarithm of odds	LOD
percentage variance explained	%var
chromosome on the genetic map	chr
position on the genetic map in [cM]	pos
mean trait value in the population	mean
P-value of the F-test of the QTL model	Pvalue(F)
position on the nearest marker	pos nearest marker	Position of the nearest marker on the genetic map in [cM]
name of nearest marker	nearest marker	The genetic marker nearest to the QTL peak
Confidence interval start position	CIstart	Confidence interval start position on the genetic map in [cM]
name of start marker	start marker	First genetic marker of the QTL confidence interval
Confidence interval end position	CIend	Confidence interval end position on the genetic map in [cM]
name of end marker	end marker	Last genetic marker of the QTL confidence interval
name of markers in the confidence interval	CImarkers
name of simulated marker	sim marker	Simulated markers were used to improve the QTL mapping
chromosome of the genome assembly	RefSeq1.0 Chr
position on the nearest marker on the genome assembly	Peak bp
position of the start marker on the genome assembly in [bp]	CIstart bp
position of the end marker on the genome assembly in [bp]	CIend bp

## Sheet: QTL_ParxW160
Full list of QTLs mapped in Paragon x W160. Abbreviations can be found in Supplementary Data 2 QTL_Abbreviation tab.
QTL	GRU population code	population	env	trait	increaseAll	add eff	LOD	%var	chr	pos	mean	Pvalue(F)	pos nearest marker	nearest marker	CIstart	start marker	CIend	end marker	CImarkers	sim marker	RefSeq1.0 Chr	Peak bp	CIstart bp	CIend bp	CI markers bp	CI markers not on Chr
QCaWtGr.psr-1A.1	Paragon x WATDE0021	ParW160	RH20.N2	CaWtGr	A	-0.75	3.7	16.4	1A	80.0	18.5	4.0E-04	80.6	AX-643833630	76.8	AX-643833444	82.3	AX-86172715	AX-110672279|AX-643833408|AX-643833630	c1A.loc80	1A	12796649	7184821	20932753	18306795 15441928 12796649 7184821
QStrwSOff.psr-1A.1	Paragon x WATDE0021	ParW160	RH20.N2	StrwSOff	A	-0.83	3.2	17.1	1A	80.6	14.1	1.0E-03	80.6	AX-643833630	79.0	AX-643833408	83.0	AX-95153822	AX-643833630|AX-86172715	AX-643833630	1A	12796649	7184821	15441928	12796649 7184821	AX-95153822:1D:785137
QStrwNaCnc.psr-1A.1	Paragon x WATDE0021	ParW160	RH18.N2	StrwNaCnc	A	-3.0	2.6	14.1	1A	0.0	44.4	3.0E-03	0.0	AX-643858923	0.0	AX-643858923	9.6	AX-643837543		AX-643858923	1A	453309958	453309958	531615331	531615331	::
QFeHi.psr-1A.1	Paragon x WATDE0021	ParW160	RH18.N2	FeHi	B	1.8	3.9	20.4	1A	55.1	42.9	0.0E+00	55.1	AX-643868598	44.1	AX-643860151	67.1	AX-94640914	AX-643868598|AX-643824323|AX-111705951|AX-643858286|AX-643855540	AX-643868598	1A	477937227	302905632	593395108	477937227 427498859 262942174 362585702 89576458 302905632
QCaDe.psr-1A.1	Paragon x WATDE0021	ParW160	RH18.N2	CaDe	A	-6.9	1.8	7.5	1A	36.0	-0.5	2.1E-02	33.4	AX-643867671	30.7	AX-643868113	38.8	AX-643799434	AX-643867671	c1A.loc36	1A	555506295	558325378	574831585	555506295 574831585
QGrnCaCnc.psr-1A.1	Paragon x WATDE0021	ParW160	RH18.N2	GrnCaCnc	A	-6.8	2.0	8.2	1A	36.0	400.3	1.4E-02	38.8	AX-643799434	30.7	AX-643868113	38.8	AX-643799434	AX-643867671	c1A.loc36	1A	574831585	558325378	574831585	555506295 574831585
QGrnYld85.psr-1A.1	Paragon x WATDE0021	ParW160	RH20.N2	GrnYld85	B	0.13	3.1	16.5	1A	43.3	8.4	1.0E-03	43.3	AX-95170516	39.5	AX-643849532	44.1	AX-643860151	AX-86180057|AX-86173046|AX-643837896|AX-95170516	AX-95170516	1A	587360544	575125565	593395108	577079120 579864780 580420261 587360544 593395108
QSHi.psr-1A.1	Paragon x WATDE0021	ParW160	RH20.N2	SHi	B	1.7	3.4	17.9	1A	82.3	46.3	1.0E-03	82.3	AX-86172715	79.0	AX-643833408	83.0	AX-95153822	AX-643833630|AX-86172715	AX-86172715	1A	7184821	7184821	15441928	12796649 7184821	AX-95153822:1D:785137
QGrnCaOff.psr-1A.1	Paragon x WATDE0021	ParW160	RH19.N2	GrnCaOff	A	-0.17	4.0	20.7	1A	66.5	3.3	0.0E+00	66.5	AX-643855540	65.1	AX-111705951	67.1	AX-94640914	AX-643858286|AX-643855540	AX-643855540	1A	89576458	262942174	302905632	362585702 89576458 302905632
QGrnflDur65CanMat.psr-1B.1	Paragon x WATDE0021	ParW160	RH19.N2	GrnflDur65CanMat	B	0.37	3.8	19.9	1B	53.7	38.4	0.0E+00	53.7	AX-643831554	46.1	AX-643800348	58.5	AX-643817420	AX-86179888|AX-110527569|AX-643832175|AX-94685696|AX-643831554|AX-89626225	AX-643831554	1B	439132832	167922161	491039881	488658936 492787846 488486124 457321587 439132832 167922161	AX-89626225:Un:0
QStrwZnOff.psr-1B.1	Paragon x WATDE0021	ParW160	RH19.N2	StrwZnOff	A	-0.002	1.6	9.1	1B	93.1	0.1	2.6E-02	92.1	AX-643851197	92.1	AX-643851197	94.5	AX-94925767		c1B.loc92	1B	5194156	4464579	5194156	4464579	::
QGrnflDur65CanMatGDD.psr-1B.1	Paragon x WATDE0021	ParW160	RH19.N2	GrnflDur65CanMatGDD	B	8.2	3.6	18.9	1B	25.1	658.7	0.0E+00	25.1	AX-643844154	18.6	AX-94716273	26.6	AX-94492031	AX-111733984|AX-94866149|AX-94381637|AX-643808312|AX-643844154	AX-643844154	1B	595698502	577178506	637499478	627096989 621634575 612828113 607533700 595698502 577178506
QKDe.psr-1B.1	Paragon x WATDE0021	ParW160	RH19.N2	KDe	A	-61.0	4.1	18.2	1B	1.1	-1.6	1.0E-04	1.1	AX-109441390	1.1	AX-109441390	4.7	AX-86169860		AX-109441390	1B	673641388	662556369	673641388	662556369	::
QStrwCaCnc.psr-1B.1	Paragon x WATDE0021	ParW160	RH19.N2	StrwCaCnc	B	67.0	4.5	20.1	1B	1.1	1698.7	1.0E-04	1.1	AX-109441390	1.1	AX-109441390	4.7	AX-86169860		AX-109441390	1B	673641388	662556369	673641388	662556369	::
QStrwMgCnc.psr-1B.1	Paragon x WATDE0021	ParW160	RH19.N2	StrwMgCnc	B	20.0	5.6	12.9	1B	1.1	490.2	0.0E+00	1.1	AX-109441390	1.1	AX-109441390	4.7	AX-86169860		AX-109441390	1B	673641388	662556369	673641388	662556369	::
QLodSev.psr-1D.1	Paragon x WATDE0021	ParW160	RH19.N2	LodSev	A	-0.007	3.0	16.2	1D	44.0	6.7	1.0E-03	42.0	AX-643813324	37.4	AX-643801677	50.7	AX-643825998	AX-643813324	c1D.loc44	1D	10379861	333474	13259198	10379861 333474
QBmsKCnc.psr-1D.1	Paragon x WATDE0021	ParW160	RH18.N2	BmsKCnc	B	400.0	4.6	17.9	1D	13.8	10442.8	1.0E-04	13.8	AX-178076850	0.0	AX-643800804	21.4	AX-643869824	AX-643797121|AX-643860834|AX-178076850|AX-95148840|AX-643868712	AX-178076850	1D	417377430	277347769	459989623	441169998 432600342 417377430 408200751 409346112 277347769
QGrnCuOff.psr-1D.1	Paragon x WATDE0021	ParW160	RH20.N2	GrnCuOff	A	-0.002	3.3	17.5	1D	7.8	0.0	1.0E-03	7.8	AX-643797121	0.0	AX-643800804	21.4	AX-643869824	AX-643797121|AX-643860834|AX-178076850|AX-95148840|AX-643868712	AX-643797121	1D	441169998	277347769	459989623	441169998 432600342 417377430 408200751 409346112 277347769
QMnWtGr.psr-2A.1	Paragon x WATDE0021	ParW160	RH20.N2	MnWtGr	B	0.11	4.5	21.0	2A	11.4	2.1	1.0E-04	11.4	AX-95011768	0.6	AX-94956032	23.2	AX-643809204	AX-95011768|AX-643799997|AX-643821246|AX-108863358|AX-94766564|AX-643809197|AX-643809216|AX-643856729	AX-95011768	2A	32267728	4620547	73552495	32267728 36056802 36815167 43450177 41232529 71428779 71344354 62294820 73552495
QTGrUa.psr-2A.1	Paragon x WATDE0021	ParW160	RH19.N2	TGrUa	A	-1.1	5.6	24.0	2A	11.4	22.6	0.0E+00	11.4	AX-95011768	0.6	AX-94956032	13.1	AX-643821246	AX-95011768|AX-643799997	AX-95011768	2A	32267728	4620547	36815167	32267728 36056802 36815167
QCuWtGr.psr-2A.1	Paragon x WATDE0021	ParW160	RH20.N2	CuWtGr	B	0.013	5.3	21.7	2A	12.0	0.3	0.0E+00	12.5	AX-643799997	0.6	AX-94956032	15.4	AX-108863358	AX-95011768|AX-643799997|AX-643821246	c2A.loc12	2A	36056802	4620547	43450177	32267728 36056802 36815167 43450177
QSWtGr.psr-2A.1	Paragon x WATDE0021	ParW160	RH19.N2	SWtGr	B	3.4	4.1	21.4	2A	12.0	77.9	0.0E+00	12.5	AX-643799997	0.6	AX-94956032	19.8	AX-643809216	AX-95011768|AX-643799997|AX-643821246|AX-108863358|AX-94766564|AX-643809197	c2A.loc12	2A	36056802	4620547	71344354	32267728 36056802 36815167 43450177 41232529 71428779 71344354
QCpHt.psr-2A.1	Paragon x WATDE0021	ParW160	RH19.N2	CpHt	B	2.9	3.5	12.4	2A	13.1	122.0	6.0E-04	13.1	AX-643821246	11.4	AX-95011768	18.7	AX-643809197	AX-643799997|AX-643821246|AX-108863358|AX-94766564	AX-643821246	2A	36815167	32267728	71428779	36056802 36815167 43450177 41232529 71428779
QSDe.psr-2A.1	Paragon x WATDE0021	ParW160	RH20.N2	SDe	B	29.0	4.3	18.2	2A	13.1	-1.1	1.0E-04	13.1	AX-643821246	11.4	AX-95011768	18.7	AX-643809197	AX-643799997|AX-643821246|AX-108863358|AX-94766564	AX-643821246	2A	36815167	32267728	71428779	36056802 36815167 43450177 41232529 71428779
QSWtGr.psr-2A.2	Paragon x WATDE0021	ParW160	RH20.N2	SWtGr	B	4.0	5.8	28.7	2A	13.1	86.1	0.0E+00	13.1	AX-643821246	0.6	AX-94956032	18.7	AX-643809197	AX-95011768|AX-643799997|AX-643821246|AX-108863358|AX-94766564	AX-643821246	2A	36815167	4620547	71428779	32267728 36056802 36815167 43450177 41232529 71428779
QCpHt.psr-2A.2	Paragon x WATDE0021	ParW160	RH18.N2	CpHt	B	3.8	4.2	17.3	2A	16.2	127.9	1.0E-04	16.2	AX-94766564	13.1	AX-643821246	18.7	AX-643809197	AX-108863358|AX-94766564	AX-94766564	2A	41232529	36815167	71428779	43450177 41232529 71428779
QSDe.psr-2A.2	Paragon x WATDE0021	ParW160	RH19.N2	SDe	B	21.0	4.6	19.2	2A	16.2	-2.7	0.0E+00	16.2	AX-94766564	11.4	AX-95011768	18.7	AX-643809197	AX-643799997|AX-643821246|AX-108863358|AX-94766564	AX-94766564	2A	41232529	32267728	71428779	36056802 36815167 43450177 41232529 71428779
QGrnSCnc.psr-2A.1	Paragon x WATDE0021	ParW160	RH20.N2	GrnSCnc	B	31.0	3.4	17.8	2A	15.4	1668.6	1.0E-03	15.4	AX-108863358	13.1	AX-643821246	18.7	AX-643809197	AX-108863358|AX-94766564	AX-108863358	2A	43450177	36815167	71428779	43450177 41232529 71428779
QNaHi.psr-2A.1	Paragon x WATDE0021	ParW160	RH19.N2	NaHi	A	-1.2	3.5	11.8	2A	15.4	23.8	6.0E-04	15.4	AX-108863358	0.6	AX-94956032	18.7	AX-643809197	AX-95011768|AX-643799997|AX-643821246|AX-108863358|AX-94766564	AX-108863358	2A	43450177	4620547	71428779	32267728 36056802 36815167 43450177 41232529 71428779
QKHi.psr-2A.1	Paragon x WATDE0021	ParW160	RH19.N2	KHi	A	-0.17	3.4	17.8	2A	19.8	36.8	1.0E-03	19.8	AX-643809216	15.4	AX-108863358	21.0	AX-643856729	AX-94766564|AX-643809197|AX-643809216	AX-643809216	2A	71344354	43450177	62294820	41232529 71428779 71344354 62294820
QStrwCaCnc.psr-2A.1	Paragon x WATDE0021	ParW160	RH19.N2	StrwCaCnc	A	-55.0	3.3	14.2	2A	18.7	1698.7	8.0E-04	18.7	AX-643809197	16.2	AX-94766564	25.3	AX-643855311	AX-643809197|AX-643809216|AX-643856729|AX-643809204	AX-643809197	2A	71428779	41232529	52661515	71428779 71344354 62294820 73552495 52661515
QTGW.psr-2A.1	Paragon x WATDE0021	ParW160	RH20.N2	TGW	B	1.7	3.8	19.7	2A	30.0	51.5	0.0E+00	30.0	AX-643864838	19.8	AX-643809216	41.0	AX-643824788	AX-643856729|AX-643809204|AX-643855311|AX-643809086|AX-94472219|AX-643833904|AX-643864838|AX-94880269|AX-643809550|AX-643821677|AX-643822067|AX-86165137|AX-94576255|AX-643834789|AX-643799315	AX-643864838	2A	91489088	71344354	471819201	62294820 73552495 52661515 55924819 60078027 79480340 91489088 101994194 117186213 109797203 140430322 165849525 165924393 194675893 411083648 471819201
QGrnSOff.psr-2B.1	Paragon x WATDE0021	ParW160	RH19.N2	GrnSOff	A	-0.45	3.2	17.2	2B	90.0	17.5	1.0E-03	90.0	AX-94832247	49.6	AX-643863692	94.5	AX-94560557	AX-643832229|AX-109710429|AX-643832899|AX-109468448|AX-643808523|AX-109826027|AX-643808561|AX-643854820|AX-643808618|AX-643820728|AX-643833327|AX-643820789|AX-643820850|AX-643844997|AX-643808725|AX-94937695|AX-94842524|AX-95020755|AX-94832247	AX-94832247	2B	0.0	459494399	777514098	527472633 543130702 599310981 610917158 636781607 664208842 647598867 671899643 682012687 683726519 712962465 754979763 746115651 742453181 742647076 715310648 743746421 777514098	AX-94832247:2A:765665432|AX-94832247:2A:765665432|AX-94560557:4D:442167199
QGrnCuOff.psr-2B.1	Paragon x WATDE0021	ParW160	RH18.N2	GrnCuOff	A	-0.001	3.1	16.4	2B	30.4	0.1	1.0E-03	30.4	AX-643798006	8.5	AX-86178727	49.6	AX-643863692	AX-94508024|AX-643840844|AX-643840596|AX-643799644|AX-643800180|AX-220128081|AX-94655347|AX-643856525|AX-94657721|AX-643798006|AX-643829447|AX-643868810|AX-95631727|AX-109251154|AX-94515318|AX-643829707|AX-94480449|AX-111972708	AX-643798006	2B	101545389	25017727	459494399	28452629 28097948 31604989 36316702 59250235 75966085 76817708 102028493 105688927 101545389 93133305 236681437 179399007 182020213 148589549 132868974 211872726 397128087 459494399
QCuHi.psr-2B.1	Paragon x WATDE0021	ParW160	RH19.N2	CuHi	A	-1.2	3.2	17.1	2B	44.2	68.6	1.0E-03	44.2	AX-643829707	34.2	AX-643829447	48.6	AX-111972708	AX-643868810|AX-95631727|AX-109251154|AX-94515318|AX-643829707|AX-94480449	AX-643829707	2B	132868974	93133305	397128087	236681437 179399007 182020213 148589549 132868974 211872726 397128087
QBmsSCnc.psr-2B.2	Paragon x WATDE0021	ParW160	RH19.N2	BmsSCnc	B	19.0	3.3	17.6	2B	40.9	1127.5	1.0E-03	40.9	AX-95631727	38.4	AX-643868810	47.9	AX-94480449	AX-95631727|AX-109251154|AX-94515318|AX-643829707	AX-95631727	2B	179399007	211872726	236681437	179399007 182020213 148589549 132868974 211872726
QGrnZnOff.psr-2B.1	Paragon x WATDE0021	ParW160	RH19.N2	GrnZnOff	A	0.0	3.2	16.8	2B	41.7	0.3	1.0E-03	41.7	AX-109251154	38.4	AX-643868810	54.8	AX-643832899	AX-95631727|AX-109251154|AX-94515318|AX-643829707|AX-94480449|AX-111972708|AX-643863692|AX-643832229|AX-109710429	AX-109251154	2B	182020213	236681437	599310981	179399007 182020213 148589549 132868974 211872726 397128087 459494399 527472633 543130702 599310981
QNaHi.psr-2B.1	Paragon x WATDE0021	ParW160	RH19.N2	NaHi	A	-1.2	4.1	13.9	2B	47.9	23.8	2.0E-04	47.9	AX-94480449	40.9	AX-95631727	51.6	AX-643832229	AX-109251154|AX-94515318|AX-643829707|AX-94480449|AX-111972708|AX-643863692	AX-94480449	2B	211872726	179399007	527472633	182020213 148589549 132868974 211872726 397128087 459494399 527472633
QGrnFeOff.psr-2B.1	Paragon x WATDE0021	ParW160	RH18.N2	GrnFeOff	A	-0.006	3.9	14.1	2B	38.4	0.4	2.0E-04	38.4	AX-643868810	34.2	AX-643829447	43.1	AX-94515318	AX-643868810|AX-95631727|AX-109251154	AX-643868810	2B	236681437	93133305	148589549	236681437 179399007 182020213 148589549
QGrnCuCnc.psr-2B.1	Paragon x WATDE0021	ParW160	RH20.N2	GrnCuCnc	A	-0.18	4.4	22.6	2B	52.0	5.1	0.0E+00	51.6	AX-643832229	49.6	AX-643863692	60.2	AX-643854820	AX-643832229|AX-109710429|AX-643832899|AX-109468448|AX-643808523|AX-109826027|AX-643808561	c2B.loc52	2B	527472633	459494399	671899643	527472633 543130702 599310981 610917158 636781607 664208842 647598867 671899643
QStrwCuCnc.psr-2B.1	Paragon x WATDE0021	ParW160	RH20.N2	StrwCuCnc	B	0.063	2.5	13.4	2B	180.0	2.3	4.0E-03	180.5	AX-643861364	169.1	AX-643843786	180.5	AX-643861364		c2B.loc180	2B	53562047	53562047	499276640	53562047	::
QBmsCuCnc.psr-2B.1	Paragon x WATDE0021	ParW160	RH20.N2	BmsCuCnc	A	-0.11	4.0	20.7	2B	52.7	3.5	0.0E+00	52.7	AX-109710429	49.6	AX-643863692	60.2	AX-643854820	AX-643832229|AX-109710429|AX-643832899|AX-109468448|AX-643808523|AX-109826027|AX-643808561	AX-109710429	2B	543130702	459494399	671899643	527472633 543130702 599310981 610917158 636781607 664208842 647598867 671899643
QCuDe.psr-2B.1	Paragon x WATDE0021	ParW160	RH19.N2	CuDe	A	-0.16	3.8	20.1	2B	52.7	-0.0	0.0E+00	52.7	AX-109710429	47.9	AX-94480449	61.8	AX-643808618	AX-111972708|AX-643863692|AX-643832229|AX-109710429|AX-643832899|AX-109468448|AX-643808523|AX-109826027|AX-643808561|AX-643854820	AX-109710429	2B	543130702	211872726	682012687	397128087 459494399 527472633 543130702 599310981 610917158 636781607 664208842 647598867 671899643 682012687
QCuDe.psr-2B.2	Paragon x WATDE0021	ParW160	RH20.N2	CuDe	A	-0.19	4.5	23.2	2B	52.7	-0.0	0.0E+00	52.7	AX-109710429	49.6	AX-643863692	60.2	AX-643854820	AX-643832229|AX-109710429|AX-643832899|AX-109468448|AX-643808523|AX-109826027|AX-643808561	AX-109710429	2B	543130702	459494399	671899643	527472633 543130702 599310981 610917158 636781607 664208842 647598867 671899643
QFeWtGr.psr-2B.1	Paragon x WATDE0021	ParW160	RH20.N2	FeWtGr	A	-0.095	4.5	19.3	2B	52.7	2.2	1.0E-04	52.7	AX-109710429	49.6	AX-643863692	60.2	AX-643854820	AX-643832229|AX-109710429|AX-643832899|AX-109468448|AX-643808523|AX-109826027|AX-643808561	AX-109710429	2B	543130702	459494399	671899643	527472633 543130702 599310981 610917158 636781607 664208842 647598867 671899643
QGrnCuCnc.psr-2B.2	Paragon x WATDE0021	ParW160	RH19.N2	GrnCuCnc	A	-0.18	4.2	21.6	2B	54.8	4.5	0.0E+00	54.8	AX-643832899	48.6	AX-111972708	61.8	AX-643808618	AX-643863692|AX-643832229|AX-109710429|AX-643832899|AX-109468448|AX-643808523|AX-109826027|AX-643808561|AX-643854820	AX-643832899	2B	599310981	397128087	682012687	459494399 527472633 543130702 599310981 610917158 636781607 664208842 647598867 671899643 682012687
QCuWtGr.psr-2B.1	Paragon x WATDE0021	ParW160	RH20.N2	CuWtGr	A	-0.013	4.8	19.4	2B	57.8	0.3	0.0E+00	57.8	AX-109826027	49.6	AX-643863692	60.2	AX-643854820	AX-643832229|AX-109710429|AX-643832899|AX-109468448|AX-643808523|AX-109826027|AX-643808561	AX-109826027	2B	664208842	459494399	671899643	527472633 543130702 599310981 610917158 636781607 664208842 647598867 671899643
QTGrUa.psr-2B.1	Paragon x WATDE0021	ParW160	RH19.N2	TGrUa	B	1.1	4.5	18.7	2B	136.0	22.6	1.0E-04	139.2	AX-86185168	126.7	AX-94581572	151.7	AX-94886394	AX-86185168|AX-94428200	c2B.loc136	2B	729134238	729134238	741446942	726692423 741446942	AX-94581572:2A:749090061
QCanMatGDD.psr-2B.1	Paragon x WATDE0021	ParW160	RH20.N2	CanMatGDD	A	-11.0	2.5	13.7	2B	116.0	2428.6	4.0E-03	120.3	AX-94969951	12.7	AX-643840844	120.3	AX-94969951	AX-643840596|AX-643799644|AX-643800180|AX-220128081|AX-94655347|AX-643856525|AX-94657721|AX-643798006|AX-643829447|AX-643868810|AX-95631727|AX-109251154|AX-94515318|AX-643829707|AX-94480449|AX-111972708|AX-643863692|AX-643832229|AX-109710429|AX-643832899|AX-109468448|AX-643808523|AX-109826027|AX-643808561|AX-643854820|AX-643808618|AX-643820728|AX-643833327|AX-643820789|AX-643820850|AX-643844997|A…	c2B.loc116	2B	775052993	28097948	775052993	31604989 36316702 59250235 75966085 76817708 102028493 105688927 101545389 93133305 236681437 179399007 182020213 148589549 132868974 211872726 397128087 459494399 527472633 543130702 599310981 610917158 636781607 664208842 647598867 671899643 682012687 683726519 712962465 754979763 746115651 742453181 742647076 715310648 743746421 777514098 780581717 779340914 790442955 799254869 788534939 77505…	AX-94832247:2A:765665432|AX-94560557:4D:442167199
QGrnNaOff.psr-2B.1	Paragon x WATDE0021	ParW160	RH19.N2	GrnNaOff	A	-0.01	4.0	20.8	2B	84.0	0.2	0.0E+00	84.1	AX-95020755	75.4	AX-94842524	90.0	AX-94832247	AX-95020755	c2B.loc84	2B	777514098	743746421	777514098	777514098	AX-94832247:2A:765665432
QMgWtGr.psr-2B.1	Paragon x WATDE0021	ParW160	RH19.N2	MgWtGr	A	-1.5	3.1	13.6	2B	84.1	46.9	1.3E-03	84.1	AX-95020755	75.4	AX-94842524	90.0	AX-94832247	AX-95020755	AX-95020755	2B	777514098	743746421	777514098	777514098	AX-94832247:2A:765665432
QNaDe.psr-2B.1	Paragon x WATDE0021	ParW160	RH19.N2	NaDe	A	-0.61	3.3	17.6	2B	80.0	0.1	1.0E-03	84.1	AX-95020755	48.6	AX-111972708	94.5	AX-94560557	AX-643863692|AX-643832229|AX-109710429|AX-643832899|AX-109468448|AX-643808523|AX-109826027|AX-643808561|AX-643854820|AX-643808618|AX-643820728|AX-643833327|AX-643820789|AX-643820850|AX-643844997|AX-643808725|AX-94937695|AX-94842524|AX-95020755|AX-94832247	c2B.loc80	2B	777514098	397128087	777514098	459494399 527472633 543130702 599310981 610917158 636781607 664208842 647598867 671899643 682012687 683726519 712962465 754979763 746115651 742453181 742647076 715310648 743746421 777514098	AX-94832247:2A:765665432|AX-94560557:4D:442167199
QStrwMgCnc.psr-2B.1	Paragon x WATDE0021	ParW160	RH19.N2	StrwMgCnc	A	-30.0	3.4	7.4	2B	88.0	490.2	7.0E-04	84.1	AX-95020755	75.4	AX-94842524	109.6	AX-643820867	AX-95020755|AX-94832247|AX-94560557|AX-643844804|AX-643808779|AX-89615439|AX-643868560	c2B.loc88	2B	777514098	743746421	788534939	777514098 780581717 779340914 790442955 799254869 788534939	AX-94832247:2A:765665432|AX-94560557:4D:442167199
QGrnCaOff.psr-2B.1	Paragon x WATDE0021	ParW160	RH18.N2	GrnCaOff	A	-0.075	2.4	7.0	2B	108.0	4.6	6.3E-03	109.6	AX-643820867	98.8	AX-89615439	120.3	AX-94969951	AX-643868560|AX-643820867	c2B.loc108	2B	788534939	775052993	790442955	799254869 788534939 775052993
QStrwSCnc.psr-2B.1	Paragon x WATDE0021	ParW160	RH20.N2	StrwSCnc	A	-80.0	4.7	23.8	2B	108.0	1554.4	0.0E+00	109.6	AX-643820867	98.8	AX-89615439	120.3	AX-94969951	AX-643868560|AX-643820867	c2B.loc108	2B	788534939	775052993	790442955	799254869 788534939 775052993
QTGW.psr-2B.1	Paragon x WATDE0021	ParW160	RH19.N2	TGW	A	-1.7	2.7	14.4	2B	108.0	45.7	3.0E-03	109.6	AX-643820867	90.0	AX-94832247	120.3	AX-94969951	AX-94560557|AX-643844804|AX-643808779|AX-89615439|AX-643868560|AX-643820867	c2B.loc108	2B	788534939	775052993	780581717	779340914 790442955 799254869 788534939 775052993	AX-94832247:2A:765665432|AX-94560557:4D:442167199
QNaWtGr.psr-2B.1	Paragon x WATDE0021	ParW160	RH19.N2	NaWtGr	A	-0.054	4.4	22.7	2B	100.0	1.0	0.0E+00	98.8	AX-89615439	90.0	AX-94832247	109.6	AX-643820867	AX-94560557|AX-643844804|AX-643808779|AX-89615439|AX-643868560	c2B.loc100	2B	790442955	780581717	788534939	779340914 790442955 799254869 788534939	AX-94832247:2A:765665432|AX-94560557:4D:442167199
QStrwCaCnc.psr-2B.1	Paragon x WATDE0021	ParW160	RH20.N2	StrwCaCnc	A	-46.0	3.9	20.2	2B	98.8	2128.5	0.0E+00	98.8	AX-89615439	63.6	AX-643820728	120.3	AX-94969951	AX-643833327|AX-643820789|AX-643820850|AX-643844997|AX-643808725|AX-94937695|AX-94842524|AX-95020755|AX-94832247|AX-94560557|AX-643844804|AX-643808779|AX-89615439|AX-643868560|AX-643820867	AX-89615439	2B	790442955	683726519	775052993	712962465 754979763 746115651 742453181 742647076 715310648 743746421 777514098 780581717 779340914 790442955 799254869 788534939 775052993	AX-94832247:2A:765665432|AX-94560557:4D:442167199
QBmsSCnc.psr-2B.1	Paragon x WATDE0021	ParW160	RH20.N2	BmsSCnc	A	-36.0	3.4	15.3	2B	108.0	1605.8	6.0E-04	102.6	AX-643868560	84.1	AX-95020755	109.6	AX-643820867	AX-94832247|AX-94560557|AX-643844804|AX-643808779|AX-89615439|AX-643868560	c2B.loc108	2B	799254869	777514098	788534939	780581717 779340914 790442955 799254869 788534939	AX-94832247:2A:765665432|AX-94560557:4D:442167199
QGrnNaCnc.psr-2D.1	Paragon x WATDE0021	ParW160	RH18.N2	GrnNaCnc	A	-0.39	3.1	13.9	2D	84.5	11.4	1.3E-03	84.5	AX-643813395	77.1	AX-643826232	86.8	AX-643860096	AX-643850166|AX-643813395	AX-643813395	2D	27336424	17539569	41587236	33891041 27336424 17539569
QNaDe.psr-2D.1	Paragon x WATDE0021	ParW160	RH18.N2	NaDe	A	-0.43	3.2	14.0	2D	84.5	0.0	1.1E-03	84.5	AX-643813395	43.6	AX-95631248	86.8	AX-643860096	AX-643815853|AX-643815366|AX-643803896|AX-643839651|AX-643850627|AX-643839158|AX-643797087|AX-643850387|AX-94869474|AX-643826475|AX-643850351|AX-94730452|AX-94923294|AX-643826547|AX-643826232|AX-643850166|AX-643813395	AX-643813395	2D	27336424	17539569	461301262	417783139 337529220 343163547 293050110 177399601 171511219 136464932 89436734 78379818 83858201 77571322 76638663 70634052 59995313 41587236 33891041 27336424 17539569
QCaHi.psr-2D.1	Paragon x WATDE0021	ParW160	RH18.N2	CaHi	A	-0.82	3.9	18.0	2D	80.0	11.3	2.0E-04	80.3	AX-643850166	74.1	AX-643826547	84.5	AX-643813395	AX-643826232|AX-643850166	c2D.loc80	2D	33891041	27336424	59995313	41587236 33891041 27336424
QMgHi.psr-2D.1	Paragon x WATDE0021	ParW160	RH18.N2	MgHi	A	-2.2	4.2	19.7	2D	80.0	63.4	1.0E-04	80.3	AX-643850166	74.1	AX-643826547	84.5	AX-643813395	AX-643826232|AX-643850166	c2D.loc80	2D	33891041	27336424	59995313	41587236 33891041 27336424
QStrwMgOff.psr-2D.1	Paragon x WATDE0021	ParW160	RH18.N2	StrwMgOff	B	0.6	3.7	19.2	2D	80.0	7.2	0.0E+00	80.3	AX-643850166	74.1	AX-643826547	84.5	AX-643813395	AX-643826232|AX-643850166	c2D.loc80	2D	33891041	27336424	59995313	41587236 33891041 27336424
QCuHi.psr-2D.1	Paragon x WATDE0021	ParW160	RH18.N2	CuHi	A	-1.4	2.6	14.2	2D	74.1	66.6	3.0E-03	74.1	AX-643826547	72.0	AX-94730452	80.3	AX-643850166	AX-94923294|AX-643826547|AX-643826232	AX-643826547	2D	59995313	33891041	76638663	70634052 59995313 41587236 33891041
QBmsKCnc.psr-3A.1	Paragon x WATDE0021	ParW160	RH20.N2	BmsKCnc	B	450.0	4.9	24.8	3A	82.2	13248.1	0.0E+00	82.2	AX-643833721	80.1	AX-643855154	86.0	AX-94727010	AX-643833721|AX-86173398	AX-643833721	3A	25959694	20772381	32425018	25959694 25359261 20772381
QStrwKCnc.psr-3A.1	Paragon x WATDE0021	ParW160	RH20.N2	StrwKCnc	B	780.0	6.5	31.5	3A	82.2	20288.6	0.0E+00	82.2	AX-643833721	80.1	AX-643855154	83.5	AX-86173398	AX-643833721	AX-643833721	3A	25959694	25359261	32425018	25959694 25359261
QStrwCuOff.psr-3A.1	Paragon x WATDE0021	ParW160	RH19.N2	StrwCuOff	A	-0.001	4.2	21.5	3A	45.2	0.0	0.0E+00	45.2	AX-86183509	42.5	AX-94481094	51.8	AX-94539619	AX-643859301|AX-86183509|AX-643812344|AX-643812258|AX-643837311|AX-643824991|AX-109124635	AX-86183509	3A	556260101	487447572	613393005	572125684 556260101 556685366 540053114 520039204 542232448 507467861 487447572
QGrnCuOff.psr-3A.1	Paragon x WATDE0021	ParW160	RH19.N2	GrnCuOff	A	0.0	3.3	13.5	3A	36.6	0.0	1.0E-03	36.6	AX-643868205	30.7	AX-643825931	38.1	AX-643868182	AX-95109314|AX-643838323|AX-643800059|AX-643868205	AX-643868205	3A	647685038	640549120	691114505	685120864 671760399 660270359 647685038 640549120
QStrwMgCnc.psr-3A.1	Paragon x WATDE0021	ParW160	RH20.N2	StrwMgCnc	A	-25.0	5.8	13.6	3A	10.3	492.8	0.0E+00	10.3	AX-643849893	6.6	AX-111592915	11.1	AX-95685202	AX-643825891|AX-643825887|AX-643849893	AX-643849893	3A	736085797	736085797	739663823	744663594 741786873 736085797	AX-95685202:7B:265441775
QStrwZnCnc.psr-3B.1	Paragon x WATDE0021	ParW160	RH20.N2	StrwZnCnc	A	-0.004	3.2	17.0	3B	101.0	14.9	1.0E-03	101.0	AX-95149573	92.2	AX-643862064	111.4	AX-643861842	AX-95149573	AX-95149573	3B	120000000.0	95966803	135676334	135676334	AX-95149573:3A:739683435|AX-95149573:3A:739683435
QFeDe.psr-3B.1	Paragon x WATDE0021	ParW160	RH20.N2	FeDe	A	-1.1	2.9	12.6	3B	20.0	-0.1	2.1E-03	18.9	AX-643830806	179.6	AX-643808769	190.7	AX-643833534	AX-94424152|AX-643845102|AX-643869086|AX-94967827|AX-94512236|AX-111186870	c3B.loc20	3B	259250748	783878387	813587121	786856604 792685784 796654644 798549431 799103817 806182199 813587121
QGrnFeOff.psr-3B.1	Paragon x WATDE0021	ParW160	RH18.N2	GrnFeOff	A	-0.014	7.8	32.0	3B	24.0	0.4	0.0E+00	18.9	AX-643830806	18.9	AX-643830806	30.1	AX-643818730		c3B.loc24	3B	259250748	259250748	322727456	322727456	::
QGrnMnOff.psr-3B.1	Paragon x WATDE0021	ParW160	RH18.N2	GrnMnOff	A	-0.013	4.4	22.6	3B	24.0	0.4	0.0E+00	18.9	AX-643830806	18.9	AX-643830806	30.1	AX-643818730		c3B.loc24	3B	259250748	259250748	322727456	322727456	::
QMnWtGr.psr-3B.1	Paragon x WATDE0021	ParW160	RH20.N2	MnWtGr	A	-0.038	2.3	10.2	3B	18.9	2.1	6.7E-03	18.9	AX-643830806	0.0	AX-643863721	30.1	AX-643818730	AX-86177450|AX-95683894|AX-643819295|AX-643798363|AX-643830806	AX-643830806	3B	259250748	322727456	362617632	514128291 232636240 398261854 231327084 259250748 322727456
QBmsZnOff.psr-3B.1	Paragon x WATDE0021	ParW160	RH18.N2	BmsZnOff	B	0.001	2.1	11.4	3B	24.0	0.5	1.0E-02	30.1	AX-643818730	18.9	AX-643830806	30.1	AX-643818730		c3B.loc24	3B	322727456	259250748	322727456	322727456	::
QGrnZnOff.psr-3B.1	Paragon x WATDE0021	ParW160	RH18.N2	GrnZnOff	A	-0.007	2.5	13.3	3B	24.0	0.4	4.0E-03	30.1	AX-643818730	18.9	AX-643830806	30.1	AX-643818730		c3B.loc24	3B	322727456	259250748	322727456	322727456	::
QCaHi.psr-3B.2	Paragon x WATDE0021	ParW160	RH18.N2	CaHi	A	-0.63	2.9	13.0	3B	128.0	11.3	1.9E-03	127.7	AX-643819452	85.2	AX-643805104	135.8	AX-94427517	AX-89690294|AX-643862064|AX-95149573|AX-643861842|AX-95200434|AX-643831026|AX-643807723|AX-95139055|AX-94659271|AX-95257383|AX-94951848|AX-86181108|AX-643819452|AX-109496728|AX-643808221	c3B.loc128	3B	417137508	47274361	556938585	32278221 95966803 135676334 413863104 327042197 426854858 490052643 514130548 525376193 417137508 559113330 556367793 556938585	AX-95149573:3A:739683435|AX-95257383:7B:353325992|AX-94951848:6D:364893395
QBmsMnCnc.psr-3B.1	Paragon x WATDE0021	ParW160	RH19.N2	BmsMnCnc	A	-1.3	5.5	18.5	3B	125.5	29.7	0.0E+00	125.5	AX-94951848	111.4	AX-643861842	130.6	AX-109496728	AX-95200434|AX-643831026|AX-643807723|AX-95139055|AX-94659271|AX-95257383|AX-94951848|AX-86181108|AX-643819452	AX-94951848	3B	423200000	135676334	559113330	413863104 327042197 426854858 490052643 514130548 525376193 417137508 559113330	AX-94951848:6D:364893395|AX-95257383:7B:353325992|AX-94951848:6D:364893395
QStrwMnCnc.psr-3B.1	Paragon x WATDE0021	ParW160	RH19.N2	StrwMnCnc	A	-1.6	3.9	20.4	3B	122.0	26.7	0.0E+00	122.0	AX-643807723	111.4	AX-643861842	127.7	AX-643819452	AX-95200434|AX-643831026|AX-643807723|AX-95139055|AX-94659271|AX-95257383|AX-94951848|AX-86181108	AX-643807723	3B	426854858	135676334	417137508	413863104 327042197 426854858 490052643 514130548 525376193 417137508	AX-95257383:7B:353325992|AX-94951848:6D:364893395
QGrnCaOff.psr-3B.1	Paragon x WATDE0021	ParW160	RH18.N2	GrnCaOff	A	-0.21	6.4	21.2	3B	122.8	4.6	0.0E+00	122.8	AX-95139055	111.4	AX-643861842	126.8	AX-86181108	AX-95200434|AX-643831026|AX-643807723|AX-95139055|AX-94659271|AX-95257383|AX-94951848	AX-95139055	3B	490052643	135676334	525376193	413863104 327042197 426854858 490052643 514130548 525376193	AX-95257383:7B:353325992|AX-94951848:6D:364893395
QGrnKOff.psr-3B.1	Paragon x WATDE0021	ParW160	RH18.N2	GrnKOff	A	-2.5	4.6	23.7	3B	140.0	47.4	0.0E+00	141.0	AX-643844250	130.6	AX-109496728	144.8	AX-643864227	AX-643808221|AX-94427517|AX-643844250|AX-643798567	c3B.loc140	3B	583643494	559113330	646395550	556367793 556938585 583643494 597050766 646395550
QGrnNaOff.psr-3B.1	Paragon x WATDE0021	ParW160	RH18.N2	GrnNaOff	A	-0.008	3.6	19.0	3B	142.2	0.1	0.0E+00	142.2	AX-643798567	131.3	AX-643808221	152.5	AX-94452535	AX-94427517|AX-643844250|AX-643798567|AX-643864227|AX-643820527	AX-643798567	3B	597050766	556367793	698621696	556938585 583643494 597050766 646395550 648405835 698621696
QZnHi.psr-3B.1	Paragon x WATDE0021	ParW160	RH20.N2	ZnHi	A	-1.9	3.3	17.5	3B	147.4	65.2	1.0E-03	147.4	AX-643820527	144.8	AX-643864227	152.5	AX-94452535	AX-643820527	AX-643820527	3B	648405835	646395550	698621696	648405835 698621696
QGrnKCnc.psr-3B.1	Paragon x WATDE0021	ParW160	RH20.N2	GrnKCnc	A	-84.0	3.6	18.8	3B	157.1	4425.4	0.0E+00	157.1	AX-643820771	154.4	AX-86169317	158.9	AX-643820879	AX-95630356|AX-643820771	AX-643820771	3B	742838485	723032152	750784718	739167926 742838485 750784718
QKDe.psr-3B.1	Paragon x WATDE0021	ParW160	RH20.N2	KDe	A	-86.0	3.7	19.6	3B	157.1	0.7	0.0E+00	157.1	AX-643820771	154.4	AX-86169317	158.9	AX-643820879	AX-95630356|AX-643820771	AX-643820771	3B	742838485	723032152	750784718	739167926 742838485 750784718
QKDe.psr-3B.1	Paragon x WATDE0021	ParW160	RH19.N2	KDe	A	-66.0	4.5	20.2	3B	158.9	-1.6	1.0E-04	158.9	AX-643820879	154.4	AX-86169317	163.3	AX-643844774	AX-95630356|AX-643820771|AX-643820879	AX-643820879	3B	750784718	723032152	758088513	739167926 742838485 750784718 758088513
QNaHi.psr-3B.1	Paragon x WATDE0021	ParW160	RH20.N2	NaHi	A	-1.5	3.5	18.6	3B	158.9	19.8	0.0E+00	158.9	AX-643820879	147.4	AX-643820527	163.3	AX-643844774	AX-94452535|AX-86169317|AX-95630356|AX-643820771|AX-643820879	AX-643820879	3B	750784718	648405835	758088513	698621696 723032152 739167926 742838485 750784718 758088513
QZnHi.psr-3B.2	Paragon x WATDE0021	ParW160	RH19.N2	ZnHi	A	-0.8	3.3	15.0	3B	163.3	81.6	7.0E-04	163.3	AX-643844774	158.9	AX-643820879	166.0	AX-643869080	AX-643844774	AX-643844774	3B	758088513	750784718	762335902	758088513 762335902
QMnHi.psr-3B.1	Paragon x WATDE0021	ParW160	RH19.N2	MnHi	A	-1.5	3.3	17.7	3B	176.8	51.0	1.0E-03	176.8	AX-643799053	173.2	AX-643844787	183.6	AX-643845102	AX-643799053|AX-643808769|AX-94424152	AX-643799053	3B	774126136	765910038	792685784	774126136 783878387 786856604 792685784
QCaHi.psr-3B.1	Paragon x WATDE0021	ParW160	RH19.N2	CaHi	A	-0.77	3.7	19.4	3B	180.0	13.8	0.0E+00	179.6	AX-643808769	169.2	AX-643808768	183.6	AX-643845102	AX-643820826|AX-643844787|AX-643799053|AX-643808769|AX-94424152	c3B.loc180	3B	783878387	764349321	792685784	764346131 765910038 774126136 783878387 786856604 792685784
QStrwCuCnc.psr-3B.1	Paragon x WATDE0021	ParW160	RH19.N2	StrwCuCnc	B	0.066	3.1	16.4	3B	205.3	1.7	1.0E-03	205.3	AX-643808809	190.7	AX-643833534	205.3	AX-643808809	AX-643865003|AX-95248765|AX-643821001|AX-643864454	AX-643808809	3B	802897807	802897807	813587121	816925866 821077029 819377581 813902804 802897807
QKWtGr.psr-3B.1	Paragon x WATDE0021	ParW160	RH20.N2	KWtGr	A	-7.1	3.1	16.5	3B	68.0	228.1	1.0E-03	73.0	AX-643808838	58.4	AX-94754467	73.0	AX-643808838	AX-643816490	c3B.loc68	3B	829387152	18503477	829387152	21884289 829387152
QGrnFeOff.psr-3B.2	Paragon x WATDE0021	ParW160	RH20.N2	GrnFeOff	A	-0.014	2.8	15.1	3B	92.2	0.3	2.0E-03	92.2	AX-643862064	87.1	AX-89690294	101.0	AX-95149573	AX-643862064	AX-643862064	3B	95966803	32278221	95966803	95966803	AX-95149573:3A:739683435
QGrnCuOff.psr-3D.1	Paragon x WATDE0021	ParW160	RH19.N2	GrnCuOff	A	-0.002	3.3	13.6	3D	40.2	0.0	1.0E-03	40.2	AX-94954416	30.6	AX-643856535	43.6	AX-643804762	AX-94954416|AX-94748732	AX-94954416	3D	0.0	511295817	574339915	570805078 574339915	AX-94954416:3A:705309229|AX-94954416:3A:705309229
QBmsCaCnc.psr-4A.1	Paragon x WATDE0021	ParW160	RH18.N2	BmsCaCnc	B	61.0	3.6	19.0	4A	68.0	1490.0	0.0E+00	69.9	AX-643849709	64.0	AX-643859759	72.1	AX-95236583	AX-643849709	c4A.loc68	4A	631949766	619277715	686382378	631949766 686382378
QFeDe.psr-4A.1	Paragon x WATDE0021	ParW160	RH20.N2	FeDe	B	1.5	3.2	14.1	4A	69.9	-0.1	1.1E-03	69.9	AX-643849709	53.6	AX-86177870	74.7	AX-643860345	AX-643825806|AX-94384329|AX-94469815|AX-94503294|AX-86178774|AX-643812977|AX-643859759|AX-643849709|AX-95236583	AX-643849709	4A	631949766	606733202	671496225	615729224 616977354 617289921 617234631 617097345 617359000 619277715 631949766 686382378 671496225
QStrwCaCnc.psr-4A.1	Paragon x WATDE0021	ParW160	RH18.N2	StrwCaCnc	B	77.0	2.9	15.8	4A	68.0	2245.9	1.0E-03	69.9	AX-643849709	53.6	AX-86177870	74.7	AX-643860345	AX-643825806|AX-94384329|AX-94469815|AX-94503294|AX-86178774|AX-643812977|AX-643859759|AX-643849709|AX-95236583	c4A.loc68	4A	631949766	606733202	671496225	615729224 616977354 617289921 617234631 617097345 617359000 619277715 631949766 686382378 671496225
QGrnKCnc.psr-4A.1	Paragon x WATDE0021	ParW160	RH19.N2	GrnKCnc	A	-15.0	2.1	11.3	4A	83.2	4167.5	1.0E-02	83.2	AX-643838290	81.4	AX-643838535	86.2	AX-643813181	AX-643838290|AX-643849594	AX-643838290	4A	697963754	689217131	703933653	697963754 698905479 703933653
QBmsSOff.psr-4A.1	Paragon x WATDE0021	ParW160	RH19.N2	BmsSOff	B	0.29	2.7	14.7	4A	96.6	25.9	2.0E-03	96.6	AX-94950716	86.2	AX-643813181	105.0	AX-95006652	AX-174220838|AX-643849971|AX-643856494|AX-643838334|AX-94950716|AX-94491796	AX-94950716	4A	726447449	703933653	742001925	714201924 721029424 722069775 715810406 726447449 740884284 742001925
QBmsFeOff.psr-4A.1	Paragon x WATDE0021	ParW160	RH20.N2	BmsFeOff	B	0.032	2.4	13.2	4A	122.1	0.7	5.0E-03	122.1	AX-643834285	105.0	AX-95006652	122.1	AX-643834285		AX-643834285	4A	93902320	93902320	742001925	93902320	::
QSDe.psr-4B.1	Paragon x WATDE0021	ParW160	RH19.N2	SDe	A	-25.0	4.8	20.0	4B	51.1	-2.7	0.0E+00	51.1	AX-643804852	41.7	AX-643816584	55.3	AX-643816430	AX-643828740|AX-643828713|AX-643804852	AX-643804852	4B	17237360	11931213	38777930	24831119 21145278 17237360 11931213
QFeWtGr.psr-4B.1	Paragon x WATDE0021	ParW160	RH20.N2	FeWtGr	A	-0.1	4.7	20.3	4B	47.3	2.2	0.0E+00	47.3	AX-643828740	41.7	AX-643816584	49.8	AX-643828713	AX-643828740	AX-643828740	4B	24831119	21145278	38777930	24831119 21145278
QMgWtGr.psr-4B.1	Paragon x WATDE0021	ParW160	RH19.N2	MgWtGr	A	-2.2	3.6	16.2	4B	47.3	46.9	4.0E-04	47.3	AX-643828740	25.8	AX-94812592	55.3	AX-643816430	AX-643832510|AX-643844142|AX-643820086|AX-643832281|AX-94547995|AX-111111638|AX-643807519|AX-643851858|AX-643816584|AX-643828740|AX-643828713|AX-643804852	AX-643828740	4B	24831119	11931213	650634207	648313394 643279144 614306994 608974051 601051225 531055192 467582574 130720332 38777930 24831119 21145278 17237360 11931213
QMgWtGr.psr-4B.2	Paragon x WATDE0021	ParW160	RH20.N2	MgWtGr	A	-2.5	4.4	17.7	4B	47.3	61.0	1.0E-04	47.3	AX-643828740	41.7	AX-643816584	49.8	AX-643828713	AX-643828740	AX-643828740	4B	24831119	21145278	38777930	24831119 21145278
QGrnNaCnc.psr-4B.1	Paragon x WATDE0021	ParW160	RH19.N2	GrnNaCnc	B	0.48	3.4	18.1	4B	33.0	20.9	0.0E+00	33.0	AX-643820086	21.7	AX-95192358	36.5	AX-111111638	AX-86174431|AX-94812592|AX-643832510|AX-643844142|AX-643820086|AX-643832281|AX-94547995	AX-643820086	4B	614306994	531055192	657295366	650273959 650634207 648313394 643279144 614306994 608974051 601051225 531055192
QBmsKCnc.psr-4B.1	Paragon x WATDE0021	ParW160	RH18.N2	BmsKCnc	A	-280.0	3.4	12.9	4B	24.0	10442.8	8.0E-04	25.3	AX-86174431	3.6	AX-643864101	29.3	AX-643844142	AX-109561750|AX-643854898|AX-643844236|AX-95192358|AX-86174431|AX-94812592|AX-643832510	c4B.loc24	4B	650273959	643279144	672952000	665397392 665412624 660360324 657295366 650273959 650634207 648313394 643279144
QBmsFeCnc.psr-4B.1	Paragon x WATDE0021	ParW160	RH18.N2	BmsFeCnc	A	-1.4	3.3	17.5	4B	21.7	36.6	1.0E-03	21.7	AX-95192358	16.5	AX-643854898	25.3	AX-86174431	AX-643844236|AX-95192358	AX-95192358	4B	657295366	650273959	665412624	660360324 657295366 650273959
QStrwFeCnc.psr-4B.1	Paragon x WATDE0021	ParW160	RH18.N2	StrwFeCnc	A	-1.9	3.0	16.3	4B	24.0	34.0	1.0E-03	21.7	AX-95192358	20.1	AX-643844236	29.3	AX-643844142	AX-95192358|AX-86174431|AX-94812592|AX-643832510	c4B.loc24	4B	657295366	643279144	660360324	657295366 650273959 650634207 648313394 643279144
QMnDe.psr-4B.1	Paragon x WATDE0021	ParW160	RH18.N2	MnDe	A	-1.3	3.5	13.7	4B	0.0	0.1	5.0E-04	0.0	AX-94400582	0.0	AX-94400582	12.1	AX-109561750	AX-643864101	AX-94400582	4B	672235909	665397392	672235909	672952000 665397392
QGrnZnCnc.psr-4B.1	Paragon x WATDE0021	ParW160	RH18.N2	GrnZnCnc	A	-0.82	3.6	14.8	4B	8.0	33.4	4.0E-04	3.6	AX-643864101	0.0	AX-94400582	16.5	AX-643854898	AX-643864101|AX-109561750	c4B.loc8	4B	672952000	665412624	672235909	672952000 665397392 665412624
QZnDe.psr-4B.1	Paragon x WATDE0021	ParW160	RH18.N2	ZnDe	A	-1.2	3.7	15.3	4B	4.0	-0.2	3.0E-04	3.6	AX-643864101	0.0	AX-94400582	12.1	AX-109561750	AX-643864101	c4B.loc4	4B	672952000	665397392	672235909	672952000 665397392
QFeDe.psr-4D.1	Paragon x WATDE0021	ParW160	RH19.N2	FeDe	B	1.2	3.2	17.2	4D	24.0	-0.8	1.0E-03	24.2	AX-86178252	16.4	AX-95211683	25.6	AX-94391091	AX-94773648|AX-643801687|AX-643803180|AX-86178252	c4D.loc24	4D	220000000.0	318496444	455531130	25987102 38234352 269127201 318496444	AX-86178252:1D:412219572|AX-86178252:1D:412219572
QStrwNaOff.psr-4D.1	Paragon x WATDE0021	ParW160	RH20.N2	StrwNaOff	B	0.03	3.1	16.8	4D	4.0	0.5	1.0E-03	0.0	AX-339448495	0.0	AX-339448495	9.9	AX-94710282		c4D.loc4	4D	4248688	4248688	455344134	455344134	::
QGrnCaOff.psr-4D.1	Paragon x WATDE0021	ParW160	RH18.N2	GrnCaOff	A	-0.3	8.2	28.5	4D	14.4	4.6	0.0E+00	14.4	AX-643839964	0.0	AX-339448495	19.9	AX-94773648	AX-94710282|AX-95140353|AX-643828281|AX-643839964|AX-95211683	AX-643839964	4D	457337778	4248688	25987102	455344134 455758795 467852417 457337778 455531130 25987102
QCpHt.psr-5A.1	Paragon x WATDE0021	ParW160	RH19.N2	CpHt	B	3.2	4.5	13.6	5A	17.4	122.2	1.0E-04	17.4	AX-643865144	15.3	AX-643833769	22.7	AX-643798683	AX-643809019|AX-643865144|AX-643810951	AX-643865144	5A	41440749	30707942	465993867	36953874 41440749 362237434 465993867
QBmsNaCnc.psr-5A.1	Paragon x WATDE0021	ParW160	RH20.N2	BmsNaCnc	B	1.8	4.0	20.9	5A	26.8	37.7	0.0E+00	26.8	AX-94519854	24.3	AX-94966165	28.8	AX-643811905	AX-94638131|AX-94955528|AX-94519854|AX-643836714	AX-94519854	5A	477451505	474928973	496610284	476439629 476602451 477451505 487921278 496610284
QStrwNaCnc.psr-5A.1	Paragon x WATDE0021	ParW160	RH20.N2	StrwNaCnc	B	3.3	5.3	26.8	5A	26.8	54.6	0.0E+00	26.8	AX-94519854	24.3	AX-94966165	28.8	AX-643811905	AX-94638131|AX-94955528|AX-94519854|AX-643836714	AX-94519854	5A	477451505	474928973	496610284	476439629 476602451 477451505 487921278 496610284
QGrnYld85.psr-5A.1	Paragon x WATDE0021	ParW160	RH19.N2	GrnYld85	A	-0.49	3.5	18.6	5A	41.4	12.1	0.0E+00	41.4	AX-174292880	30.6	AX-643858862	45.3	AX-643859138	AX-643824631|AX-174292880|AX-643812262	AX-174292880	5A	535143191	506838551	550351806	526406499 535143191 548422588 550351806
QCaDe.psr-5A.1	Paragon x WATDE0021	ParW160	RH19.N2	CaDe	B	4.3	6.1	21.9	5A	48.6	-0.5	0.0E+00	48.6	AX-94837095	48.0	AX-109718647	54.1	AX-643859892	AX-94837095|AX-178064211	AX-94837095	5A	580937565	575318187	609627024	580937565 597746751 609627024
QGrnMgCnc.psr-5A.1	Paragon x WATDE0021	ParW160	RH19.N2	GrnMgCnc	B	12.0	4.1	13.3	5A	50.4	1026.2	2.0E-04	50.4	AX-178064211	48.0	AX-109718647	54.1	AX-643859892	AX-94837095|AX-178064211	AX-178064211	5A	597746751	575318187	609627024	580937565 597746751 609627024
QMgDe.psr-5A.1	Paragon x WATDE0021	ParW160	RH19.N2	MgDe	B	8.8	4.3	10.3	5A	50.4	-2.6	1.0E-04	50.4	AX-178064211	48.0	AX-109718647	54.1	AX-643859892	AX-94837095|AX-178064211	AX-178064211	5A	597746751	575318187	609627024	580937565 597746751 609627024
QGrnCuOff.psr-6A.1	Paragon x WATDE0021	ParW160	RH19.N2	GrnCuOff	A	0.0	2.4	9.8	6A	97.9	0.0	6.2E-03	97.9	AX-643819058	91.5	AX-643804512	95.5	AX-643832358	AX-643808114	AX-643819058	5B	-1	-1	-1
QStrwCuOff.psr-5B.1	Paragon x WATDE0021	ParW160	RH18.N2	StrwCuOff	B	0.001	3.4	17.8	5B	36.0	0.0	1.0E-03	36.3	AX-643851217	28.3	AX-643869294	37.7	AX-643840495	AX-643828606|AX-643851217	c5B.loc36	5B	11602471	13364704	31139839	7051186 11602471 13364704
QStrwCuCnc.psr-5B.1	Paragon x WATDE0021	ParW160	RH18.N2	StrwCuCnc	A	-0.043	4.4	22.6	5B	98.9	1.8	0.0E+00	98.9	AX-643854613	94.2	AX-643864310	101.9	AX-94982444	AX-643864394|AX-643832120|AX-94758742|AX-94643687|AX-643854613|AX-643863922	AX-643854613	5B	520406526	492620930	532601515	510300189 512247955 514852931 525810192 520406526 528065335 532601515
QMgHi.psr-5B.2	Paragon x WATDE0021	ParW160	RH18.N2	MgHi	B	0.28	2.0	8.8	5B	101.9	63.4	1.3E-02	101.9	AX-94982444	99.9	AX-643863922	104.5	AX-643808107	AX-94982444|AX-89728864	AX-94982444	5B	532601515	528065335	543617929	532601515 539289187 543617929
QStrwKCnc.psr-5B.1	Paragon x WATDE0021	ParW160	RH18.N2	StrwKCnc	B	190.0	2.7	14.7	5B	101.9	14831.6	2.0E-03	101.9	AX-94982444	98.9	AX-643854613	103.8	AX-89728864	AX-643863922|AX-94982444	AX-94982444	5B	532601515	520406526	539289187	528065335 532601515 539289187
QHI.psr-5B.1	Paragon x WATDE0021	ParW160	RH18.N2	HI	B	1.2	3.0	16.0	5B	104.5	40.9	1.0E-03	104.5	AX-643808107	38.8	AX-643816398	114.4	AX-109884717	AX-643804861|AX-643868501|AX-109467055|AX-643804905|AX-94579337|AX-109332418|AX-643829072|AX-643861332|AX-94519675|AX-643842837|AX-643831158|AX-111923771|AX-643806850|AX-109380829|AX-643806537|AX-643806703|AX-643799676|AX-94733269|AX-643807181|AX-643818922|AX-110067585|AX-643819129|AX-643831372|AX-110366399|AX-643831257|AX-643853945|AX-95002819|AX-643831699|AX-110435670|AX-95229346|AX-94948850|AX…	AX-643808107	5B	543617929	13184938	589677115	19455970 24292046 24926384 28223967 35530875 35549429 38157106 47254221 47584429 310074760 319655738 157294123 302384001 68207655 251051791 281845558 143545982 356185960 351146832 361446081 366832015 388608001 392216182 393835122 372844070 388535931 397435072 398842023 417438359 427928947 426086828 437623048 439278971 440375948 450611297 454954386 455735448 462126232 470972740 476902055 484732642…
QBmsMgCnc.psr-5B.2	Paragon x WATDE0021	ParW160	RH18.N2	BmsMgCnc	B	39.0	7.9	32.7	5B	109.2	697.8	0.0E+00	109.2	AX-94647201	104.5	AX-643808107	114.4	AX-109884717	AX-94478243|AX-94647201|AX-643832470|AX-643832511|AX-643844472	AX-94647201	5B	556950262	543617929	589677115	548752094 556950262 576287873 582388109 586812845 589677115
QBmsMgCnc.psr-5B.3	Paragon x WATDE0021	ParW160	RH19.N2	BmsMgCnc	B	46.0	12.8	47.1	5B	109.2	729.9	0.0E+00	109.2	AX-94647201	107.6	AX-94478243	112.0	AX-643832511	AX-94647201|AX-643832470	AX-94647201	5B	556950262	548752094	582388109	556950262 576287873 582388109
QBmsMgOff.psr-5B.3	Paragon x WATDE0021	ParW160	RH19.N2	BmsMgOff	B	1.0	6.4	31.1	5B	109.2	16.8	0.0E+00	109.2	AX-94647201	104.5	AX-643808107	114.4	AX-109884717	AX-94478243|AX-94647201|AX-643832470|AX-643832511|AX-643844472	AX-94647201	5B	556950262	543617929	589677115	548752094 556950262 576287873 582388109 586812845 589677115
QStrwMgCnc.psr-5B.2	Paragon x WATDE0021	ParW160	RH19.N2	StrwMgCnc	B	52.0	13.0	37.6	5B	109.2	490.2	0.0E+00	109.2	AX-94647201	107.6	AX-94478243	112.0	AX-643832511	AX-94647201|AX-643832470	AX-94647201	5B	556950262	548752094	582388109	556950262 576287873 582388109
QStrwMgCnc.psr-5B.3	Paragon x WATDE0021	ParW160	RH20.N2	StrwMgCnc	B	63.0	16.8	55.5	5B	109.2	492.8	0.0E+00	109.2	AX-94647201	107.6	AX-94478243	112.0	AX-643832511	AX-94647201|AX-643832470	AX-94647201	5B	556950262	548752094	582388109	556950262 576287873 582388109
QStrwMgOff.psr-5B.2	Paragon x WATDE0021	ParW160	RH19.N2	StrwMgOff	B	0.57	5.9	29.2	5B	109.2	6.2	0.0E+00	109.2	AX-94647201	107.6	AX-94478243	112.8	AX-643844472	AX-94647201|AX-643832470|AX-643832511	AX-94647201	5B	556950262	548752094	586812845	556950262 576287873 582388109 586812845
QBmsMgCnc.psr-5B.1	Paragon x WATDE0021	ParW160	RH20.N2	BmsMgCnc	B	49.0	10.4	45.5	5B	109.9	798.7	0.0E+00	109.9	AX-643832470	107.6	AX-94478243	112.0	AX-643832511	AX-94647201|AX-643832470	AX-643832470	5B	576287873	548752094	582388109	556950262 576287873 582388109
QBmsMgOff.psr-5B.1	Paragon x WATDE0021	ParW160	RH20.N2	BmsMgOff	B	0.78	4.6	23.6	5B	109.9	13.0	0.0E+00	109.9	AX-643832470	104.5	AX-643808107	114.4	AX-109884717	AX-94478243|AX-94647201|AX-643832470|AX-643832511|AX-643844472	AX-643832470	5B	576287873	543617929	589677115	548752094 556950262 576287873 582388109 586812845 589677115
QMgHi.psr-5B.1	Paragon x WATDE0021	ParW160	RH20.N2	MgHi	A	-2.2	4.6	23.6	5B	109.9	65.7	0.0E+00	109.9	AX-643832470	104.5	AX-643808107	112.8	AX-643844472	AX-94478243|AX-94647201|AX-643832470|AX-643832511	AX-643832470	5B	576287873	543617929	586812845	548752094 556950262 576287873 582388109 586812845
QStrwMgCnc.psr-5B.1	Paragon x WATDE0021	ParW160	RH18.N2	StrwMgCnc	B	35.0	4.9	24.9	5B	109.9	433.4	0.0E+00	109.9	AX-643832470	104.5	AX-643808107	114.4	AX-109884717	AX-94478243|AX-94647201|AX-643832470|AX-643832511|AX-643844472	AX-643832470	5B	576287873	543617929	589677115	548752094 556950262 576287873 582388109 586812845 589677115
QStrwMgOff.psr-5B.1	Paragon x WATDE0021	ParW160	RH20.N2	StrwMgOff	B	0.56	6.4	31.1	5B	109.9	4.5	0.0E+00	109.9	AX-643832470	107.6	AX-94478243	112.8	AX-643844472	AX-94647201|AX-643832470|AX-643832511	AX-643832470	5B	576287873	548752094	586812845	556950262 576287873 582388109 586812845
QBmsMgOff.psr-5B.2	Paragon x WATDE0021	ParW160	RH18.N2	BmsMgOff	B	1.1	5.5	27.5	5B	112.0	19.6	0.0E+00	112.0	AX-643832511	107.6	AX-94478243	116.1	AX-95126299	AX-94647201|AX-643832470|AX-643832511|AX-643844472|AX-109884717|AX-95155637	c5B.loc112	5B	582388109	548752094	597854370	556950262 576287873 582388109 586812845 589677115 591654471 597854370
QGrnMgCnc.psr-5B.1	Paragon x WATDE0021	ParW160	RH19.N2	GrnMgCnc	B	34.0	8.7	32.0	5B	112.0	1026.2	0.0E+00	112.0	AX-643832511	107.6	AX-94478243	114.4	AX-109884717	AX-94647201|AX-643832470|AX-643832511|AX-643844472	c5B.loc112	5B	582388109	548752094	589677115	556950262 576287873 582388109 586812845 589677115
QMgDe.psr-5B.1	Paragon x WATDE0021	ParW160	RH18.N2	MgDe	B	29.0	3.1	11.3	5B	112.0	0.6	1.2E-03	112.0	AX-643832511	104.5	AX-643808107	121.1	AX-95260160	AX-94478243|AX-94647201|AX-643832470|AX-643832511|AX-643844472|AX-109884717|AX-95155637|AX-95126299|AX-643798973	c5B.loc112	5B	582388109	543617929	629930541	548752094 556950262 576287873 582388109 586812845 589677115 591654471 597854370 605849371 629930541
QMgDe.psr-5B.2	Paragon x WATDE0021	ParW160	RH19.N2	MgDe	B	35.0	11.5	34.0	5B	112.0	-2.6	0.0E+00	112.0	AX-643832511	109.9	AX-643832470	114.4	AX-109884717	AX-643832511|AX-643844472	c5B.loc112	5B	582388109	576287873	589677115	582388109 586812845 589677115
QGrnMgOff.psr-5B.2	Paragon x WATDE0021	ParW160	RH19.N2	GrnMgOff	B	0.43	3.4	18.2	5B	112.8	10.5	0.0E+00	112.8	AX-643844472	104.5	AX-643808107	121.1	AX-95260160	AX-94478243|AX-94647201|AX-643832470|AX-643832511|AX-643844472|AX-109884717|AX-95155637|AX-95126299|AX-643798973	AX-643844472	5B	586812845	543617929	629930541	548752094 556950262 576287873 582388109 586812845 589677115 591654471 597854370 605849371 629930541
QGrnMgOff.psr-5B.1	Paragon x WATDE0021	ParW160	RH18.N2	GrnMgOff	B	0.66	5.7	22.9	5B	114.4	12.4	0.0E+00	114.4	AX-109884717	109.9	AX-643832470	116.1	AX-95126299	AX-643832511|AX-643844472|AX-109884717|AX-95155637	AX-109884717	5B	589677115	576287873	597854370	582388109 586812845 589677115 591654471 597854370
QBmsMnCnc.psr-5B.1	Paragon x WATDE0021	ParW160	RH18.N2	BmsMnCnc	B	1.5	2.0	11.1	5B	0.0	27.1	1.2E-02	0.0	AX-643820269	0.0	AX-643820269	10.3	AX-643831737		AX-643820269	5B	600052474	449538921	600052474	449538921	::
QCaWtGr.psr-5B.1	Paragon x WATDE0021	ParW160	RH19.N2	CaWtGr	A	-0.71	4.0	20.7	5B	128.1	14.9	0.0E+00	128.1	AX-179475511	122.6	AX-111083236	130.6	AX-643844537	AX-179475511|AX-94797234	AX-179475511	5B	656713704	640557054	669288821	656713704 664020233 669288821
QCaDe.psr-5D.2	Paragon x WATDE0021	ParW160	RH18.N2	CaDe	B	20.0	5.8	26.9	5D	8.0	-0.5	0.0E+00	11.3	AX-643838482	0.0	AX-643799519	13.3	AX-643813412	AX-643838482	c5D.loc8	5D	19021083	2523363	30815061	19021083 30815061
QGrnCaCnc.psr-5D.2	Paragon x WATDE0021	ParW160	RH18.N2	GrnCaCnc	B	19.0	6.0	27.8	5D	8.0	400.3	0.0E+00	11.3	AX-643838482	0.0	AX-643799519	13.3	AX-643813412	AX-643838482	c5D.loc8	5D	19021083	2523363	30815061	19021083 30815061
QGrnCaOff.psr-5D.1	Paragon x WATDE0021	ParW160	RH20.N2	GrnCaOff	B	0.12	3.5	18.7	5D	8.0	2.6	0.0E+00	11.3	AX-643838482	0.0	AX-643799519	13.3	AX-643813412	AX-643838482	c5D.loc8	5D	19021083	2523363	30815061	19021083 30815061
QCaDe.psr-5D.1	Paragon x WATDE0021	ParW160	RH19.N2	CaDe	B	15.0	5.3	18.3	5D	24.0	-0.5	0.0E+00	23.6	AX-643814369	17.8	AX-643860631	26.4	AX-95658716	AX-643813498|AX-643838651|AX-643814434|AX-643814369|AX-643802914	c5D.loc24	5D	204507141	45175089	241250896	48833839 54072694 209003404 204507141 221131005 241250896
QGrnCaCnc.psr-5D.1	Paragon x WATDE0021	ParW160	RH19.N2	GrnCaCnc	B	16.0	6.1	30.1	5D	25.0	325.9	0.0E+00	25.0	AX-643802914	20.2	AX-643838651	33.7	AX-643827813	AX-643814434|AX-643814369|AX-643802914|AX-95658716	AX-643802914	5D	221131005	54072694	394842929	209003404 204507141 221131005 241250896 394842929
QCaDe.psr-5D.3	Paragon x WATDE0021	ParW160	RH20.N2	CaDe	B	14.0	4.5	23.0	5D	28.0	-0.7	0.0E+00	26.4	AX-95658716	13.3	AX-643813412	37.4	AX-111043712	AX-643801824|AX-643799285|AX-643860631|AX-643813498|AX-643838651|AX-643814434|AX-643814369|AX-643802914|AX-95658716|AX-643827813	c5D.loc28	5D	241250896	30815061	348493963	41874684 44127033 45175089 48833839 54072694 209003404 204507141 221131005 241250896 394842929 348493963
QCaWtGr.psr-5D.1	Paragon x WATDE0021	ParW160	RH20.N2	CaWtGr	B	0.7	2.7	11.9	5D	26.4	18.5	2.8E-03	26.4	AX-95658716	17.8	AX-643860631	37.4	AX-111043712	AX-643813498|AX-643838651|AX-643814434|AX-643814369|AX-643802914|AX-95658716|AX-643827813	AX-95658716	5D	241250896	45175089	348493963	48833839 54072694 209003404 204507141 221131005 241250896 394842929 348493963
QGrnCaCnc.psr-5D.3	Paragon x WATDE0021	ParW160	RH20.N2	GrnCaCnc	B	15.0	4.7	23.9	5D	28.0	360.2	0.0E+00	26.4	AX-95658716	18.9	AX-643813498	37.4	AX-111043712	AX-643838651|AX-643814434|AX-643814369|AX-643802914|AX-95658716|AX-643827813	c5D.loc28	5D	241250896	48833839	348493963	54072694 209003404 204507141 221131005 241250896 394842929 348493963
QBmsKCnc.psr-5D.1	Paragon x WATDE0021	ParW160	RH18.N2	BmsKCnc	B	270.0	3.4	12.6	5D	4.0	10442.8	8.0E-04	0.0	AX-643799519	0.0	AX-643799519	11.3	AX-643838482		c5D.loc4	5D	2523363	2523363	19021083	19021083	::
QFeDe.psr-5D.1	Paragon x WATDE0021	ParW160	RH18.N2	FeDe	B	1.8	6.2	24.6	5D	0.0	0.1	0.0E+00	0.0	AX-643799519	0.0	AX-643799519	11.3	AX-643838482		AX-643799519	5D	2523363	2523363	19021083	19021083	::
QGrnFeCnc.psr-5D.1	Paragon x WATDE0021	ParW160	RH18.N2	GrnFeCnc	B	1.7	5.5	27.5	5D	4.0	38.1	0.0E+00	0.0	AX-643799519	0.0	AX-643799519	11.3	AX-643838482		c5D.loc4	5D	2523363	2523363	19021083	19021083	::
QGrnKCnc.psr-5D.1	Paragon x WATDE0021	ParW160	RH18.N2	GrnKCnc	B	140.0	7.6	29.4	5D	0.0	4122.5	0.0E+00	0.0	AX-643799519	0.0	AX-643799519	11.3	AX-643838482		AX-643799519	5D	2523363	2523363	19021083	19021083	::
QGrnMgCnc.psr-5D.1	Paragon x WATDE0021	ParW160	RH18.N2	GrnMgCnc	B	50.0	6.3	30.6	5D	4.0	1079.1	0.0E+00	0.0	AX-643799519	0.0	AX-643799519	11.3	AX-643838482		c5D.loc4	5D	2523363	2523363	19021083	19021083	::
QGrnMgOff.psr-5D.1	Paragon x WATDE0021	ParW160	RH18.N2	GrnMgOff	B	0.58	4.7	18.4	5D	0.0	12.4	0.0E+00	0.0	AX-643799519	0.0	AX-643799519	11.3	AX-643838482		AX-643799519	5D	2523363	2523363	19021083	19021083	::
QKDe.psr-5D.1	Paragon x WATDE0021	ParW160	RH18.N2	KDe	B	140.0	7.4	28.7	5D	0.0	5.2	0.0E+00	0.0	AX-643799519	0.0	AX-643799519	11.3	AX-643838482		AX-643799519	5D	2523363	2523363	19021083	19021083	::
QMgDe.psr-5D.1	Paragon x WATDE0021	ParW160	RH18.N2	MgDe	B	52.0	7.6	31.8	5D	0.0	0.6	0.0E+00	0.0	AX-643799519	0.0	AX-643799519	11.3	AX-643838482		AX-643799519	5D	2523363	2523363	19021083	19021083	::
QMgDe.psr-5D.2	Paragon x WATDE0021	ParW160	RH20.N2	MgDe	B	32.0	4.7	21.5	5D	4.0	-2.5	0.0E+00	0.0	AX-643799519	0.0	AX-643799519	11.3	AX-643838482		c5D.loc4	5D	2523363	2523363	19021083	19021083	::
QSHi.psr-5D.1	Paragon x WATDE0021	ParW160	RH18.N2	SHi	A	-1.8	3.6	18.7	5D	15.3	52.9	0.0E+00	15.3	AX-643801824	13.3	AX-643813412	17.8	AX-643860631	AX-643801824|AX-643799285	AX-643801824	5D	41874684	30815061	45175089	41874684 44127033 45175089
QStrwFeOff.psr-6A.1	Paragon x WATDE0021	ParW160	RH19.N2	StrwFeOff	B	0.079	4.4	22.6	6A	71.3	0.8	0.0E+00	71.3	AX-643810824	59.1	AX-94478906	83.1	AX-643858666	AX-94745481|AX-643848409|AX-643836601|AX-643846262|AX-643810824|AX-643824109|AX-643821518|AX-643821167|AX-95184774	AX-643810824	6A	321481936	387588180	534961986	529567977 501490942 444420398 222371591 321481936 434596202 88349703 39507206 50662143 387588180
QTGrUa.psr-6A.1	Paragon x WATDE0021	ParW160	RH20.N2	TGrUa	A	-0.71	4.1	21.3	6A	71.3	14.0	0.0E+00	71.3	AX-643810824	61.9	AX-94745481	78.3	AX-643821167	AX-643848409|AX-643836601|AX-643846262|AX-643810824|AX-643824109|AX-643821518	AX-643810824	6A	321481936	39507206	529567977	501490942 444420398 222371591 321481936 434596202 88349703 39507206
QCpHt.psr-6A.1	Paragon x WATDE0021	ParW160	RH19.N2	CpHt	B	3.9	7.0	28.0	6A	83.1	122.0	0.0E+00	83.1	AX-643858666	75.9	AX-643821518	85.1	AX-643824057	AX-643821167|AX-95184774|AX-643858666	AX-643858666	6A	387588180	88349703	428461432	39507206 50662143 387588180 428461432
QCpHt.psr-6A.2	Paragon x WATDE0021	ParW160	RH18.N2	CpHt	B	4.0	4.7	19.4	6A	83.1	127.9	0.0E+00	83.1	AX-643858666	75.9	AX-643821518	85.1	AX-643824057	AX-643821167|AX-95184774|AX-643858666	AX-643858666	6A	387588180	88349703	428461432	39507206 50662143 387588180 428461432
QBmsSCnc.psr-6A.1	Paragon x WATDE0021	ParW160	RH20.N2	BmsSCnc	B	36.0	3.4	15.2	6A	88.2	1605.8	6.0E-04	88.2	AX-643813805	83.1	AX-643858666	90.1	AX-643805091	AX-643824057|AX-643813805	AX-643813805	6A	408000000	387588180	428461432	428461432	AX-643813805:6D:97352037|AX-643813805:6D:97352037|AX-643805091:2B:44360213
QBmsFeOff.psr-6A.1	Paragon x WATDE0021	ParW160	RH19.N2	BmsFeOff	B	0.077	3.9	20.2	6A	72.1	1.1	0.0E+00	72.1	AX-643824109	56.8	AX-95684945	78.3	AX-643821167	AX-643848875|AX-94478906|AX-94745481|AX-643848409|AX-643836601|AX-643846262|AX-643810824|AX-643824109|AX-643821518	AX-643824109	6A	434596202	39507206	520354827	521658014 534961986 529567977 501490942 444420398 222371591 321481936 434596202 88349703 39507206
QMgWtGr.psr-6A.1	Paragon x WATDE0021	ParW160	RH20.N2	MgWtGr	B	2.8	5.4	22.3	6A	72.1	61.0	0.0E+00	72.1	AX-643824109	66.0	AX-643848409	75.9	AX-643821518	AX-643836601|AX-643846262|AX-643810824|AX-643824109	AX-643824109	6A	434596202	88349703	501490942	444420398 222371591 321481936 434596202 88349703
QZnWtGr.psr-6A.1	Paragon x WATDE0021	ParW160	RH20.N2	ZnWtGr	B	0.084	3.7	19.4	6A	72.1	1.8	0.0E+00	72.1	AX-643824109	66.0	AX-643848409	78.3	AX-643821167	AX-643836601|AX-643846262|AX-643810824|AX-643824109|AX-643821518	AX-643824109	6A	434596202	39507206	501490942	444420398 222371591 321481936 434596202 88349703 39507206
QFeHi.psr-6A.1	Paragon x WATDE0021	ParW160	RH19.N2	FeHi	A	-2.2	3.9	20.2	6A	67.6	33.5	0.0E+00	67.6	AX-643836601	56.8	AX-95684945	78.3	AX-643821167	AX-643848875|AX-94478906|AX-94745481|AX-643848409|AX-643836601|AX-643846262|AX-643810824|AX-643824109|AX-643821518	AX-643836601	6A	444420398	39507206	520354827	521658014 534961986 529567977 501490942 444420398 222371591 321481936 434596202 88349703 39507206
QHI.psr-6A.1	Paragon x WATDE0021	ParW160	RH19.N2	HI	A	-1.7	5.9	29.1	6A	67.6	44.8	0.0E+00	67.6	AX-643836601	66.0	AX-643848409	75.9	AX-643821518	AX-643836601|AX-643846262|AX-643810824|AX-643824109	AX-643836601	6A	444420398	88349703	501490942	444420398 222371591 321481936 434596202 88349703
QNaHi.psr-6A.1	Paragon x WATDE0021	ParW160	RH19.N2	NaHi	A	-1.5	6.2	22.3	6A	67.6	23.8	0.0E+00	67.6	AX-643836601	61.9	AX-94745481	75.9	AX-643821518	AX-643848409|AX-643836601|AX-643846262|AX-643810824|AX-643824109	AX-643836601	6A	444420398	88349703	529567977	501490942 444420398 222371591 321481936 434596202 88349703
QSHi.psr-6A.1	Paragon x WATDE0021	ParW160	RH19.N2	SHi	A	-1.5	6.0	25.8	6A	67.6	67.7	0.0E+00	67.6	AX-643836601	56.8	AX-95684945	75.9	AX-643821518	AX-643848875|AX-94478906|AX-94745481|AX-643848409|AX-643836601|AX-643846262|AX-643810824|AX-643824109	AX-643836601	6A	444420398	88349703	520354827	521658014 534961986 529567977 501490942 444420398 222371591 321481936 434596202 88349703
QBioYld100.psr-6A.1	Paragon x WATDE0021	ParW160	RH19.N2	BioYld100	B	0.6	2.5	13.6	6A	40.0	23.0	4.0E-03	43.2	AX-94686516	5.7	AX-94862039	54.5	AX-643859102	AX-95167705|AX-86178229|AX-94554119|AX-94811971|AX-89679742|AX-95085448|AX-643812774|AX-95151036|AX-86178691|AX-643849413|AX-95113687|AX-643849059|AX-643798060|AX-158600352|AX-174295088|AX-110534943|AX-94856936|AX-643866025|AX-643868554|AX-94686516	c6A.loc40	6A	454686063	516759314	615439181	614443377 611808049 610348953 609020026 607056054 602915642 601967389 599983680 598155213 596422054 595578823 593570724 581968836 578888417 577183654 573423902 572337460 454686063 516759314	AX-643866025:7A:201550642|AX-643868554:3D:384010477
QStrwSOff.psr-6A.1	Paragon x WATDE0021	ParW160	RH19.N2	StrwSOff	B	0.65	3.2	17.2	6A	43.2	8.5	1.0E-03	43.2	AX-94686516	7.1	AX-95167705	54.5	AX-643859102	AX-86178229|AX-94554119|AX-94811971|AX-89679742|AX-95085448|AX-643812774|AX-95151036|AX-86178691|AX-643849413|AX-95113687|AX-643849059|AX-643798060|AX-158600352|AX-174295088|AX-110534943|AX-94856936|AX-643866025|AX-643868554|AX-94686516	AX-94686516	6A	454686063	516759314	614443377	611808049 610348953 609020026 607056054 602915642 601967389 599983680 598155213 596422054 595578823 593570724 581968836 578888417 577183654 573423902 572337460 454686063 516759314	AX-643866025:7A:201550642|AX-643868554:3D:384010477
QStrwYld85.psr-6A.1	Paragon x WATDE0021	ParW160	RH19.N2	StrwYld85	B	0.96	4.0	20.9	6A	44.0	15.0	0.0E+00	43.2	AX-94686516	75.9	AX-643821518	88.2	AX-643813805	AX-643821167|AX-95184774|AX-643858666|AX-643824057	c6A.loc44	6A	454686063	88349703	428461432	39507206 50662143 387588180 428461432	AX-643813805:6D:97352037
QZnWtGr.psr-6A.2	Paragon x WATDE0021	ParW160	RH19.N2	ZnWtGr	B	0.075	3.6	19.0	6A	36.0	1.3	0.0E+00	33.0	AX-643868554	29.5	AX-94856936	43.2	AX-94686516	AX-643866025|AX-643868554	c6A.loc36	6A	510000000.0	454686063	572337460	454686063	AX-643868554:3D:384010477|AX-643866025:7A:201550642|AX-643868554:3D:384010477
QFeWtGr.psr-6A.1	Paragon x WATDE0021	ParW160	RH19.N2	FeWtGr	B	0.074	5.7	24.8	6A	75.9	1.6	0.0E+00	75.9	AX-643821518	72.1	AX-643824109	78.3	AX-643821167	AX-643821518	AX-643821518	6A	88349703	39507206	434596202	AX-643821518	88349703 39507206
QStrwFeCnc.psr-6A.1	Paragon x WATDE0021	ParW160	RH19.N2	StrwFeCnc	B	3.9	3.7	19.5	6A	75.9	60.5	0.0E+00	75.9	AX-643821518	61.9	AX-94745481	88.2	AX-643813805	AX-643848409|AX-643836601|AX-643846262|AX-643810824|AX-643824109|AX-643821518|AX-643821167|AX-95184774|AX-643858666|AX-643824057	AX-643821518	6A	88349703	428461432	529567977	501490942 444420398 222371591 321481936 434596202 88349703 39507206 50662143 387588180 428461432	AX-643813805:6D:97352037
QGrnFeCnc.psr-6B.1	Paragon x WATDE0021	ParW160	RH19.N2	GrnFeCnc	A	-1.6	4.1	21.1	6B	85.7	35.2	0.0E+00	85.7	AX-643805986	77.6	AX-95256822	102.4	AX-643817811	AX-89431201|AX-94731858|AX-94692682|AX-643841816|AX-643805986|AX-643830351|AX-109999230|AX-643852630|AX-643862222	AX-643805986	6B	188685871	123749247	198373229	136097618 149470662 147580520 166089660 188685871 237923831 211159618 233676376 203526425 198373229
QKDe.psr-6B.1	Paragon x WATDE0021	ParW160	RH18.N2	KDe	B	110.0	5.1	18.3	6B	114.5	5.2	0.0E+00	114.5	AX-643853046	102.4	AX-643817811	128.3	AX-95223712	AX-643853046|AX-643843604|AX-94536292|AX-643818597|AX-643856424	AX-643853046	6B	305044645	198373229	298821255	305044645 423336528 400333737 314191358 403729256 298821255
QStrwMnCnc.psr-6B.1	Paragon x WATDE0021	ParW160	RH20.N2	StrwMnCnc	B	1.4	2.6	14.2	6B	50.6	28.4	3.0E-03	50.6	AX-86180265	29.7	AX-94542331	55.0	AX-643840939	AX-643804897|AX-95629976|AX-643804907|AX-643797739|AX-643829026|AX-86180265	AX-86180265	6B	35633379	26650914	43731861	28975356 28116707 31069599 34344054 35633379 43731861	AX-643797739:6A:20309033
QGrnKCnc.psr-6B.1	Paragon x WATDE0021	ParW160	RH18.N2	GrnKCnc	B	110.0	4.9	17.4	6B	115.2	4122.5	0.0E+00	115.2	AX-643843604	102.4	AX-643817811	119.9	AX-643818597	AX-643853046|AX-643843604|AX-94536292	AX-643843604	6B	423336528	198373229	314191358	305044645 423336528 400333737 314191358
QGrnFeCnc.psr-6B.2	Paragon x WATDE0021	ParW160	RH20.N2	GrnFeCnc	A	-1.1	3.0	16.2	6B	180.0	42.3	1.0E-03	194.3	AX-94721527	3.5	AX-86178825	194.3	AX-94721527	AX-643816630|AX-94737383|AX-94542331|AX-643804897|AX-95629976|AX-643804907|AX-643797739|AX-643829026|AX-86180265|AX-643840939|AX-643804999|AX-643816660|AX-643816732|AX-643869219|AX-643816862|AX-643829267|AX-643805154|AX-643851599|AX-109179851|AX-643851817|AX-94725996|AX-95256822|AX-89431201|AX-94731858|AX-94692682|AX-643841816|AX-643805986|AX-643830351|AX-109999230|AX-643852630|AX-643862222|AX-64…	c6B.loc180	6B	611451900	611451900	717899505	46422706 46766094 26650914 28975356 28116707 31069599 34344054 35633379 43731861 45776850 51315917 61141363 76397997 77027359 70545070 70693074 80381363 112821358 115574639 124384803 123749247 136097618 149470662 147580520 166089660 188685871 237923831 211159618 233676376 203526425 198373229 305044645 423336528 400333737 314191358 403729256 298821255 371977879 336370453 473214942 545272422 578100…	AX-643797739:6A:20309033
QBmsZnCnc.psr-6D.1	Paragon x WATDE0021	ParW160	RH20.N2	BmsZnCnc	A	-0.75	4.1	21.2	6D	14.7	23.9	0.0E+00	14.7	AX-643802436	3.1	AX-179398366	24.0	AX-643839980	AX-643797394|AX-643802436|AX-643803099|AX-110636525	AX-643802436	6D	172232543	85218527	349758785	90632287 172232543 281227501 306711417 349758785
QGrnNaCnc.psr-6D.1	Paragon x WATDE0021	ParW160	RH18.N2	GrnNaCnc	B	0.43	2.6	11.4	6D	32.8	11.4	3.8E-03	37.8	AX-643803933	25.5	AX-643861181	37.8	AX-643803933		c6D.loc32	6D	417553586	352721650	417553586	417553586	::
QMnHi.psr-6D.1	Paragon x WATDE0021	ParW160	RH20.N2	MnHi	B	1.7	2.8	15.1	6D	32.8	53.0	2.0E-03	37.8	AX-643803933	15.6	AX-643803099	37.8	AX-643803933	AX-110636525|AX-643839980|AX-643861156|AX-643861181	c6D.loc32	6D	417553586	281227501	417553586	306711417 349758785 331391587 352721650 417553586
QNaDe.psr-6D.1	Paragon x WATDE0021	ParW160	RH18.N2	NaDe	B	0.43	2.8	12.3	6D	32.8	0.0	2.4E-03	37.8	AX-643803933	25.5	AX-643861181	37.8	AX-643803933		c6D.loc32	6D	417553586	352721650	417553586	417553586	::
QGrnMgCnc.psr-6D.1	Paragon x WATDE0021	ParW160	RH20.N2	GrnMgCnc	A	-37.0	2.7	14.6	6D	0.8	1183.9	3.0E-03	0.8	AX-643804259	0.8	AX-643804259	3.1	AX-179398366		AX-643804259	6D	472874160	85218527	472874160	85218527	::
QBmsMnOff.psr-7A.1	Paragon x WATDE0021	ParW160	RH18.N2	BmsMnOff	B	0.048	3.9	20.2	7A	29.6	0.8	0.0E+00	29.6	AX-643845555	23.7	AX-643869341	41.4	AX-643857687	AX-111463603|AX-643845449|AX-643821561|AX-643845555|AX-111463511|AX-643845589|AX-643809536|AX-111117876|AX-643834457|AX-643821800|AX-643834471|AX-86166019	AX-643845555	7A	104030551	80428696	233087521	82505798 89079577 94834514 104030551 107148210 109289886 114415514 112394947 116647185 123052458 117172493 125715708 233087521
QGrnMgCnc.psr-7A.1	Paragon x WATDE0021	ParW160	RH19.N2	GrnMgCnc	B	30.0	4.5	14.6	7A	32.9	1026.2	1.0E-04	32.9	AX-111117876	26.5	AX-643845449	34.0	AX-643834457	AX-643821561|AX-643845555|AX-111463511|AX-643845589|AX-643809536|AX-111117876	AX-111117876	7A	112394947	89079577	116647185	94834514 104030551 107148210 109289886 114415514 112394947 116647185
QMgDe.psr-7A.1	Paragon x WATDE0021	ParW160	RH19.N2	MgDe	B	28.0	6.6	16.7	7A	32.9	-2.6	0.0E+00	32.9	AX-111117876	26.5	AX-643845449	34.6	AX-643821800	AX-643821561|AX-643845555|AX-111463511|AX-643845589|AX-643809536|AX-111117876|AX-643834457	AX-111117876	7A	112394947	89079577	123052458	94834514 104030551 107148210 109289886 114415514 112394947 116647185 123052458
QMgDe.psr-7A.2	Paragon x WATDE0021	ParW160	RH20.N2	MgDe	B	27.0	2.6	11.3	7A	42.0	-2.5	3.6E-03	42.0	AX-643869597	26.5	AX-643845449	48.1	AX-643849146	AX-643821561|AX-643845555|AX-111463511|AX-643845589|AX-643809536|AX-111117876|AX-643834457|AX-643821800|AX-643834471|AX-86166019|AX-643857687|AX-643869597|AX-643810817|AX-643835538|AX-94409001	AX-643869597	7A	235461131	89079577	567592231	94834514 104030551 107148210 109289886 114415514 112394947 116647185 123052458 117172493 125715708 233087521 235461131 286226690 284853394 539851583 567592231
QBmsMgCnc.psr-7A.2	Paragon x WATDE0021	ParW160	RH18.N2	BmsMgCnc	B	24.0	3.6	13.0	7A	22.4	697.8	4.0E-04	22.4	AX-94513729	21.1	AX-86180389	26.5	AX-643845449	AX-643834135|AX-94513729|AX-643869341|AX-111463603	AX-94513729	7A	78430148	76124550	89079577	77494044 78430148 80428696 82505798 89079577
QBmsZnCnc.psr-7A.1	Paragon x WATDE0021	ParW160	RH18.N2	BmsZnCnc	B	0.61	3.4	17.9	7A	22.4	17.6	1.0E-03	22.4	AX-94513729	20.1	AX-643821356	25.2	AX-111463603	AX-86180389|AX-643834135|AX-94513729|AX-643869341	AX-94513729	7A	78430148	69010334	82505798	76124550 77494044 78430148 80428696 82505798
QGrnMnCnc.psr-7A.2	Paragon x WATDE0021	ParW160	RH19.N2	GrnMnCnc	B	1.3	4.4	17.7	7A	22.4	33.4	1.0E-04	22.4	AX-94513729	20.1	AX-643821356	31.6	AX-643845589	AX-86180389|AX-643834135|AX-94513729|AX-643869341|AX-111463603|AX-643845449|AX-643821561|AX-643845555|AX-111463511	AX-94513729	7A	78430148	69010334	109289886	76124550 77494044 78430148 80428696 82505798 89079577 94834514 104030551 107148210 109289886
QGrnZnCnc.psr-7A.1	Paragon x WATDE0021	ParW160	RH18.N2	GrnZnCnc	B	1.6	4.4	18.7	7A	22.4	33.4	1.0E-04	22.4	AX-94513729	21.1	AX-86180389	26.5	AX-643845449	AX-643834135|AX-94513729|AX-643869341|AX-111463603	AX-94513729	7A	78430148	76124550	89079577	77494044 78430148 80428696 82505798 89079577
QMnDe.psr-7A.2	Paragon x WATDE0021	ParW160	RH18.N2	MnDe	B	1.7	5.3	21.9	7A	22.4	0.1	0.0E+00	22.4	AX-94513729	21.1	AX-86180389	28.2	AX-643821561	AX-643834135|AX-94513729|AX-643869341|AX-111463603|AX-643845449	AX-94513729	7A	78430148	76124550	94834514	77494044 78430148 80428696 82505798 89079577 94834514
QZnDe.psr-7A.1	Paragon x WATDE0021	ParW160	RH18.N2	ZnDe	B	1.4	4.2	17.7	7A	22.4	-0.2	1.0E-04	22.4	AX-94513729	20.1	AX-643821356	25.2	AX-111463603	AX-86180389|AX-643834135|AX-94513729|AX-643869341	AX-94513729	7A	78430148	69010334	82505798	76124550 77494044 78430148 80428696 82505798
QFeDe.psr-7A.1	Paragon x WATDE0021	ParW160	RH18.N2	FeDe	B	1.3	3.5	13.0	7A	23.7	0.1	5.0E-04	23.7	AX-643869341	22.4	AX-94513729	26.5	AX-643845449	AX-643869341|AX-111463603	AX-643869341	7A	80428696	78430148	89079577	80428696 82505798 89079577
QGrnMnCnc.psr-7A.1	Paragon x WATDE0021	ParW160	RH18.N2	GrnMnCnc	B	1.7	5.4	27.0	7A	23.7	35.3	0.0E+00	23.7	AX-643869341	22.4	AX-94513729	26.5	AX-643845449	AX-643869341|AX-111463603	AX-643869341	7A	80428696	78430148	89079577	80428696 82505798 89079577
QBmsNaOff.psr-7A.1	Paragon x WATDE0021	ParW160	RH19.N2	BmsNaOff	A	-0.055	3.6	18.8	7A	26.5	0.9	0.0E+00	26.5	AX-643845449	23.7	AX-643869341	30.4	AX-111463511	AX-111463603|AX-643845449|AX-643821561|AX-643845555	AX-643845449	7A	89079577	80428696	107148210	82505798 89079577 94834514 104030551 107148210
QStrwNaOff.psr-7A.1	Paragon x WATDE0021	ParW160	RH19.N2	StrwNaOff	A	-0.049	3.6	19.0	7A	26.5	0.7	0.0E+00	26.5	AX-643845449	23.7	AX-643869341	29.6	AX-643845555	AX-111463603|AX-643845449|AX-643821561	AX-643845449	7A	89079577	80428696	104030551	82505798 89079577 94834514 104030551
QBmsMgCnc.psr-7A.1	Paragon x WATDE0021	ParW160	RH19.N2	BmsMgCnc	B	20.0	3.6	10.1	7A	28.2	729.9	4.0E-04	28.2	AX-643821561	21.8	AX-643834135	31.6	AX-643845589	AX-94513729|AX-643869341|AX-111463603|AX-643845449|AX-643821561|AX-643845555|AX-111463511	AX-643821561	7A	94834514	77494044	109289886	78430148 80428696 82505798 89079577 94834514 104030551 107148210 109289886
QFeWtGr.psr-7A.1	Paragon x WATDE0021	ParW160	RH19.N2	FeWtGr	B	0.076	4.0	16.4	7A	28.2	1.6	2.0E-04	28.2	AX-643821561	22.4	AX-94513729	34.0	AX-643834457	AX-643869341|AX-111463603|AX-643845449|AX-643821561|AX-643845555|AX-111463511|AX-643845589|AX-643809536|AX-111117876	AX-643821561	7A	94834514	78430148	116647185	80428696 82505798 89079577 94834514 104030551 107148210 109289886 114415514 112394947 116647185
QMnDe.psr-7A.1	Paragon x WATDE0021	ParW160	RH19.N2	MnDe	B	1.4	4.4	17.7	7A	28.2	-0.1	1.0E-04	28.2	AX-643821561	18.6	AX-643833788	31.6	AX-643845589	AX-643821356|AX-86180389|AX-643834135|AX-94513729|AX-643869341|AX-111463603|AX-643845449|AX-643821561|AX-643845555|AX-111463511	AX-643821561	7A	94834514	64738590	109289886	69010334 76124550 77494044 78430148 80428696 82505798 89079577 94834514 104030551 107148210 109289886
QMnWtGr.psr-7A.1	Paragon x WATDE0021	ParW160	RH19.N2	MnWtGr	B	0.092	4.0	16.9	7A	28.2	1.5	2.0E-04	28.2	AX-643821561	25.2	AX-111463603	30.4	AX-111463511	AX-643845449|AX-643821561|AX-643845555	AX-643821561	7A	94834514	82505798	107148210	89079577 94834514 104030551 107148210
QBmsMnCnc.psr-7B.1	Paragon x WATDE0021	ParW160	RH19.N2	BmsMnCnc	B	1.9	8.5	30.9	7B	55.3	29.7	0.0E+00	55.3	AX-643861692	52.1	AX-94886246	59.3	AX-94474203	AX-643841205|AX-643861692|AX-643816948	AX-643861692	7B	106786671	59059690	156707629	118197397 106786671 88118652 59059690
QStrwMnOff.psr-7B.1	Paragon x WATDE0021	ParW160	RH20.N2	StrwMnOff	B	0.022	3.5	18.6	7B	55.3	0.3	0.0E+00	55.3	AX-643861692	52.1	AX-94886246	59.3	AX-94474203	AX-643841205|AX-643861692|AX-643816948	AX-643861692	7B	106786671	59059690	156707629	118197397 106786671 88118652 59059690
QMgDe.psr-7B.1	Paragon x WATDE0021	ParW160	RH19.N2	MgDe	A	-23.0	5.2	12.7	7B	72.8	-2.6	0.0E+00	70.0	AX-643800282	67.6	AX-643805017	89.4	AX-643817939	AX-643800282|AX-94689120|AX-94915462|AX-643816380|AX-643816370	c7B.loc72	7B	14878929	33837834	212029306	14878929 3794346 3338731 6237620 6069290 212029306
QStrwMnOff.psr-7B.2	Paragon x WATDE0021	ParW160	RH19.N2	StrwMnOff	B	0.029	3.7	19.5	7B	35.1	0.3	0.0E+00	35.1	AX-94464182	29.4	AX-94464277	48.1	AX-110652313	AX-94502864|AX-94657618|AX-94464182|AX-94383143|AX-643801379|AX-95248046|AX-643806440|AX-643801474	AX-94464182	7B	491399065	153597502	620995106	591399362 565578886 491399065 198939679 240325318 186815364 229660264 140935223 153597502
QGrnZnCnc.psr-7B.1	Paragon x WATDE0021	ParW160	RH19.N2	GrnZnCnc	B	0.4	2.8	14.9	7B	11.8	27.9	2.0E-03	11.8	AX-86180328	7.6	AX-86180257	18.0	AX-94628471	AX-86180328	AX-86180328	7B	693169436	648909972	701212586	693169436 648909972
QGrnZnCnc.psr-7B.2	Paragon x WATDE0021	ParW160	RH20.N2	GrnZnCnc	B	0.68	3.6	19.0	7B	11.8	35.4	0.0E+00	11.8	AX-86180328	1.3	AX-94770939	18.0	AX-94628471	AX-95660047|AX-643869489|AX-95197569|AX-86178209|AX-86180257|AX-86180328	AX-86180328	7B	693169436	648909972	743619328	727635103 725977436 706809022 701212586 693169436 648909972	AX-95197569:4B:464647481
QSDe.psr-7B.1	Paragon x WATDE0021	ParW160	RH20.N2	SDe	B	27.0	3.7	15.5	7B	11.8	-1.1	3.0E-04	11.8	AX-86180328	7.6	AX-86180257	18.0	AX-94628471	AX-86180328	AX-86180328	7B	693169436	648909972	701212586	693169436 648909972
QZnDe.psr-7B.1	Paragon x WATDE0021	ParW160	RH19.N2	ZnDe	B	0.4	4.9	24.9	7B	11.8	-0.1	0.0E+00	11.8	AX-86180328	7.6	AX-86180257	18.0	AX-94628471	AX-86180328	AX-86180328	7B	693169436	648909972	701212586	693169436 648909972
QZnDe.psr-7B.2	Paragon x WATDE0021	ParW160	RH20.N2	ZnDe	B	0.61	2.6	14.2	7B	11.8	-0.1	3.0E-03	11.8	AX-86180328	5.5	AX-86178209	18.0	AX-94628471	AX-86180257|AX-86180328	AX-86180328	7B	693169436	648909972	706809022	701212586 693169436 648909972
QGrnMnCnc.psr-7B.1	Paragon x WATDE0021	ParW160	RH19.N2	GrnMnCnc	B	1.3	3.8	15.1	7B	56.8	33.4	3.0E-04	56.8	AX-643816948	54.4	AX-643841205	59.3	AX-94474203	AX-643861692|AX-643816948	c7B.loc56	7B	88118652	59059690	118197397	106786671 88118652 59059690
QMnDe.psr-7B.1	Paragon x WATDE0021	ParW160	RH19.N2	MnDe	B	1.3	3.8	15.1	7B	56.8	-0.1	3.0E-04	56.8	AX-643816948	54.4	AX-643841205	59.3	AX-94474203	AX-643861692|AX-643816948	AX-643816948	7B	88118652	59059690	118197397	106786671 88118652 59059690
QMnWtGr.psr-7B.1	Paragon x WATDE0021	ParW160	RH19.N2	MnWtGr	B	0.084	3.2	13.1	7B	56.8	1.5	1.1E-03	56.8	AX-643816948	52.1	AX-94886246	59.3	AX-94474203	AX-643841205|AX-643861692|AX-643816948	AX-643816948	7B	88118652	59059690	156707629	118197397 106786671 88118652 59059690
QCanMatGDD.psr-7D.1	Paragon x WATDE0021	ParW160	RH19.N2	CanMatGDD	A	-8.1	2.5	13.5	7D	44.0	2499.4	4.0E-03	39.3	AX-643838860	34.0	AX-643802209	53.0	AX-643801340	AX-643838860	c7D.loc44	7D	102628107	93500051	104579344	102628107 93500051
QSHi.psr-7D.1	Paragon x WATDE0021	ParW160	RH19.N2	SHi	B	0.23	3.7	14.9	7D	74.5	67.7	3.0E-04	74.5	AX-95202787	53.0	AX-643801340	75.5	AX-643797751	AX-643800905|AX-643869530|AX-95202787	AX-95202787	7D	11428187	16119658	93500051	1265739 5376644 11428187 16119658
QGs65GDD.psr-7D.1	Paragon x WATDE0021	ParW160	RH19.N2	Gs65GDD	A	-9.7	3.3	17.6	7D	30.1	1842.3	1.0E-03	30.1	AX-643814084	23.8	AX-95256730	32.8	AX-86175033	AX-643803103|AX-643803475|AX-643814252|AX-643814204|AX-643814084|AX-643813983|AX-643814041	AX-643814084	7D	145603058	134655560	467717592	256700985 336839741 182339945 171742477 145603058 124532724 134655560	AX-86175033:7B:72289607
QZnHi.psr-7D.1	Paragon x WATDE0021	ParW160	RH19.N2	ZnHi	B	0.64	2.5	11.0	7D	56.0	81.6	4.4E-03	53.0	AX-643801340	0.0	AX-110708602	71.6	AX-643800905	AX-643861052|AX-643851063|AX-643804567|AX-94504972|AX-643804531|AX-643815985|AX-110652309|AX-95256730|AX-643803103|AX-643803475|AX-643814252|AX-643814204|AX-643814084|AX-643813983|AX-643814041|AX-86175033|AX-643802209|AX-643838860|AX-643801340	c7D.loc56	7D	93500051	1265739	615261865	610247704 595844194 568512380 554907751 554529459 518826119 486224110 467717592 256700985 336839741 182339945 171742477 145603058 124532724 134655560 104579344 102628107 93500051 1265739	AX-86175033:7B:72289607

## Sheet: QTL_ParxW239
Full list of QTLs mapped in Paragon x W239. Abbreviations can be found in Supplementary Data 2 QTL_Abbreviation tab.
QTL	GRU population code	population	env	trait	increaseAll	add eff	LOD	%var	chr	pos	mean	Pvalue(F)	pos nearest marker	nearest marker	CIstart	start marker	CIend	end marker	CImarkers	sim marker	RefSeq1.0 Chr	Peak bp	CIstart bp	CIend bp	CI markers bp	CI markers not on Chr
QStrwSCnc.psr-1A.1	Paragon x WATDE0032	ParW239	RH15.N1	StrwSCnc	A	-14.0	2.9	11.0	1A	7.6	599.5	1.6E-03	7.6	AX-95684885	0.0	AX-95161376	11.2	AX-94599217	AX-94525401|AX-94532387|AX-95684885|AX-643833421	AX-95684885	1A	14253976	15182186	21624369	12097479 9588970 14253976 16424347 21624369
QGrnNaCnc.psr-1A.1	Paragon x WATDE0032	ParW239	RH17.N1	GrnNaCnc	A	-0.81	3.4	16.3	1A	0.0	17.9	0.0E+00	0.0	AX-95161376	0.0	AX-95161376	11.2	AX-94599217	AX-94525401|AX-94532387|AX-95684885|AX-643833421	AX-95161376	1A	15182186	15182186	21624369	12097479 9588970 14253976 16424347 21624369
QNaDe.psr-1A.1	Paragon x WATDE0032	ParW239	RH17.N1	NaDe	A	-0.79	3.1	14.9	1A	0.0	-0.0	1.0E-03	0.0	AX-95161376	0.0	AX-95161376	11.2	AX-94599217	AX-94525401|AX-94532387|AX-95684885|AX-643833421	AX-95161376	1A	15182186	15182186	21624369	12097479 9588970 14253976 16424347 21624369
QNaWtGr.psr-1A.1	Paragon x WATDE0032	ParW239	RH17.N1	NaWtGr	A	-0.04	4.7	19.6	1A	0.0	0.7	0.0E+00	0.0	AX-95161376	0.0	AX-95161376	5.0	AX-94532387	AX-94525401	AX-95161376	1A	15182186	9588970	15182186	12097479 9588970
QBmsNaCnc.psr-1A.1	Paragon x WATDE0032	ParW239	RH17.N1	BmsNaCnc	A	-1.3	4.1	15.2	1A	11.2	32.8	1.0E-04	11.2	AX-94599217	8.5	AX-643833421	13.3	AX-94595423	AX-94599217	AX-94599217	1A	21624369	16424347	28656241	21624369 28656241
QCpHt.psr-1A.1	Paragon x WATDE0032	ParW239	RH17.N2	CpHt	A	-1.6	4.4	20.2	1A	11.2	105.0	0.0E+00	11.2	AX-94599217	8.5	AX-643833421	13.3	AX-94595423	AX-94599217	AX-94599217	1A	21624369	16424347	28656241	21624369 28656241
QStrwMnOff.psr-1A.1	Paragon x WATDE0032	ParW239	RH16.N2	StrwMnOff	A	-0.047	3.0	12.4	1A	54.5	0.8	1.5E-03	54.5	AX-643858962	49.1	AX-643858220	61.0	AX-94826839	AX-643867107|AX-643824570|AX-643858962|AX-94843097|AX-110122286	AX-643858962	1A	459511526	354958298	513624091	372242111 434409776 459511526 472429634 495189434 513624091
QGrnflDur65CanMat.psr-1A.1	Paragon x WATDE0032	ParW239	RH17.N2	GrnflDur65CanMat	A	-0.036	2.5	12.4	1A	64.8	41.6	3.0E-03	64.8	AX-643837693	61.0	AX-94826839	69.0	AX-95632782	AX-643837693	AX-643837693	1A	513570947	513624091	516373192	513570947 516373192
QGrnflDur65CanMatGDD.psr-1A.1	Paragon x WATDE0032	ParW239	RH17.N2	GrnflDur65CanMatGDD	B	0.21	3.0	14.5	1A	64.8	724.3	1.0E-03	64.8	AX-643837693	61.0	AX-94826839	69.0	AX-95632782	AX-643837693	AX-643837693	1A	513570947	513624091	516373192	513570947 516373192
QFeDe.psr-1A.1	Paragon x WATDE0032	ParW239	RH16.N1	FeDe	B	1.2	2.7	10.9	1A	76.2	-0.0	2.8E-03	76.2	AX-111209881	71.8	AX-94390717	79.9	AX-643849532	AX-86178483|AX-108725567|AX-111209881|AX-643859512|AX-95255804	AX-111209881	1A	545855659	533141060	575125565	535027925 537530610 545855659 549058259 572350878 575125565
QGrnCuCnc.psr-1A.1	Paragon x WATDE0032	ParW239	RH16.N1	GrnCuCnc	B	0.1	3.8	8.2	1A	77.2	4.4	5.0E-04	77.2	AX-643859512	72.3	AX-86178483	79.2	AX-95255804	AX-108725567|AX-111209881|AX-643859512	AX-643859512	1A	549058259	535027925	572350878	537530610 545855659 549058259 572350878
QMnHi.psr-1B.1	Paragon x WATDE0032	ParW239	RH17.N1	MnHi	B	1.8	4.3	20.0	1B	20.2	48.6	0.0E+00	20.2	AX-94676361	1.7	AX-94498055	26.8	AX-94592076	AX-643798036|AX-643800161|AX-643861343|AX-643840788|AX-94798665|AX-643851525|AX-94676361	AX-94676361	1B	20589310	2626371	20589310	17357050 12110776 50537881 20594721 47180659 12109597 20589310	AX-94592076:1A:14145148
QBmsMnOff.psr-1B.1	Paragon x WATDE0032	ParW239	RH16.N2	BmsMnOff	A	-0.1	3.2	13.0	1B	24.0	1.1	9.0E-04	26.8	AX-94592076	15.1	AX-94798665	34.7	AX-643800621	AX-643851525|AX-94676361|AX-94592076	c1B.loc24	1B	26630000	20589310	47180659	12109597 20589310	AX-94592076:1A:14145148|AX-94592076:1A:14145148|AX-643800621:2B:117433982
QBmsNaOff.psr-1B.1	Paragon x WATDE0032	ParW239	RH16.N2	BmsNaOff	A	-0.079	3.4	15.9	1B	28.0	0.9	1.0E-03	26.8	AX-94592076	15.1	AX-94798665	34.7	AX-643800621	AX-643851525|AX-94676361|AX-94592076	c1B.loc28	1B	26630000	20589310	47180659	12109597 20589310	AX-94592076:1A:14145148|AX-94592076:1A:14145148|AX-643800621:2B:117433982
QStrwNaOff.psr-1B.2	Paragon x WATDE0032	ParW239	RH16.N2	StrwNaOff	A	-0.086	3.5	16.4	1B	28.0	0.8	0.0E+00	26.8	AX-94592076	15.1	AX-94798665	34.7	AX-643800621	AX-643851525|AX-94676361|AX-94592076	c1B.loc28	1B	26630000	20589310	47180659	12109597 20589310	AX-94592076:1A:14145148|AX-94592076:1A:14145148|AX-643800621:2B:117433982
QBmsNaCnc.psr-1B.1	Paragon x WATDE0032	ParW239	RH15.N1	BmsNaCnc	A	-1.4	4.5	12.0	1B	42.5	24.8	1.0E-04	42.5	AX-643818531	35.6	AX-94982838	56.9	AX-94820627	AX-86179714|AX-643829374|AX-643829899|AX-643862477|AX-643862343|AX-643862778|AX-643818531|AX-643862787|AX-643798979|AX-108785906	AX-643818531	1B	328668005	67540776	457460566	87733219 93272532 212304521 272015295 250647031 325181697 328668005 326704513 391879672 364428506 457460566
QStrwNaOff.psr-1B.1	Paragon x WATDE0032	ParW239	RH15.N1	StrwNaOff	A	-0.031	4.7	18.6	1B	72.8	0.4	0.0E+00	72.8	AX-110527569	56.9	AX-94820627	77.8	AX-94777670	AX-643807560|AX-643831554|AX-643853962|AX-111008324|AX-95140632|AX-643801034|AX-111454146|AX-643807836|AX-643832264|AX-110527569|AX-643800348|AX-643863740|AX-643843605	AX-110527569	1B	492787846	457460566	520783020	434663212 439132832 467649739 465941838 470000710 477129785 484376941 486159148 502744870 492787846 491039881 494226631 489149290 520783020
QGrnCuOff.psr-1B.1	Paragon x WATDE0032	ParW239	RH16.N2	GrnCuOff	B	0.002	5.2	15.7	1B	93.5	0.0	0.0E+00	93.5	AX-86179138	83.2	AX-108810088	101.8	AX-110691903	AX-643808109|AX-643808131|AX-643820022|AX-86179138|AX-643854440|AX-643868316|AX-110272419|AX-94381637|AX-643797604|AX-643820297	AX-86179138	1B	566837185	558567961	624322830	556970902 563291507 564922248 566837185 575920683 603514691 600485107 612828113 606494928 601223213 624322830
QZnHi.psr-1B.1	Paragon x WATDE0032	ParW239	RH15.N1	ZnHi	B	1.5	3.9	18.1	1B	104.0	72.3	0.0E+00	103.6	AX-643820332	94.7	AX-643854440	108.7	AX-643844684	AX-643868316|AX-110272419|AX-94381637|AX-643797604|AX-643820297|AX-110691903|AX-111733984|AX-643820332|AX-643832694|AX-94447402|AX-95182813	c1B.loc104	1B	628493639	575920683	645896999	603514691 600485107 612828113 606494928 601223213 624322830 627096989 628493639 634564455 637825883 642201543 645896999
QStrwSCnc.psr-1B.1	Paragon x WATDE0032	ParW239	RH16.N1	StrwSCnc	A	-41.0	3.0	14.4	1B	137.4	1064.2	1.0E-03	137.4	AX-643820376	113.8	AX-86169860	140.5	AX-643842384	AX-94509279|AX-109441390|AX-94410843|AX-94817139|AX-94996035|AX-643808565|AX-643820646|AX-86184033|AX-643856555|AX-643820376	AX-643820376	1B	639085120	639085120	662556369	670180593 673641388 677913605 679031107 680162169 683413094 688283156 641203050 639085120	AX-94410843:1D:484164705|AX-643842384:5B:287464191
QZnHi.psr-1B.2	Paragon x WATDE0032	ParW239	RH16.N1	ZnHi	B	1.9	3.6	16.8	1B	116.0	66.5	0.0E+00	113.8	AX-86169860	110.9	AX-94524314	118.5	AX-109441390	AX-86169860|AX-94509279	c1B.loc116	1B	662556369	656852312	673641388	662556369 670180593 673641388
QMnWtGr.psr-1B.1	Paragon x WATDE0032	ParW239	RH16.N2	MnWtGr	B	0.037	1.2	5.0	1B	117.9	1.9	8.0E-02	117.9	AX-94509279	113.8	AX-86169860	126.9	AX-643820646	AX-94509279|AX-109441390|AX-94410843|AX-94817139|AX-94996035|AX-643808565	AX-94509279	1B	670180593	662556369	683413094	670180593 673641388 677913605 679031107 680162169 683413094	AX-94410843:1D:484164705
QBmsNaOff.psr-1D.1	Paragon x WATDE0032	ParW239	RH17.N2	BmsNaOff	B	0.038	4.4	18.1	1D	37.5	0.8	1.0E-04	37.5	AX-94533409	35.8	AX-86171802	38.4	AX-643813323	AX-643813370|AX-94533409	AX-94533409	1D	18576040	13791163	27895871	21539605 18576040 13791163
QBmsFeOff.psr-1D.1	Paragon x WATDE0032	ParW239	RH15.N1	BmsFeOff	A	-0.09	2.9	13.8	1D	52.0	1.9	2.0E-03	54.4	AX-94927673	44.2	AX-643838459	54.4	AX-94927673		c1D.loc52	1D	2103276	2103276	9826920	2103276	::
QStrwFeOff.psr-1D.1	Paragon x WATDE0032	ParW239	RH15.N1	StrwFeOff	A	-0.098	2.5	12.2	1D	54.4	1.5	4.0E-03	54.4	AX-94927673	44.2	AX-643838459	54.4	AX-94927673		AX-94927673	1D	2103276	2103276	9826920	2103276	::
QGrnCuCnc.psr-1D.1	Paragon x WATDE0032	ParW239	RH16.N1	GrnCuCnc	B	0.15	4.8	10.6	1D	34.3	4.4	1.0E-04	34.3	AX-94556747	30.2	AX-643861198	35.8	AX-86171802	AX-643799545|AX-94556747	AX-94556747	1D	56751137	27895871	372549994	82269132 56751137 27895871
QBmsNaCnc.psr-2A.1	Paragon x WATDE0032	ParW239	RH16.N1	BmsNaCnc	A	-0.42	2.3	10.4	2A	19.8	27.5	6.7E-03	19.8	AX-643865038	12.8	AX-158609048	19.8	AX-643865038		AX-643865038	2A	12007895	12007895	28828441	12007895	::
QGrnNaOff.psr-2A.2	Paragon x WATDE0032	ParW239	RH16.N2	GrnNaOff	A	-0.007	3.5	16.6	2A	6.4	0.1	0.0E+00	6.4	AX-643833633	0.0	AX-95215221	12.8	AX-158609048	AX-94864373|AX-643833633|AX-643833346|AX-94510523	AX-643833633	2A	12966112	13016145	28828441	12330758 12966112 4977563 14815378 28828441
QNaWtGr.psr-2A.3	Paragon x WATDE0032	ParW239	RH16.N2	NaWtGr	A	-0.037	5.7	25.5	2A	0.0	0.5	0.0E+00	0.0	AX-95215221	0.0	AX-95215221	3.3	AX-94864373		AX-95215221	2A	13016145	12330758	13016145	12330758	::
QZnDe.psr-2A.1	Paragon x WATDE0032	ParW239	RH16.N2	ZnDe	B	0.074	6.1	17.3	2A	0.0	0.0	0.0E+00	0.0	AX-95215221	0.0	AX-95215221	3.3	AX-94864373		AX-95215221	2A	13016145	12330758	13016145	12330758	::
QNaDe.psr-2A.1	Paragon x WATDE0032	ParW239	RH15.N1	NaDe	A	-0.79	4.6	17.3	2A	12.0	-0.3	0.0E+00	9.8	AX-94510523	0.0	AX-95215221	19.8	AX-643865038	AX-94864373|AX-643833633|AX-643833346|AX-94510523|AX-158609048	c2A.loc12	2A	14815378	12007895	13016145	12330758 12966112 4977563 14815378 28828441 12007895
QGrnNaCnc.psr-2A.1	Paragon x WATDE0032	ParW239	RH15.N1	GrnNaCnc	A	-0.86	4.5	16.9	2A	9.8	13.4	1.0E-04	9.8	AX-94510523	0.0	AX-95215221	12.8	AX-158609048	AX-94864373|AX-643833633|AX-643833346|AX-94510523	AX-94510523	2A	14815378	13016145	28828441	12330758 12966112 4977563 14815378 28828441
QGrnNaCnc.psr-2A.2	Paragon x WATDE0032	ParW239	RH16.N1	GrnNaCnc	A	-0.96	10.6	42.4	2A	9.8	12.1	0.0E+00	9.8	AX-94510523	3.3	AX-94864373	12.8	AX-158609048	AX-643833633|AX-643833346|AX-94510523	AX-94510523	2A	14815378	12330758	28828441	12966112 4977563 14815378 28828441
QGrnNaCnc.psr-2A.3	Paragon x WATDE0032	ParW239	RH16.N2	GrnNaCnc	A	-0.71	8.1	30.8	2A	9.8	10.8	0.0E+00	9.8	AX-94510523	0.0	AX-95215221	12.8	AX-158609048	AX-94864373|AX-643833633|AX-643833346|AX-94510523	AX-94510523	2A	14815378	13016145	28828441	12330758 12966112 4977563 14815378 28828441
QGrnNaOff.psr-2A.1	Paragon x WATDE0032	ParW239	RH16.N1	GrnNaOff	A	-0.007	6.0	26.6	2A	9.8	0.1	0.0E+00	9.8	AX-94510523	3.3	AX-94864373	12.8	AX-158609048	AX-643833633|AX-643833346|AX-94510523	AX-94510523	2A	14815378	12330758	28828441	12966112 4977563 14815378 28828441
QNaDe.psr-2A.2	Paragon x WATDE0032	ParW239	RH16.N1	NaDe	A	-0.97	10.4	41.5	2A	9.8	0.0	0.0E+00	9.8	AX-94510523	3.3	AX-94864373	12.8	AX-158609048	AX-643833633|AX-643833346|AX-94510523	AX-94510523	2A	14815378	12330758	28828441	12966112 4977563 14815378 28828441
QNaDe.psr-2A.3	Paragon x WATDE0032	ParW239	RH16.N2	NaDe	A	-0.7	6.1	26.9	2A	9.8	-0.0	0.0E+00	9.8	AX-94510523	0.0	AX-95215221	12.8	AX-158609048	AX-94864373|AX-643833633|AX-643833346|AX-94510523	AX-94510523	2A	14815378	13016145	28828441	12330758 12966112 4977563 14815378 28828441
QNaHi.psr-2A.1	Paragon x WATDE0032	ParW239	RH15.N1	NaHi	A	-1.3	2.9	13.9	2A	9.8	24.4	2.0E-03	9.8	AX-94510523	3.3	AX-94864373	12.8	AX-158609048	AX-643833633|AX-643833346|AX-94510523	AX-94510523	2A	14815378	12330758	28828441	12966112 4977563 14815378 28828441
QNaWtGr.psr-2A.1	Paragon x WATDE0032	ParW239	RH15.N1	NaWtGr	A	-0.039	3.9	18.4	2A	9.8	0.6	0.0E+00	9.8	AX-94510523	0.0	AX-95215221	19.8	AX-643865038	AX-94864373|AX-643833633|AX-643833346|AX-94510523|AX-158609048	AX-94510523	2A	14815378	12007895	13016145	12330758 12966112 4977563 14815378 28828441 12007895
QNaWtGr.psr-2A.2	Paragon x WATDE0032	ParW239	RH16.N1	NaWtGr	A	-0.046	7.8	33.2	2A	9.8	0.5	0.0E+00	9.8	AX-94510523	0.0	AX-95215221	12.8	AX-158609048	AX-94864373|AX-643833633|AX-643833346|AX-94510523	AX-94510523	2A	14815378	13016145	28828441	12330758 12966112 4977563 14815378 28828441
QStrwMgCnc.psr-3B.1	Paragon x WATDE0032	ParW239	RH16.N2	StrwMgCnc	A	-3.9	4.4	20.5	3B	115.5	498.7	0.0E+00	115.5	AX-94592263	112.6	AX-643821246	117.2	AX-94472219	AX-94592263	AX-94592263	2A	46108086	36815167	60078027	46108086 60078027
QTGW.psr-3B.1	Paragon x WATDE0032	ParW239	RH15.N1	TGW	B	0.92	4.0	16.6	3B	140.4	45.3	2.0E-04	140.4	AX-95076860	134.8	AX-643867197	142.6	AX-95255212	AX-94736936|AX-95076860|AX-643812901|AX-643838134	AX-95076860	2A	611946524	476462391	675898709	554825433 611946524 613216677 656616086 675898709
QSHi.psr-3B.1	Paragon x WATDE0032	ParW239	RH16.N2	SHi	B	1.7	3.2	15.1	3B	141.4	32.3	1.0E-03	141.4	AX-643812901	140.4	AX-95076860	142.6	AX-95255212	AX-643812901|AX-643838134	AX-643812901	2A	613216677	611946524	675898709	613216677 656616086 675898709
QGrnCuCnc.psr-3B.1	Paragon x WATDE0032	ParW239	RH16.N1	GrnCuCnc	B	0.044	2.4	5.0	3B	159.8	4.4	7.6E-03	159.8	AX-111569698	156.3	AX-95176936	160.3	AX-109309357	AX-643838353|AX-111569698	AX-111569698	2A	744593454	734976351	746839498	737094060 744593454 746839498
QBmsMnOff.psr-3B.1	Paragon x WATDE0032	ParW239	RH17.N1	BmsMnOff	B	0.046	3.5	16.6	3B	162.4	0.8	0.0E+00	162.4	AX-94593411	156.3	AX-95176936	165.7	AX-94692370	AX-643838353|AX-111569698|AX-109309357|AX-643825955|AX-94593411	AX-94593411	2A	750550238	734976351	763382280	737094060 744593454 746839498 745531545 750550238 763382280
QCuDe.psr-3B.1	Paragon x WATDE0032	ParW239	RH16.N2	CuDe	B	0.14	3.9	15.5	3B	167.5	0.0	2.0E-04	167.5	AX-643826171	156.3	AX-95176936	172.0	AX-94754539	AX-643838353|AX-111569698|AX-109309357|AX-643825955|AX-94593411|AX-94692370|AX-643826171|AX-94483464|AX-643799514	AX-643826171	2A	758406816	734976351	752867753	737094060 744593454 746839498 745531545 750550238 763382280 758406816 755927631 753047129 752867753
QGrnCuCnc.psr-3B.2	Paragon x WATDE0032	ParW239	RH16.N2	GrnCuCnc	B	0.14	3.9	15.6	3B	167.5	4.8	2.0E-04	167.5	AX-643826171	156.3	AX-95176936	172.0	AX-94754539	AX-643838353|AX-111569698|AX-109309357|AX-643825955|AX-94593411|AX-94692370|AX-643826171|AX-94483464|AX-643799514	AX-643826171	2A	758406816	734976351	752867753	737094060 744593454 746839498 745531545 750550238 763382280 758406816 755927631 753047129 752867753
QKWtGr.psr-3B.1	Paragon x WATDE0032	ParW239	RH17.N2	KWtGr	B	4.2	2.6	10.4	3B	165.7	158.0	3.6E-03	165.7	AX-94692370	162.4	AX-94593411	167.5	AX-643826171	AX-94692370	AX-94692370	2A	763382280	750550238	758406816	763382280 758406816
QMgWtGr.psr-3B.1	Paragon x WATDE0032	ParW239	RH17.N2	MgWtGr	B	1.1	3.3	11.8	3B	165.7	44.4	8.0E-04	165.7	AX-94692370	162.4	AX-94593411	167.5	AX-643826171	AX-94692370	AX-94692370	2A	763382280	750550238	758406816	763382280 758406816
QTGW.psr-3B.2	Paragon x WATDE0032	ParW239	RH17.N2	TGW	B	0.72	3.8	14.9	3B	165.7	39.3	3.0E-04	165.7	AX-94692370	162.4	AX-94593411	168.2	AX-94483464	AX-94692370|AX-643826171	AX-94692370	2A	763382280	750550238	755927631	763382280 758406816 755927631
QZnWtGr.psr-3B.1	Paragon x WATDE0032	ParW239	RH17.N2	ZnWtGr	B	0.036	3.1	14.7	3B	165.7	1.3	1.0E-03	165.7	AX-94692370	162.4	AX-94593411	167.5	AX-643826171	AX-94692370	AX-94692370	2A	763382280	750550238	758406816	763382280 758406816
QNaHi.psr-2B.1	Paragon x WATDE0032	ParW239	RH16.N2	NaHi	A	-1.2	4.0	18.6	2B	48.0	10.4	0.0E+00	48.1	AX-643854110	34.4	AX-111052823	56.7	AX-643820562	AX-643832087|AX-110527897|AX-643843552|AX-89310598|AX-643854110|AX-643843568	c2B.loc48	2B	410120500	428590523	638275059	450393531 451413367 454926676 418276688 410120500 458860181 638275059
QFeHi.psr-2B.1	Paragon x WATDE0032	ParW239	RH16.N2	FeHi	A	-3.2	3.4	16.1	2B	48.1	32.8	1.0E-03	48.1	AX-643854110	44.3	AX-110527897	56.7	AX-643820562	AX-643843552|AX-89310598|AX-643854110|AX-643843568	AX-643854110	2B	410120500	451413367	638275059	454926676 418276688 410120500 458860181 638275059
QKHi.psr-2B.1	Paragon x WATDE0032	ParW239	RH16.N2	KHi	A	-0.94	3.7	17.5	2B	48.1	9.8	0.0E+00	48.1	AX-643854110	39.5	AX-643832087	56.7	AX-643820562	AX-110527897|AX-643843552|AX-89310598|AX-643854110|AX-643843568	AX-643854110	2B	410120500	450393531	638275059	451413367 454926676 418276688 410120500 458860181 638275059
QGrnCuOff.psr-2B.1	Paragon x WATDE0032	ParW239	RH16.N2	GrnCuOff	A	-0.003	5.4	16.3	2B	39.5	0.0	0.0E+00	39.5	AX-643832087	21.0	AX-110423474	70.8	AX-174315154	AX-94657721|AX-111581236|AX-111972708|AX-111052823|AX-643832087|AX-110527897|AX-643843552|AX-89310598|AX-643854110|AX-643843568|AX-643820562|AX-643832229|AX-643800278|AX-109710429|AX-94513204|AX-643808349	AX-643832087	2B	450393531	65093842	644172176	105688927 168854236 397128087 428590523 450393531 451413367 454926676 418276688 410120500 458860181 638275059 527472633 546005767 543130702 592039350 586907893 644172176
QStrwCuCnc.psr-2B.1	Paragon x WATDE0032	ParW239	RH16.N2	StrwCuCnc	B	0.082	3.7	17.4	2B	39.5	2.4	0.0E+00	39.5	AX-643832087	30.5	AX-111581236	44.3	AX-110527897	AX-111972708|AX-111052823|AX-643832087	AX-643832087	2B	450393531	168854236	451413367	397128087 428590523 450393531 451413367
QZnHi.psr-2B.1	Paragon x WATDE0032	ParW239	RH16.N2	ZnHi	A	-2.3	3.8	18.0	2B	39.5	58.1	0.0E+00	39.5	AX-643832087	33.4	AX-111972708	44.3	AX-110527897	AX-111052823|AX-643832087	AX-643832087	2B	450393531	397128087	451413367	428590523 450393531 451413367
QCaDe.psr-2B.1	Paragon x WATDE0032	ParW239	RH17.N1	CaDe	A	-11.0	5.8	14.6	2B	52.0	0.5	0.0E+00	51.9	AX-643843568	46.9	AX-89310598	62.8	AX-643832229	AX-643854110|AX-643843568|AX-643820562	c2B.loc52	2B	458860181	418276688	527472633	410120500 458860181 638275059 527472633
QGrnCaCnc.psr-2B.1	Paragon x WATDE0032	ParW239	RH17.N1	GrnCaCnc	A	-11.0	3.8	9.9	2B	52.0	415.6	3.0E-04	51.9	AX-643843568	46.9	AX-89310598	62.8	AX-643832229	AX-643854110|AX-643843568|AX-643820562	c2B.loc52	2B	458860181	418276688	527472633	410120500 458860181 638275059 527472633
QGrnFeCnc.psr-2B.1	Paragon x WATDE0032	ParW239	RH15.N1	GrnFeCnc	B	1.4	4.2	10.8	2B	64.0	40.7	2.0E-04	64.4	AX-643800278	51.9	AX-643843568	76.0	AX-111529226	AX-643820562|AX-643832229|AX-643800278|AX-109710429|AX-94513204|AX-643808349|AX-174315154|AX-643854755	c2B.loc64	2B	546005767	458860181	710275921	638275059 527472633 546005767 543130702 592039350 586907893 644172176 647535700 710275921
QStrwFeOff.psr-2B.1	Paragon x WATDE0032	ParW239	RH16.N2	StrwFeOff	B	0.001	3.7	17.4	2B	91.5	0.8	0.0E+00	91.5	AX-643833462	48.1	AX-643854110	92.9	AX-643868898	AX-643843568|AX-643820562|AX-643832229|AX-643800278|AX-109710429|AX-94513204|AX-643808349|AX-174315154|AX-643854755|AX-111529226|AX-643844671|AX-643868531|AX-643820802|AX-643800392|AX-95241239|AX-643820918|AX-643833462	AX-643833462	2B	776207075	410120500	776212162	458860181 638275059 527472633 546005767 543130702 592039350 586907893 644172176 647535700 710275921 716597321 716120567 718218870 740318754 772027568 775497292 776207075 776212162
QZnDe.psr-2B.1	Paragon x WATDE0032	ParW239	RH16.N2	ZnDe	B	0.55	4.4	12.1	2B	98.6	0.0	1.0E-04	98.6	AX-94917481	94.8	AX-643799057	101.0	AX-86177117	AX-643820951|AX-109533751|AX-94917481	AX-94917481	2B	798224535	784766732	798224535	789565617 789965438 798224535	AX-86177117:2D:637653309
QGrnZnOff.psr-2D.1	Paragon x WATDE0032	ParW239	RH17.N2	GrnZnOff	B	0.008	3.5	14.0	2D	73.6	0.4	5.0E-04	73.6	AX-643826232	40.4	AX-643798531	75.4	AX-643838878	AX-95631248|AX-643815838|AX-643839651|AX-643839341|AX-643802613|AX-643826475|AX-643850065|AX-89401492|AX-643850360|AX-643850345|AX-94869474|AX-95168029|AX-643868935|AX-643826232	AX-643826232	2D	41587236	35676436	500885644	461301262 422890054 293050110 157039061 175326785 83858201 83956441 83139103 80168260 75640819 78379818 78379643 61772537 41587236 35676436
QStrwKOff.psr-2D.1	Paragon x WATDE0032	ParW239	RH17.N2	StrwKOff	B	9.0	3.6	17.0	2D	44.0	98.0	0.0E+00	46.1	AX-643815838	21.9	AX-643800274	48.5	AX-643839651	AX-94554682|AX-94500178|AX-643828487|AX-643804806|AX-643798531|AX-95631248|AX-643815838	c2D.loc44	2D	422890054	293050110	589505891	572787873 578930743 565178696 557481944 500885644 461301262 422890054 293050110
QStrwSOff.psr-2D.1	Paragon x WATDE0032	ParW239	RH17.N2	StrwSOff	B	0.74	3.9	18.2	2D	44.0	9.8	0.0E+00	46.1	AX-643815838	40.4	AX-643798531	48.5	AX-643839651	AX-95631248|AX-643815838	c2D.loc44	2D	422890054	293050110	500885644	461301262 422890054 293050110
QKHi.psr-2D.1	Paragon x WATDE0032	ParW239	RH17.N2	KHi	A	-1.8	3.5	16.6	2D	46.1	30.7	0.0E+00	46.1	AX-643815838	43.3	AX-95631248	48.5	AX-643839651	AX-643815838	AX-643815838	2D	422890054	293050110	461301262	422890054 293050110
QStrwMgOff.psr-2D.2	Paragon x WATDE0032	ParW239	RH17.N2	StrwMgOff	B	0.4	4.3	20.1	2D	46.1	5.4	0.0E+00	46.1	AX-643815838	43.3	AX-95631248	48.5	AX-643839651	AX-643815838	AX-643815838	2D	422890054	293050110	461301262	422890054 293050110
QBmsCuOff.psr-2D.1	Paragon x WATDE0032	ParW239	RH17.N1	BmsCuOff	B	0.002	2.3	7.3	2D	43.3	0.1	7.8E-03	43.3	AX-95631248	36.4	AX-643804806	46.1	AX-643815838	AX-643798531|AX-95631248	AX-95631248	2D	461301262	422890054	557481944	500885644 461301262 422890054
QFeDe.psr-2D.2	Paragon x WATDE0032	ParW239	RH16.N1	FeDe	B	1.0	3.1	12.6	2D	40.0	-0.0	1.1E-03	40.4	AX-643798531	36.4	AX-643804806	43.3	AX-95631248	AX-643798531	c2D.loc40	2D	500885644	461301262	557481944	500885644 461301262
QGrnCuOff.psr-2D.1	Paragon x WATDE0032	ParW239	RH17.N1	GrnCuOff	B	0.002	3.5	13.4	2D	40.0	0.0	5.0E-04	40.4	AX-643798531	35.0	AX-643828487	43.3	AX-95631248	AX-643804806|AX-643798531	c2D.loc40	2D	500885644	461301262	565178696	557481944 500885644 461301262
QGrnFeCnc.psr-2D.2	Paragon x WATDE0032	ParW239	RH16.N1	GrnFeCnc	B	1.1	3.4	16.3	2D	40.0	34.5	0.0E+00	40.4	AX-643798531	35.0	AX-643828487	43.3	AX-95631248	AX-643804806|AX-643798531	c2D.loc40	2D	500885644	461301262	565178696	557481944 500885644 461301262
QBioYld100.psr-2D.1	Paragon x WATDE0032	ParW239	RH16.N2	BioYld100	B	1.4	4.2	19.7	2D	36.4	29.5	0.0E+00	36.4	AX-643804806	21.9	AX-643800274	43.3	AX-95631248	AX-94554682|AX-94500178|AX-643828487|AX-643804806|AX-643798531	AX-643804806	2D	557481944	461301262	589505891	572787873 578930743 565178696 557481944 500885644 461301262
QStrwCaCnc.psr-2D.2	Paragon x WATDE0032	ParW239	RH16.N1	StrwCaCnc	A	-79.0	4.0	18.9	2D	35.0	1528.9	0.0E+00	35.0	AX-643828487	21.9	AX-643800274	40.4	AX-643798531	AX-94554682|AX-94500178|AX-643828487|AX-643804806	AX-643828487	2D	565178696	500885644	589505891	572787873 578930743 565178696 557481944 500885644
QGrnZnCnc.psr-3B.1	Paragon x WATDE0032	ParW239	RH16.N1	GrnZnCnc	B	0.66	2.8	8.7	3B	176.0	32.8	2.9E-03	172.0	AX-94754539	168.7	AX-643799514	181.9	AX-643801234	AX-94754539	c3B.loc176	2D	571200000	571201794	571201794		AX-94754539:2A:752867753|AX-643799514:2A:753047129|AX-94754539:2A:752867753
QZnDe.psr-3B.1	Paragon x WATDE0032	ParW239	RH16.N1	ZnDe	B	0.79	3.2	10.1	3B	176.0	0.0	1.2E-03	172.0	AX-94754539	168.7	AX-643799514	181.9	AX-643801234	AX-94754539	c3B.loc176	2D	571200000	571201794	571201794		AX-94754539:2A:752867753|AX-643799514:2A:753047129|AX-94754539:2A:752867753
QFeDe.psr-3B.1	Paragon x WATDE0032	ParW239	RH16.N2	FeDe	B	1.7	3.3	13.3	3B	176.0	-0.3	7.0E-04	181.9	AX-643801234	168.7	AX-643799514	184.8	AX-643860374	AX-94754539|AX-643801234	c3B.loc176	2D	571201794	571201794	571201794		AX-643799514:2A:753047129|AX-94754539:2A:752867753|AX-643860374:2A:701007286
QFeWtGr.psr-3B.1	Paragon x WATDE0032	ParW239	RH17.N1	FeWtGr	B	0.096	3.9	18.2	3B	176.0	1.7	0.0E+00	181.9	AX-643801234	172.0	AX-94754539	184.8	AX-643860374	AX-643801234	c3B.loc176	2D	571201794	571201794	571201794		AX-94754539:2A:752867753|AX-643860374:2A:701007286
QMgWtGr.psr-3B.2	Paragon x WATDE0032	ParW239	RH16.N1	MgWtGr	B	1.3	3.0	12.0	3B	176.0	54.1	1.6E-03	181.9	AX-643801234	172.0	AX-94754539	181.9	AX-643801234		c3B.loc176	2D	571201794	571201794	571201794		AX-94754539:2A:752867753|::
QMnWtGr.psr-3B.3	Paragon x WATDE0032	ParW239	RH17.N1	MnWtGr	B	0.078	3.7	17.4	3B	176.0	1.7	0.0E+00	181.9	AX-643801234	157.9	AX-643838353	181.9	AX-643801234	AX-111569698|AX-109309357|AX-643825955|AX-94593411|AX-94692370|AX-643826171|AX-94483464|AX-643799514|AX-94754539	c3B.loc176	2D	571201794	571201794	571201794		AX-643838353:2A:737094060|AX-111569698:2A:744593454|AX-109309357:2A:746839498|AX-643825955:2A:745531545|AX-94593411:2A:750550238|AX-94692370:2A:763382280|AX-643826171:2A:758406816|AX-94483464:2A:755927631|AX-643799514:2A:753047129|AX-94754539:2A:752867753
QMnWtGr.psr-3B.1	Paragon x WATDE0032	ParW239	RH15.N1	MnWtGr	B	0.077	3.3	15.8	3B	180.0	1.9	1.0E-03	181.9	AX-643801234	168.7	AX-643799514	184.8	AX-643860374	AX-94754539|AX-643801234	c3B.loc180	2D	571201794	571201794	571201794		AX-643799514:2A:753047129|AX-94754539:2A:752867753|AX-643860374:2A:701007286
QMnWtGr.psr-3B.2	Paragon x WATDE0032	ParW239	RH16.N2	MnWtGr	B	0.097	2.6	11.7	3B	180.0	1.9	3.3E-03	181.9	AX-643801234	157.9	AX-643838353	184.8	AX-643860374	AX-111569698|AX-109309357|AX-643825955|AX-94593411|AX-94692370|AX-643826171|AX-94483464|AX-643799514|AX-94754539|AX-643801234	c3B.loc180	2D	571201794	571201794	571201794		AX-643838353:2A:737094060|AX-111569698:2A:744593454|AX-109309357:2A:746839498|AX-643825955:2A:745531545|AX-94593411:2A:750550238|AX-94692370:2A:763382280|AX-643826171:2A:758406816|AX-94483464:2A:755927631|AX-643799514:2A:753047129|AX-94754539:2A:752867753|AX-643860374:2A:701007286
QCaHi.psr-3B.1	Paragon x WATDE0032	ParW239	RH16.N2	CaHi	B	0.093	4.1	17.5	3B	181.9	8.0	2.0E-04	181.9	AX-643801234	172.0	AX-94754539	184.8	AX-643860374	AX-643801234	AX-643801234	2D	571201794	571201794	571201794		AX-94754539:2A:752867753|AX-643860374:2A:701007286
QMnHi.psr-3B.1	Paragon x WATDE0032	ParW239	RH16.N2	MnHi	A	-0.28	3.0	14.6	3B	184.0	32.4	1.0E-03	181.9	AX-643801234	172.0	AX-94754539	184.8	AX-643860374	AX-643801234	c3B.loc184	2D	571201794	571201794	571201794		AX-94754539:2A:752867753|AX-643860374:2A:701007286
QCaDe.psr-2D.1	Paragon x WATDE0032	ParW239	RH17.N2	CaDe	A	-25.0	4.6	13.2	2D	28.0	0.4	0.0E+00	28.1	AX-94554682	21.9	AX-643800274	36.4	AX-643804806	AX-94554682|AX-94500178|AX-643828487	c2D.loc28	2D	572787873	557481944	589505891	572787873 578930743 565178696 557481944
QMgHi.psr-2D.2	Paragon x WATDE0032	ParW239	RH16.N1	MgHi	A	-1.7	3.8	17.7	2D	28.1	59.6	0.0E+00	28.1	AX-94554682	11.8	AX-643861559	36.4	AX-643804806	AX-95145445|AX-643861543|AX-643800274|AX-94554682|AX-94500178|AX-643828487	AX-94554682	2D	572787873	557481944	617537884	608395657 601206175 589505891 572787873 578930743 565178696 557481944
QFeWtGr.psr-2D.1	Paragon x WATDE0032	ParW239	RH15.N1	FeWtGr	B	0.094	5.1	23.3	2D	32.0	1.9	0.0E+00	33.7	AX-94500178	21.9	AX-643800274	36.4	AX-643804806	AX-94554682|AX-94500178|AX-643828487	c2D.loc32	2D	578930743	557481944	589505891	572787873 578930743 565178696 557481944
QFeWtGr.psr-2D.2	Paragon x WATDE0032	ParW239	RH16.N1	FeWtGr	B	0.097	6.3	27.8	2D	32.0	1.5	0.0E+00	33.7	AX-94500178	21.9	AX-643800274	35.0	AX-643828487	AX-94554682|AX-94500178	c2D.loc32	2D	578930743	565178696	589505891	572787873 578930743 565178696
QGrnFeCnc.psr-2D.1	Paragon x WATDE0032	ParW239	RH15.N1	GrnFeCnc	B	1.5	6.0	17.9	2D	32.0	40.8	0.0E+00	33.7	AX-94500178	21.9	AX-643800274	40.4	AX-643798531	AX-94554682|AX-94500178|AX-643828487|AX-643804806	c2D.loc32	2D	578930743	500885644	589505891	572787873 578930743 565178696 557481944 500885644
QStrwZnOff.psr-2D.1	Paragon x WATDE0032	ParW239	RH16.N2	StrwZnOff	B	0.011	3.2	15.3	2D	32.0	0.2	1.0E-03	33.7	AX-94500178	15.8	AX-95145445	40.4	AX-643798531	AX-643861543|AX-643800274|AX-94554682|AX-94500178|AX-643828487|AX-643804806	c2D.loc32	2D	578930743	500885644	608395657	601206175 589505891 572787873 578930743 565178696 557481944 500885644
QZnWtGr.psr-2D.1	Paragon x WATDE0032	ParW239	RH16.N1	ZnWtGr	B	0.053	2.9	12.3	2D	32.0	1.5	1.7E-03	33.7	AX-94500178	21.9	AX-643800274	40.4	AX-643798531	AX-94554682|AX-94500178|AX-643828487|AX-643804806	c2D.loc32	2D	578930743	500885644	589505891	572787873 578930743 565178696 557481944 500885644
QCuWtGr.psr-2D.1	Paragon x WATDE0032	ParW239	RH16.N2	CuWtGr	B	0.01	3.8	18.0	2D	33.7	0.2	0.0E+00	33.7	AX-94500178	21.9	AX-643800274	40.4	AX-643798531	AX-94554682|AX-94500178|AX-643828487|AX-643804806	AX-94500178	2D	578930743	500885644	589505891	572787873 578930743 565178696 557481944 500885644
QFeDe.psr-2D.1	Paragon x WATDE0032	ParW239	RH15.N1	FeDe	B	1.5	4.0	12.0	2D	33.7	-1.1	2.0E-04	33.7	AX-94500178	21.9	AX-643800274	40.4	AX-643798531	AX-94554682|AX-94500178|AX-643828487|AX-643804806	AX-94500178	2D	578930743	500885644	589505891	572787873 578930743 565178696 557481944 500885644
QFeWtGr.psr-2D.3	Paragon x WATDE0032	ParW239	RH16.N2	FeWtGr	B	0.088	4.1	19.3	2D	33.7	1.8	0.0E+00	33.7	AX-94500178	21.9	AX-643800274	40.4	AX-643798531	AX-94554682|AX-94500178|AX-643828487|AX-643804806	AX-94500178	2D	578930743	500885644	589505891	572787873 578930743 565178696 557481944 500885644
QStrwCaCnc.psr-2D.3	Paragon x WATDE0032	ParW239	RH16.N2	StrwCaCnc	A	-110.0	4.4	20.3	2D	33.7	2058.3	0.0E+00	33.7	AX-94500178	18.1	AX-643861543	40.4	AX-643798531	AX-643800274|AX-94554682|AX-94500178|AX-643828487|AX-643804806	AX-94500178	2D	578930743	500885644	601206175	589505891 572787873 578930743 565178696 557481944 500885644
QStrwYld85.psr-2D.1	Paragon x WATDE0032	ParW239	RH16.N2	StrwYld85	B	1.5	4.6	21.1	2D	33.7	24.9	0.0E+00	33.7	AX-94500178	21.9	AX-643800274	43.3	AX-95631248	AX-94554682|AX-94500178|AX-643828487|AX-643804806|AX-643798531	AX-94500178	2D	578930743	461301262	589505891	572787873 578930743 565178696 557481944 500885644 461301262
QTGW.psr-2D.1	Paragon x WATDE0032	ParW239	RH16.N1	TGW	B	1.1	3.2	15.0	2D	33.7	44.8	1.0E-03	33.7	AX-94500178	21.9	AX-643800274	40.4	AX-643798531	AX-94554682|AX-94500178|AX-643828487|AX-643804806	AX-94500178	2D	578930743	500885644	589505891	572787873 578930743 565178696 557481944 500885644
QZnWtGr.psr-2D.2	Paragon x WATDE0032	ParW239	RH16.N2	ZnWtGr	B	0.053	4.0	14.1	2D	33.7	1.5	2.0E-04	33.7	AX-94500178	21.9	AX-643800274	40.4	AX-643798531	AX-94554682|AX-94500178|AX-643828487|AX-643804806	AX-94500178	2D	578930743	500885644	589505891	572787873 578930743 565178696 557481944 500885644
QMgHi.psr-2D.1	Paragon x WATDE0032	ParW239	RH15.N1	MgHi	A	-0.9	2.8	11.4	2D	21.9	74.1	2.2E-03	21.9	AX-643800274	18.1	AX-643861543	28.1	AX-94554682	AX-643800274	AX-643800274	2D	589505891	572787873	601206175	589505891 572787873
QBmsSOff.psr-2D.1	Paragon x WATDE0032	ParW239	RH17.N1	BmsSOff	B	0.66	4.3	16.3	2D	69.4	18.2	1.0E-04	69.4	AX-643868935	56.1	AX-643826475	73.6	AX-643826232	AX-643850065|AX-89401492|AX-643850360|AX-643850345|AX-94869474|AX-95168029|AX-643868935	AX-643868935	2D	61772537	41587236	83858201	83956441 83139103 80168260 75640819 78379818 78379643 61772537 41587236
QStrwMgOff.psr-2D.1	Paragon x WATDE0032	ParW239	RH17.N1	StrwMgOff	B	0.24	3.3	15.6	2D	69.4	3.8	1.0E-03	69.4	AX-643868935	60.2	AX-643850065	73.6	AX-643826232	AX-89401492|AX-643850360|AX-643850345|AX-94869474|AX-95168029|AX-643868935	AX-643868935	2D	61772537	41587236	83956441	83139103 80168260 75640819 78379818 78379643 61772537 41587236
QStrwCaCnc.psr-2D.4	Paragon x WATDE0032	ParW239	RH17.N1	StrwCaCnc	A	-75.0	4.4	20.2	2D	8.0	1697.2	0.0E+00	8.0	AX-643828541	2.3	AX-643798170	15.8	AX-95145445	AX-643797162|AX-643828541|AX-643828764|AX-643840397|AX-643840662|AX-643861559	c2D.loc8	2D	621407132	608395657	634283492	627115793 621407132 620637600 620193046 618301216 617537884 608395657
QBmsFeCnc.psr-2D.1	Paragon x WATDE0032	ParW239	RH16.N1	BmsFeCnc	B	0.98	3.7	15.3	2D	2.3	36.2	3.0E-04	2.3	AX-643798170	0.0	AX-94860863	6.8	AX-643797162	AX-643851487|AX-643798170	AX-643798170	2D	634283492	627115793	650326042	635365734 634283492 627115793
QCuHi.psr-2D.1	Paragon x WATDE0032	ParW239	RH15.N1	CuHi	A	-0.6	3.4	15.9	2D	2.3	70.7	1.0E-03	2.3	AX-643798170	1.4	AX-643851487	6.8	AX-643797162	AX-643798170	AX-643798170	2D	634283492	627115793	635365734	634283492 627115793
QStrwCaCnc.psr-2D.1	Paragon x WATDE0032	ParW239	RH15.N1	StrwCaCnc	A	-67.0	3.5	16.4	2D	2.3	1866.0	0.0E+00	2.3	AX-643798170	0.0	AX-94860863	6.8	AX-643797162	AX-643851487|AX-643798170	AX-643798170	2D	634283492	627115793	650326042	635365734 634283492 627115793
QStrwCuCnc.psr-2D.1	Paragon x WATDE0032	ParW239	RH15.N1	StrwCuCnc	B	0.009	3.1	14.9	2D	2.3	1.6	1.0E-03	2.3	AX-643798170	1.4	AX-643851487	6.8	AX-643797162	AX-643798170	AX-643798170	2D	634283492	627115793	635365734	634283492 627115793
QStrwFeCnc.psr-2D.1	Paragon x WATDE0032	ParW239	RH16.N1	StrwFeCnc	B	0.92	3.5	16.7	2D	4.0	36.9	0.0E+00	2.3	AX-643798170	0.0	AX-94860863	6.8	AX-643797162	AX-643851487|AX-643798170	c2D.loc4	2D	634283492	627115793	650326042	635365734 634283492 627115793
QBmsMgOff.psr-2D.1	Paragon x WATDE0032	ParW239	RH17.N1	BmsMgOff	B	0.57	3.9	18.1	2D	61.4	14.2	0.0E+00	61.4	AX-89401492	51.0	AX-643802613	68.8	AX-95168029	AX-643826475|AX-643850065|AX-89401492|AX-643850360|AX-643850345|AX-94869474	AX-89401492	2D	83139103	78379643	175326785	83858201 83956441 83139103 80168260 75640819 78379818 78379643
QNaWtGr.psr-3A.1	Paragon x WATDE0032	ParW239	RH17.N2	NaWtGr	A	-0.025	4.7	21.5	3A	1.4	0.5	0.0E+00	1.4	AX-643833361	0.0	AX-86179853	2.7	AX-94666652	AX-643833361	AX-643833361	3A	11596461	206143	13902792	11596461 13902792
QMnHi.psr-3A.1	Paragon x WATDE0032	ParW239	RH17.N2	MnHi	A	-2.0	3.7	17.2	3A	0.0	50.8	0.0E+00	0.0	AX-86179853	0.0	AX-86179853	2.7	AX-94666652	AX-643833361	AX-86179853	3A	206143	206143	13902792	11596461 13902792
QZnWtGr.psr-3A.1	Paragon x WATDE0032	ParW239	RH16.N2	ZnWtGr	A	-0.017	3.8	13.1	3A	11.1	1.5	3.0E-04	11.1	AX-643844969	6.4	AX-643808880	14.5	AX-643833721	AX-94727010|AX-95195012|AX-95244987|AX-94490447|AX-643844969	AX-643844969	3A	21169116	17492679	25959694	20772381 21223898 21223835 22529151 21169116 25959694
QMnDe.psr-3A.1	Paragon x WATDE0032	ParW239	RH16.N2	MnDe	A	-1.4	3.2	15.4	3A	12.0	0.0	1.0E-03	11.1	AX-643844969	6.4	AX-643808880	15.1	AX-643821159	AX-94727010|AX-95195012|AX-95244987|AX-94490447|AX-643844969|AX-643833721	c3A.loc12	3A	21169116	17492679	25898255	20772381 21223898 21223835 22529151 21169116 25959694 25898255
QFeDe.psr-3A.1	Paragon x WATDE0032	ParW239	RH15.N1	FeDe	B	1.1	5.3	16.2	3A	43.1	-1.1	0.0E+00	43.1	AX-643811009	30.2	AX-643821288	46.6	AX-158533093	AX-643809207|AX-643821672|AX-643809172|AX-95223579|AX-643809283|AX-643811009|AX-643822270	AX-643811009	3A	358099531	62615992	444292211	75032849 94571822 69670036 99582794 80284252 358099531 176163128 444292211
QCuDe.psr-3A.1	Paragon x WATDE0032	ParW239	RH16.N1	CuDe	B	0.12	2.1	5.2	3A	68.1	-0.0	1.4E-02	68.1	AX-158612901	29.7	AX-86178969	70.1	AX-643856588	AX-643821288|AX-643809207|AX-643821672|AX-643809172|AX-95223579|AX-643809283|AX-643811009|AX-643822270|AX-158533093|AX-94539619|AX-643824313|AX-643836863|AX-643824810|AX-643859040|AX-643867172|AX-643824573|AX-158612901|AX-643812488	AX-158612901	3A	570670029	61348643	594009291	62615992 75032849 94571822 69670036 99582794 80284252 358099531 176163128 444292211 487447572 484725857 502832158 544059056 525526248 515513585 514564949 570670029 574007379 594009291
QGrnFeOff.psr-3A.1	Paragon x WATDE0032	ParW239	RH15.N1	GrnFeOff	B	0.002	2.8	11.4	3A	72.0	0.4	2.2E-03	74.1	AX-643812813	68.8	AX-643812488	75.0	AX-94590370	AX-643856588|AX-643868003|AX-643812645|AX-643812813	c3A.loc72	3A	624865975	574007379	633058035	594009291 598413979 603170508 624865975 633058035
QBioYld100.psr-3A.1	Paragon x WATDE0032	ParW239	RH17.N1	BioYld100	A	-0.59	2.3	11.0	3A	34.5	20.1	7.0E-03	34.5	AX-643809207	30.2	AX-643821288	37.3	AX-643821672	AX-643809207	AX-643809207	3A	75032849	62615992	94571822	75032849 94571822
QBmsCuOff.psr-3A.1	Paragon x WATDE0032	ParW239	RH17.N1	BmsCuOff	A	0.0	2.7	8.6	3A	34.5	0.1	3.5E-03	34.5	AX-643809207	30.2	AX-643821288	37.3	AX-643821672	AX-643809207	AX-643809207	3A	75032849	62615992	94571822	75032849 94571822
QGrnFeCnc.psr-3A.1	Paragon x WATDE0032	ParW239	RH15.N1	GrnFeCnc	B	1.1	5.9	17.4	3A	34.5	40.8	0.0E+00	34.5	AX-643809207	24.2	AX-643809088	44.6	AX-643822270	AX-95228501|AX-643833988|AX-86178969|AX-643821288|AX-643809207|AX-643821672|AX-643809172|AX-95223579|AX-643809283|AX-643811009	AX-643809207	3A	75032849	57015460	176163128	61348957 61306654 61348643 62615992 75032849 94571822 69670036 99582794 80284252 358099531 176163128
QStrwFeOff.psr-3B.1	Paragon x WATDE0032	ParW239	RH16.N1	StrwFeOff	B	0.041	2.7	12.9	3B	117.2	0.4	3.0E-03	117.2	AX-94472219	11.1	AX-109001856	119.5	AX-643833904	AX-643869035|AX-643802009|AX-643819706|AX-94683517|AX-643807901|AX-643819788|AX-95259479|AX-643807789|AX-643807786|AX-643819934|AX-95139055|AX-94455230|AX-643864062|AX-643800378|AX-643808236|AX-643854334|AX-643819918|AX-95204844|AX-643819869|AX-643856526|AX-110397080|AX-643853986|AX-95685260|AX-643819295|AX-643819325|AX-643828858|AX-89657892|AX-643804967|AX-94394857|AX-89690294|AX-95131665|AX-643…	AX-94472219	3B	0.0	2512871	459103972	480424254 477327479 482917755 474767686 452694036 440513431 499357765 490052643 571453275 575188776 584926815 549793932 512794230 513804537 466614105 487544744 502643710 433777198 438584295 408354812 398261854 402647931 45524723 39907386 39544751 39910775 32278221 22916727 22859575 23182292 21884289 17596754 10301822 7189494 4468834 2280114 2512871	AX-94472219:2A:60078027|AX-109001856:5D:246298586|AX-643869035:5D:324704697|AX-643802009:5D:102243215|AX-94648704:2A:43137179|AX-643799997:2A:36056802|AX-643821246:2A:36815167|AX-94592263:2A:46108086|AX-94472219:2A:60078027|AX-110008181:2A:65349268|AX-643833904:2A:79480340
QBmsKCnc.psr-3B.2	Paragon x WATDE0032	ParW239	RH16.N2	BmsKCnc	A	-490.0	3.2	13.2	3B	141.4	12798.9	1.0E-03	141.4	AX-643812901	2.4	AX-643801824	143.5	AX-643826006	AX-643813498|AX-643838651|AX-643869367|AX-643850227|AX-643839365|AX-643802815|AX-643802914|AX-109001856|AX-643869035|AX-643802009|AX-643819706|AX-94683517|AX-643807901|AX-643819788|AX-95259479|AX-643807789|AX-643807786|AX-643819934|AX-95139055|AX-94455230|AX-643864062|AX-643800378|AX-643808236|AX-643854334|AX-643819918|AX-95204844|AX-643819869|AX-643856526|AX-110397080|AX-643853986|AX-95685260|AX…	AX-643812901	3B	0.0	2512871	459103972	480424254 477327479 482917755 474767686 452694036 440513431 499357765 490052643 571453275 575188776 584926815 549793932 512794230 513804537 466614105 487544744 502643710 433777198 438584295 408354812 398261854 402647931 45524723 39907386 39544751 39910775 32278221 22916727 22859575 23182292 21884289 17596754 10301822 7189494 4468834 2280114 2512871	AX-643812901:2A:613216677|AX-643801824:5D:41874684|AX-643813498:5D:48833839|AX-643838651:5D:54072694|AX-643869367:5D:104261283|AX-643850227:5D:164755086|AX-643839365:5D:174822174|AX-643802815:5D:209328449|AX-643802914:5D:221131005|AX-109001856:5D:246298586|AX-643869035:5D:324704697|AX-643802009:5D:102243215|AX-94648704:2A:43137179|AX-643799997:2A:36056802|AX-643821246:2A:36815167|AX-94592263:2A:4…
QMgWtGr.psr-3B.3	Paragon x WATDE0032	ParW239	RH17.N1	MgWtGr	A	-0.47	1.6	7.8	3B	192.0	48.0	3.0E-02	188.7	AX-643837063	263.4	AX-643800740	287.9	AX-643808774	AX-94891356|AX-643854833|AX-643820668|AX-643808696|AX-95221929|AX-643833424|AX-643855300|AX-109580730|AX-643820826	c3B.loc192	3B	0.0	666514204	768269678	648740040 672074718 689992723 720256841 750570260 750353722 752284378 754325819 764346131 768269678	AX-643837063:7A:435120934
QBmsCaOff.psr-3B.1	Paragon x WATDE0032	ParW239	RH17.N1	BmsCaOff	B	1.2	3.3	15.5	3B	92.8	22.6	1.0E-03	92.8	AX-94754126	85.3	AX-643828943	94.4	AX-94705969	AX-108785195|AX-643816490|AX-643804941|AX-94754126	AX-94754126	3B	10301822	7189494	22859575	23182292 21884289 17596754 10301822 7189494
QBmsNaCnc.psr-3B.1	Paragon x WATDE0032	ParW239	RH16.N1	BmsNaCnc	B	1.8	2.2	9.8	3B	223.8	27.5	8.7E-03	223.8	AX-643861842	123.2	AX-643823564	227.1	AX-643852094	AX-643798630|AX-643809812|AX-643846031|AX-643799931|AX-643812195|AX-643867197|AX-94736936|AX-95076860|AX-643812901|AX-643838134|AX-95255212|AX-643826006|AX-643860364|AX-643838542|AX-94433820|AX-643838319|AX-643825930|AX-95176936|AX-643838353|AX-111569698|AX-109309357|AX-643825955|AX-94593411|AX-94692370|AX-643826171|AX-94483464|AX-643799514|AX-94754539|AX-643801234|AX-643860374|AX-643837063|AX-11…	AX-643861842	3B	135676334	158525030	463752202	627748989 43274811 52773290 81527801 135676334 158525030	AX-643823564:2A:347778670|AX-643798630:2A:200628605|AX-643809812:2A:158175952|AX-643846031:2A:165392407|AX-643799931:2A:149057714|AX-643812195:2A:487935956|AX-643867197:2A:476462391|AX-94736936:2A:554825433|AX-95076860:2A:611946524|AX-643812901:2A:613216677|AX-643838134:2A:656616086|AX-95255212:2A:675898709|AX-643826006:2A:691411006|AX-643860364:2A:694335090|AX-643838542:2A:705810103|AX-94433820:…
QStrwMnOff.psr-3B.3	Paragon x WATDE0032	ParW239	RH16.N2	StrwMnOff	A	-0.052	3.5	14.9	3B	229.9	0.8	5.0E-04	229.9	AX-643805611	181.9	AX-643801234	256.6	AX-643808068	AX-643860374|AX-643837063|AX-111551612|AX-643806353|AX-643814857|AX-643845993|AX-643861376|AX-643843653|AX-643838625|AX-643865291|AX-643797556|AX-643827090|AX-111585033|AX-94740478|AX-94543027|AX-643861842|AX-643852094|AX-94425083|AX-643829904|AX-643805611|AX-643805215|AX-643817819|AX-643798363|AX-176653617|AX-643831154|AX-643831026|AX-643799726|AX-111831467|AX-643830806|AX-643817760	AX-643805611	3B	139417932	463752202	504977995	627748989 43274811 52773290 81527801 135676334 158525030 167734656 187198673 139417932 79980548 201409009 231327084 271232362 306667333 327042197 309648525 311996916 259250748 196051043 504977995	AX-643801234:2D:571201794|AX-643860374:2A:701007286|AX-643837063:7A:435120934|AX-111551612:2D:452814530|AX-643806353:6B:220350484|AX-643814857:2D:251323679|AX-643845993:6A:178623740|AX-643861376:5D:501457609|AX-643838625:4A:721019690|AX-643865291:3A:75146939|AX-643827090:2D:210779090
QFeHi.psr-3B.1	Paragon x WATDE0032	ParW239	RH17.N1	FeHi	A	-2.2	3.2	15.3	3B	86.7	40.1	1.0E-03	86.7	AX-108785195	81.2	AX-94394857	95.3	AX-643828813	AX-89690294|AX-95131665|AX-643828943|AX-108785195|AX-643816490|AX-643804941|AX-94754126|AX-94705969	AX-108785195	3B	23182292	4468834	39910775	32278221 22916727 22859575 23182292 21884289 17596754 10301822 7189494 4468834
QGrnFeCnc.psr-3B.1	Paragon x WATDE0032	ParW239	RH15.N1	GrnFeCnc	A	-1.5	5.4	15.6	3B	82.0	40.8	0.0E+00	82.0	AX-89690294	70.0	AX-643856526	88.8	AX-643816490	AX-110397080|AX-643853986|AX-95685260|AX-643819295|AX-643819325|AX-643828858|AX-89657892|AX-643804967|AX-94394857|AX-89690294|AX-95131665|AX-643828943|AX-108785195	AX-89690294	3B	32278221	21884289	502643710	433777198 438584295 408354812 398261854 402647931 45524723 39907386 39544751 39910775 32278221 22916727 22859575 23182292 21884289
QFeDe.psr-3B.2	Paragon x WATDE0032	ParW239	RH15.N1	FeDe	A	-1.6	5.9	18.5	3B	84.0	-1.1	0.0E+00	82.0	AX-89690294	70.0	AX-643856526	88.8	AX-643816490	AX-110397080|AX-643853986|AX-95685260|AX-643819295|AX-643819325|AX-643828858|AX-89657892|AX-643804967|AX-94394857|AX-89690294|AX-95131665|AX-643828943|AX-108785195	c3B.loc84	3B	32278221	21884289	502643710	433777198 438584295 408354812 398261854 402647931 45524723 39907386 39544751 39910775 32278221 22916727 22859575 23182292 21884289
QBmsMnCnc.psr-3B.1	Paragon x WATDE0032	ParW239	RH15.N1	BmsMnCnc	A	-2.2	5.0	22.8	3B	76.0	37.5	0.0E+00	75.9	AX-643819325	53.7	AX-643800378	80.2	AX-89657892	AX-643808236|AX-643854334|AX-643819918|AX-95204844|AX-643819869|AX-643856526|AX-110397080|AX-643853986|AX-95685260|AX-643819295|AX-643819325|AX-643828858	c3B.loc76	3B	402647931	39907386	584926815	549793932 512794230 513804537 466614105 487544744 502643710 433777198 438584295 408354812 398261854 402647931 45524723 39907386
QStrwMnCnc.psr-3B.2	Paragon x WATDE0032	ParW239	RH15.N1	StrwMnCnc	A	-2.8	4.9	22.3	3B	212.0	34.3	0.0E+00	211.4	AX-111585033	207.7	AX-643827090	227.1	AX-643852094	AX-111585033|AX-94740478|AX-94543027|AX-643861842	c3B.loc212	3B	43274811	43274811	158525030	52773290 81527801 135676334 158525030	AX-643827090:2D:210779090
QStrwMnOff.psr-3B.1	Paragon x WATDE0032	ParW239	RH15.N1	StrwMnOff	A	-0.041	5.2	23.7	3B	78.2	0.4	0.0E+00	78.2	AX-643828858	72.9	AX-643853986	80.2	AX-89657892	AX-95685260|AX-643819295|AX-643819325|AX-643828858	AX-643828858	3B	45524723	39907386	438584295	408354812 398261854 402647931 45524723 39907386
QBmsMnOff.psr-3B.3	Paragon x WATDE0032	ParW239	RH16.N1	BmsMnOff	A	-0.035	2.9	14.1	3B	14.7	0.7	1.0E-03	14.7	AX-643802009	8.7	AX-643839365	17.7	AX-643819706	AX-643802815|AX-643802914|AX-109001856|AX-643869035|AX-643802009	AX-643802009	3B	459100000	459103972	459103972		AX-643802009:5D:102243215|AX-643839365:5D:174822174|AX-643802815:5D:209328449|AX-643802914:5D:221131005|AX-109001856:5D:246298586|AX-643869035:5D:324704697|AX-643802009:5D:102243215
QStrwMnOff.psr-3B.2	Paragon x WATDE0032	ParW239	RH16.N1	StrwMnOff	A	-0.032	3.8	17.8	3B	14.7	0.4	0.0E+00	14.7	AX-643802009	2.4	AX-643801824	17.7	AX-643819706	AX-643813498|AX-643838651|AX-643869367|AX-643850227|AX-643839365|AX-643802815|AX-643802914|AX-109001856|AX-643869035|AX-643802009	AX-643802009	3B	459100000	459103972	459103972		AX-643802009:5D:102243215|AX-643801824:5D:41874684|AX-643813498:5D:48833839|AX-643838651:5D:54072694|AX-643869367:5D:104261283|AX-643850227:5D:164755086|AX-643839365:5D:174822174|AX-643802815:5D:209328449|AX-643802914:5D:221131005|AX-109001856:5D:246298586|AX-643869035:5D:324704697|AX-643802009:5D:102243215
QStrwMnCnc.psr-3B.4	Paragon x WATDE0032	ParW239	RH17.N2	StrwMnCnc	A	-2.0	4.2	19.4	3B	28.3	28.1	0.0E+00	28.3	AX-95259479	17.7	AX-643819706	35.5	AX-643807789	AX-94683517|AX-643807901|AX-643819788|AX-95259479	AX-95259479	3B	474767686	452694036	459103972	480424254 477327479 482917755 474767686 452694036
QBmsMnCnc.psr-3B.2	Paragon x WATDE0032	ParW239	RH16.N2	BmsMnCnc	A	-2.2	4.5	20.8	3B	64.3	38.9	0.0E+00	64.3	AX-643819918	53.7	AX-643800378	74.5	AX-95685260	AX-643808236|AX-643854334|AX-643819918|AX-95204844|AX-643819869|AX-643856526|AX-110397080|AX-643853986	AX-643819918	3B	513804537	408354812	584926815	549793932 512794230 513804537 466614105 487544744 502643710 433777198 438584295 408354812
QBmsMnCnc.psr-3B.3	Paragon x WATDE0032	ParW239	RH17.N2	BmsMnCnc	A	-1.6	4.8	21.9	3B	64.3	33.0	0.0E+00	64.3	AX-643819918	53.7	AX-643800378	74.5	AX-95685260	AX-643808236|AX-643854334|AX-643819918|AX-95204844|AX-643819869|AX-643856526|AX-110397080|AX-643853986	AX-643819918	3B	513804537	408354812	584926815	549793932 512794230 513804537 466614105 487544744 502643710 433777198 438584295 408354812
QMnDe.psr-3B.1	Paragon x WATDE0032	ParW239	RH15.N1	MnDe	A	-1.9	5.1	17.7	3B	64.3	0.1	0.0E+00	64.3	AX-643819918	53.7	AX-643800378	74.5	AX-95685260	AX-643808236|AX-643854334|AX-643819918|AX-95204844|AX-643819869|AX-643856526|AX-110397080|AX-643853986	AX-643819918	3B	513804537	408354812	584926815	549793932 512794230 513804537 466614105 487544744 502643710 433777198 438584295 408354812
QStrwMnCnc.psr-3B.3	Paragon x WATDE0032	ParW239	RH16.N2	StrwMnCnc	A	-2.7	4.8	22.2	3B	64.3	37.1	0.0E+00	64.3	AX-643819918	53.7	AX-643800378	74.5	AX-95685260	AX-643808236|AX-643854334|AX-643819918|AX-95204844|AX-643819869|AX-643856526|AX-110397080|AX-643853986	AX-643819918	3B	513804537	408354812	584926815	549793932 512794230 513804537 466614105 487544744 502643710 433777198 438584295 408354812
QBmsCaCnc.psr-3B.1	Paragon x WATDE0032	ParW239	RH17.N1	BmsCaCnc	B	31.0	4.0	18.6	3B	157.9	1122.7	0.0E+00	157.9	AX-643838353	92.8	AX-94754126	162.4	AX-94593411	AX-94705969|AX-643828813|AX-643801237|AX-94889964|AX-94648704|AX-643799997|AX-643821246|AX-94592263|AX-94472219|AX-110008181|AX-643833904|AX-110042217|AX-643821804|AX-643809690|AX-643822760|AX-643823564|AX-643798630|AX-643809812|AX-643846031|AX-643799931|AX-643812195|AX-643867197|AX-94736936|AX-95076860|AX-643812901|AX-643838134|AX-95255212|AX-643826006|AX-643860364|AX-643838542|AX-94433820|AX-64…	AX-643838353	3B	5351000	2512871	10301822	7189494 4468834 2280114 2512871	AX-643838353:2A:737094060|AX-94648704:2A:43137179|AX-643799997:2A:36056802|AX-643821246:2A:36815167|AX-94592263:2A:46108086|AX-94472219:2A:60078027|AX-110008181:2A:65349268|AX-643833904:2A:79480340|AX-110042217:2A:111421060|AX-643821804:2A:124224027|AX-643809690:2A:137166478|AX-643822760:2A:245158499|AX-643823564:2A:347778670|AX-643798630:2A:200628605|AX-643809812:2A:158175952|AX-643846031:2A:165…
QBmsMnOff.psr-3B.2	Paragon x WATDE0032	ParW239	RH15.N1	BmsMnOff	A	-0.057	5.4	24.5	3B	56.0	0.8	0.0E+00	53.7	AX-643800378	51.7	AX-643864062	72.9	AX-643853986	AX-643800378|AX-643808236|AX-643854334|AX-643819918|AX-95204844|AX-643819869|AX-643856526|AX-110397080	c3B.loc56	3B	584926815	438584295	575188776	584926815 549793932 512794230 513804537 466614105 487544744 502643710 433777198 438584295
QGrnMnOff.psr-3B.1	Paragon x WATDE0032	ParW239	RH15.N1	GrnMnOff	A	-0.024	4.1	18.9	3B	274.4	0.4	0.0E+00	274.4	AX-643820668	263.4	AX-643800740	279.8	AX-95221929	AX-94891356|AX-643854833|AX-643820668|AX-643808696	AX-643820668	3B	689992723	666514204	750570260	648740040 672074718 689992723 720256841 750570260
QGrnFeOff.psr-3B.1	Paragon x WATDE0032	ParW239	RH15.N1	GrnFeOff	A	-0.019	4.2	17.5	3B	276.0	0.4	1.0E-04	274.4	AX-643820668	272.0	AX-643854833	279.8	AX-95221929	AX-643820668|AX-643808696	c3B.loc276	3B	689992723	672074718	750570260	689992723 720256841 750570260
QGrnNaOff.psr-3B.1	Paragon x WATDE0032	ParW239	RH15.N1	GrnNaOff	A	-0.011	4.2	13.7	3B	284.0	0.1	1.0E-04	284.2	AX-109580730	277.8	AX-643808696	287.4	AX-643820826	AX-95221929|AX-643833424|AX-643855300|AX-109580730	c3B.loc284	3B	754325819	720256841	764346131	750570260 750353722 752284378 754325819 764346131
QZnDe.psr-3B.2	Paragon x WATDE0032	ParW239	RH15.N1	ZnDe	B	0.58	2.9	11.8	3B	289.5	0.1	1.7E-03	289.5	AX-643808769	168.7	AX-643799514	292.1	AX-94512236	AX-94754539|AX-643801234|AX-643860374|AX-643837063|AX-111551612|AX-643806353|AX-643814857|AX-643845993|AX-643861376|AX-643843653|AX-643838625|AX-643865291|AX-643797556|AX-643827090|AX-111585033|AX-94740478|AX-94543027|AX-643861842|AX-643852094|AX-94425083|AX-643829904|AX-643805611|AX-643805215|AX-643817819|AX-643798363|AX-176653617|AX-643831154|AX-643831026|AX-643799726|AX-111831467|AX-643830806|…	AX-643808769	3B	783878387	463752202	799103817	627748989 43274811 52773290 81527801 135676334 158525030 167734656 187198673 139417932 79980548 201409009 231327084 271232362 306667333 327042197 309648525 311996916 259250748 196051043 504977995 666514204 648740040 672074718 689992723 720256841 750570260 750353722 752284378 754325819 764346131 768269678 774126136 783878387 799103817	AX-643799514:2A:753047129|AX-94754539:2A:752867753|AX-643801234:2D:571201794|AX-643860374:2A:701007286|AX-643837063:7A:435120934|AX-111551612:2D:452814530|AX-643806353:6B:220350484|AX-643814857:2D:251323679|AX-643845993:6A:178623740|AX-643861376:5D:501457609|AX-643838625:4A:721019690|AX-643865291:3A:75146939|AX-643827090:2D:210779090
QKHi.psr-3B.1	Paragon x WATDE0032	ParW239	RH17.N1	KHi	A	-1.4	3.6	14.6	3B	296.0	41.8	4.0E-04	294.2	AX-111186870	294.2	AX-111186870	301.6	AX-94710887	AX-643869094	c3B.loc296	3B	806182199	806182199	822970680	814373162 822970680
QBmsKCnc.psr-3B.3	Paragon x WATDE0032	ParW239	RH17.N1	BmsKCnc	B	190.0	5.4	24.4	3B	300.0	4702.2	0.0E+00	300.0	AX-643869094	294.2	AX-111186870	301.6	AX-94710887	AX-643869094	AX-643869094	3B	814373162	806182199	822970680	814373162 822970680
QBmsSCnc.psr-3B.1	Paragon x WATDE0032	ParW239	RH17.N1	BmsSCnc	B	19.0	3.8	17.9	3B	300.0	910.3	0.0E+00	300.0	AX-643869094	294.2	AX-111186870	301.6	AX-94710887	AX-643869094	AX-643869094	3B	814373162	806182199	822970680	814373162 822970680
QStrwKCnc.psr-3B.2	Paragon x WATDE0032	ParW239	RH17.N1	StrwKCnc	B	330.0	5.3	24.0	3B	300.0	5009.6	0.0E+00	300.0	AX-643869094	294.2	AX-111186870	301.6	AX-94710887	AX-643869094	AX-643869094	3B	814373162	806182199	822970680	814373162 822970680
QStrwSCnc.psr-3B.2	Paragon x WATDE0032	ParW239	RH17.N1	StrwSCnc	B	24.0	5.2	23.6	3B	300.0	503.1	0.0E+00	300.0	AX-643869094	294.2	AX-111186870	301.6	AX-94710887	AX-643869094	AX-643869094	3B	814373162	806182199	822970680	814373162 822970680
QBmsKCnc.psr-3B.1	Paragon x WATDE0032	ParW239	RH15.N1	BmsKCnc	B	250.0	7.0	22.2	3B	301.6	5242.9	0.0E+00	301.6	AX-94710887	152.4	AX-643838319	301.6	AX-94710887	AX-643825930|AX-95176936|AX-643838353|AX-111569698|AX-109309357|AX-643825955|AX-94593411|AX-94692370|AX-643826171|AX-94483464|AX-643799514|AX-94754539|AX-643801234|AX-643860374|AX-643837063|AX-111551612|AX-643806353|AX-643814857|AX-643845993|AX-643861376|AX-643843653|AX-643838625|AX-643865291|AX-643797556|AX-643827090|AX-111585033|AX-94740478|AX-94543027|AX-643861842|AX-643852094|AX-94425083|AX-6…	AX-94710887	3B	822970680	463752202	822970680	627748989 43274811 52773290 81527801 135676334 158525030 167734656 187198673 139417932 79980548 201409009 231327084 271232362 306667333 327042197 309648525 311996916 259250748 196051043 504977995 666514204 648740040 672074718 689992723 720256841 750570260 750353722 752284378 754325819 764346131 768269678 774126136 783878387 799103817 801661022 806182199 814373162 822970680	AX-643838319:2A:720334027|AX-643825930:2A:731338325|AX-95176936:2A:734976351|AX-643838353:2A:737094060|AX-111569698:2A:744593454|AX-109309357:2A:746839498|AX-643825955:2A:745531545|AX-94593411:2A:750550238|AX-94692370:2A:763382280|AX-643826171:2A:758406816|AX-94483464:2A:755927631|AX-643799514:2A:753047129|AX-94754539:2A:752867753|AX-643801234:2D:571201794|AX-643860374:2A:701007286|AX-643837063:7…
QBmsKCnc.psr-3B.4	Paragon x WATDE0032	ParW239	RH17.N2	BmsKCnc	B	290.0	5.5	21.8	3B	301.6	5623.9	0.0E+00	301.6	AX-94710887	300.0	AX-643869094	301.6	AX-94710887		AX-94710887	3B	822970680	814373162	822970680	822970680	::
QBmsKOff.psr-3B.1	Paragon x WATDE0032	ParW239	RH17.N1	BmsKOff	B	5.1	3.6	14.9	3B	301.6	94.7	4.0E-04	301.6	AX-94710887	190.7	AX-111551612	301.6	AX-94710887	AX-643806353|AX-643814857|AX-643845993|AX-643861376|AX-643843653|AX-643838625|AX-643865291|AX-643797556|AX-643827090|AX-111585033|AX-94740478|AX-94543027|AX-643861842|AX-643852094|AX-94425083|AX-643829904|AX-643805611|AX-643805215|AX-643817819|AX-643798363|AX-176653617|AX-643831154|AX-643831026|AX-643799726|AX-111831467|AX-643830806|AX-643817760|AX-643808068|AX-643800740|AX-94891356|AX-643854833|…	AX-94710887	3B	822970680	463752202	822970680	627748989 43274811 52773290 81527801 135676334 158525030 167734656 187198673 139417932 79980548 201409009 231327084 271232362 306667333 327042197 309648525 311996916 259250748 196051043 504977995 666514204 648740040 672074718 689992723 720256841 750570260 750353722 752284378 754325819 764346131 768269678 774126136 783878387 799103817 801661022 806182199 814373162 822970680	AX-111551612:2D:452814530|AX-643806353:6B:220350484|AX-643814857:2D:251323679|AX-643845993:6A:178623740|AX-643861376:5D:501457609|AX-643838625:4A:721019690|AX-643865291:3A:75146939|AX-643827090:2D:210779090
QBmsSCnc.psr-3B.2	Paragon x WATDE0032	ParW239	RH17.N2	BmsSCnc	B	26.0	4.5	20.7	3B	301.6	1101.0	0.0E+00	301.6	AX-94710887	300.0	AX-643869094	301.6	AX-94710887		AX-94710887	3B	822970680	814373162	822970680	822970680	::
QStrwKCnc.psr-3B.1	Paragon x WATDE0032	ParW239	RH15.N1	StrwKCnc	B	450.0	5.7	22.0	3B	301.6	6086.9	0.0E+00	301.6	AX-94710887	157.9	AX-643838353	301.6	AX-94710887	AX-111569698|AX-109309357|AX-643825955|AX-94593411|AX-94692370|AX-643826171|AX-94483464|AX-643799514|AX-94754539|AX-643801234|AX-643860374|AX-643837063|AX-111551612|AX-643806353|AX-643814857|AX-643845993|AX-643861376|AX-643843653|AX-643838625|AX-643865291|AX-643797556|AX-643827090|AX-111585033|AX-94740478|AX-94543027|AX-643861842|AX-643852094|AX-94425083|AX-643829904|AX-643805611|AX-643805215|AX-…	AX-94710887	3B	822970680	463752202	822970680	627748989 43274811 52773290 81527801 135676334 158525030 167734656 187198673 139417932 79980548 201409009 231327084 271232362 306667333 327042197 309648525 311996916 259250748 196051043 504977995 666514204 648740040 672074718 689992723 720256841 750570260 750353722 752284378 754325819 764346131 768269678 774126136 783878387 799103817 801661022 806182199 814373162 822970680	AX-643838353:2A:737094060|AX-111569698:2A:744593454|AX-109309357:2A:746839498|AX-643825955:2A:745531545|AX-94593411:2A:750550238|AX-94692370:2A:763382280|AX-643826171:2A:758406816|AX-94483464:2A:755927631|AX-643799514:2A:753047129|AX-94754539:2A:752867753|AX-643801234:2D:571201794|AX-643860374:2A:701007286|AX-643837063:7A:435120934|AX-111551612:2D:452814530|AX-643806353:6B:220350484|AX-643814857:…
QStrwKCnc.psr-3B.3	Paragon x WATDE0032	ParW239	RH17.N2	StrwKCnc	B	500.0	5.8	23.0	3B	301.6	6792.1	0.0E+00	301.6	AX-94710887	300.0	AX-643869094	301.6	AX-94710887		AX-94710887	3B	822970680	814373162	822970680	822970680	::
QStrwKOff.psr-3B.1	Paragon x WATDE0032	ParW239	RH17.N1	StrwKOff	B	4.3	4.3	19.9	3B	301.6	55.8	0.0E+00	301.6	AX-94710887	192.4	AX-643806353	301.6	AX-94710887	AX-643814857|AX-643845993|AX-643861376|AX-643843653|AX-643838625|AX-643865291|AX-643797556|AX-643827090|AX-111585033|AX-94740478|AX-94543027|AX-643861842|AX-643852094|AX-94425083|AX-643829904|AX-643805611|AX-643805215|AX-643817819|AX-643798363|AX-176653617|AX-643831154|AX-643831026|AX-643799726|AX-111831467|AX-643830806|AX-643817760|AX-643808068|AX-643800740|AX-94891356|AX-643854833|AX-643820668|…	AX-94710887	3B	822970680	463752202	822970680	627748989 43274811 52773290 81527801 135676334 158525030 167734656 187198673 139417932 79980548 201409009 231327084 271232362 306667333 327042197 309648525 311996916 259250748 196051043 504977995 666514204 648740040 672074718 689992723 720256841 750570260 750353722 752284378 754325819 764346131 768269678 774126136 783878387 799103817 801661022 806182199 814373162 822970680	AX-643806353:6B:220350484|AX-643814857:2D:251323679|AX-643845993:6A:178623740|AX-643861376:5D:501457609|AX-643838625:4A:721019690|AX-643865291:3A:75146939|AX-643827090:2D:210779090
QStrwSCnc.psr-3B.1	Paragon x WATDE0032	ParW239	RH15.N1	StrwSCnc	B	44.0	6.1	24.9	3B	301.6	599.5	0.0E+00	301.6	AX-94710887	294.2	AX-111186870	301.6	AX-94710887	AX-643869094	AX-94710887	3B	822970680	806182199	822970680	814373162 822970680
QStrwSCnc.psr-3B.3	Paragon x WATDE0032	ParW239	RH17.N2	StrwSCnc	B	37.0	5.1	23.2	3B	301.6	680.4	0.0E+00	301.6	AX-94710887	294.2	AX-111186870	301.6	AX-94710887	AX-643869094	AX-94710887	3B	822970680	806182199	822970680	814373162 822970680
QCaWtGr.psr-3D.1	Paragon x WATDE0032	ParW239	RH17.N2	CaWtGr	A	-0.68	4.8	13.4	3D	66.0	18.6	0.0E+00	66.0	AX-95120609	61.5	AX-643816052	68.2	AX-94592520	AX-643804746|AX-95120609	AX-95120609	3D	0.0	528950065	575537406	564534918 575537406	AX-95120609:3A:704974397|AX-95120609:3A:704974397
QGrnCaOff.psr-3D.1	Paragon x WATDE0032	ParW239	RH17.N2	GrnCaOff	A	-0.24	5.6	17.0	3D	66.0	4.9	0.0E+00	66.0	AX-95120609	61.5	AX-643816052	68.2	AX-94592520	AX-643804746|AX-95120609	AX-95120609	3D	0.0	528950065	575537406	564534918 575537406	AX-95120609:3A:704974397|AX-95120609:3A:704974397
QGrnKCnc.psr-3D.1	Paragon x WATDE0032	ParW239	RH15.N1	GrnKCnc	A	-87.0	5.1	17.9	3D	66.0	4253.3	0.0E+00	66.0	AX-95120609	61.5	AX-643816052	68.2	AX-94592520	AX-643804746|AX-95120609	AX-95120609	3D	0.0	528950065	575537406	564534918 575537406	AX-95120609:3A:704974397|AX-95120609:3A:704974397
QKDe.psr-3D.1	Paragon x WATDE0032	ParW239	RH15.N1	KDe	A	-91.0	5.1	18.2	3D	66.0	0.4	0.0E+00	66.0	AX-95120609	61.5	AX-643816052	68.2	AX-94592520	AX-643804746|AX-95120609	AX-95120609	3D	0.0	528950065	575537406	564534918 575537406	AX-95120609:3A:704974397|AX-95120609:3A:704974397
QMnWtGr.psr-3D.1	Paragon x WATDE0032	ParW239	RH17.N2	MnWtGr	A	-0.066	3.3	15.5	3D	66.0	1.6	1.0E-03	66.0	AX-95120609	39.0	AX-643813483	77.8	AX-643816250	AX-643838616|AX-643813553|AX-643813923|AX-643839741|AX-643815211|AX-643804138|AX-643804111|AX-643804178|AX-643840050|AX-643804335|AX-643828271|AX-643816052|AX-643804746|AX-95120609|AX-94592520|AX-643804690	AX-95120609	3D	0.0	37283269	593659333	42517774 53700239 124002117 264475909 332778476 428640310 424467800 436640476 449333552 467747323 517974214 528950065 564534918 575537406 580935684 593659333	AX-95120609:3A:704974397|AX-95120609:3A:704974397
QStrwNaCnc.psr-3D.2	Paragon x WATDE0032	ParW239	RH17.N2	StrwNaCnc	A	-1.0	3.4	16.1	3D	51.1	42.6	1.0E-03	51.1	AX-643815211	43.6	AX-643813553	54.2	AX-643804138	AX-643813923|AX-643839741|AX-643815211	AX-643815211	3D	332778476	53700239	428640310	124002117 264475909 332778476 428640310
QGrnMnCnc.psr-3D.2	Paragon x WATDE0032	ParW239	RH15.N1	GrnMnCnc	A	-1.4	3.0	10.4	3D	40.6	41.1	1.7E-03	40.6	AX-643838616	39.0	AX-643813483	45.7	AX-643813923	AX-643838616|AX-643813553	AX-643838616	3D	42517774	37283269	124002117	42517774 53700239 124002117
QMnDe.psr-3D.1	Paragon x WATDE0032	ParW239	RH15.N1	MnDe	A	-1.4	4.6	15.5	3D	40.6	0.1	1.0E-04	40.6	AX-643838616	20.2	AX-643813423	45.7	AX-643813923	AX-643838802|AX-643860136|AX-643813483|AX-643838616|AX-643813553	AX-643838616	3D	42517774	31646968	124002117	22302985 29943567 37283269 42517774 53700239 124002117
QStrwNaCnc.psr-3D.1	Paragon x WATDE0032	ParW239	RH15.N1	StrwNaCnc	A	-1.7	3.8	12.7	3D	56.4	33.9	3.0E-04	56.4	AX-643840050	55.6	AX-643804178	60.9	AX-643828271	AX-643840050|AX-643804335	AX-643840050	3D	449333552	436640476	517974214	449333552 467747323 517974214
QGrnMnCnc.psr-3D.3	Paragon x WATDE0032	ParW239	RH17.N2	GrnMnCnc	A	-1.3	3.4	16.1	3D	66.0	39.4	1.0E-03	66.0	AX-95120609	61.5	AX-643816052	77.8	AX-643816250	AX-643804746|AX-95120609|AX-94592520|AX-643804690	AX-95120609	3D	570000000.0	528950065	593659333	564534918 575537406 580935684 593659333	AX-95120609:3A:704974397|AX-95120609:3A:704974397
QGrnKCnc.psr-3D.2	Paragon x WATDE0032	ParW239	RH17.N2	GrnKCnc	A	-89.0	4.2	19.4	3D	71.7	4020.0	0.0E+00	71.7	AX-643804690	61.5	AX-643816052	77.8	AX-643816250	AX-643804746|AX-95120609|AX-94592520|AX-643804690	AX-643804690	3D	580935684	528950065	593659333	564534918 575537406 580935684 593659333	AX-95120609:3A:704974397
QKDe.psr-3D.2	Paragon x WATDE0032	ParW239	RH16.N1	KDe	A	-83.0	3.1	14.8	3D	71.7	-3.7	1.0E-03	71.7	AX-643804690	56.4	AX-643840050	77.8	AX-643816250	AX-643804335|AX-643828271|AX-643816052|AX-643804746|AX-95120609|AX-94592520|AX-643804690	AX-643804690	3D	580935684	449333552	593659333	467747323 517974214 528950065 564534918 575537406 580935684 593659333	AX-95120609:3A:704974397
QKDe.psr-3D.3	Paragon x WATDE0032	ParW239	RH17.N2	KDe	A	-91.0	4.2	19.5	3D	71.7	0.6	0.0E+00	71.7	AX-643804690	61.5	AX-643816052	77.8	AX-643816250	AX-643804746|AX-95120609|AX-94592520|AX-643804690	AX-643804690	3D	580935684	528950065	593659333	564534918 575537406 580935684 593659333	AX-95120609:3A:704974397
QKWtGr.psr-3D.1	Paragon x WATDE0032	ParW239	RH17.N2	KWtGr	A	-5.1	2.9	11.6	3D	71.7	158.0	1.9E-03	71.7	AX-643804690	66.0	AX-95120609	77.8	AX-643816250	AX-94592520|AX-643804690	AX-643804690	3D	580935684	575537406	593659333	580935684 593659333	AX-95120609:3A:704974397
QMnDe.psr-3D.2	Paragon x WATDE0032	ParW239	RH17.N2	MnDe	A	-1.2	3.2	15.3	3D	71.7	-0.2	1.0E-03	71.7	AX-643804690	60.9	AX-643828271	77.8	AX-643816250	AX-643816052|AX-643804746|AX-95120609|AX-94592520|AX-643804690	AX-643804690	3D	580935684	517974214	593659333	528950065 564534918 575537406 580935684 593659333	AX-95120609:3A:704974397
QGrnMgCnc.psr-3D.1	Paragon x WATDE0032	ParW239	RH16.N2	GrnMgCnc	A	-15.0	3.5	10.4	3D	76.0	1148.3	6.0E-04	71.7	AX-643804690	68.2	AX-94592520	82.3	AX-643804825	AX-643804690|AX-643816250|AX-643804728	c3D.loc76	3D	580935684	575537406	599201335	580935684 593659333 597069999 599201335
QGrnKOff.psr-3D.1	Paragon x WATDE0032	ParW239	RH15.N1	GrnKOff	A	-1.3	3.7	13.5	3D	66.0	42.5	3.0E-04	66.0	AX-95120609	61.5	AX-643816052	71.7	AX-643804690	AX-643804746|AX-95120609|AX-94592520	AX-95120609	3D	600000000.0	528950065	580935684	564534918 575537406 580935684	AX-95120609:3A:704974397|AX-95120609:3A:704974397
QMgHi.psr-3D.1	Paragon x WATDE0032	ParW239	RH17.N1	MgHi	A	-0.47	3.4	16.1	3D	88.6	73.2	1.0E-03	88.6	AX-643800809	43.6	AX-643813553	88.6	AX-643800809	AX-643813923|AX-643839741|AX-643815211|AX-643804138|AX-643804111|AX-643804178|AX-643840050|AX-643804335|AX-643828271|AX-643816052|AX-643804746|AX-95120609|AX-94592520|AX-643804690|AX-643816250|AX-643804728|AX-643804825	AX-643800809	3D	604848249	53700239	604848249	124002117 264475909 332778476 428640310 424467800 436640476 449333552 467747323 517974214 528950065 564534918 575537406 580935684 593659333 597069999 599201335 604848249	AX-95120609:3A:704974397
QCuDe.psr-4A.1	Paragon x WATDE0032	ParW239	RH16.N1	CuDe	A	-0.11	3.8	10.2	4A	24.6	-0.0	3.0E-04	24.6	AX-109873789	19.5	AX-643845519	47.4	AX-643809863	AX-111321534|AX-110359737|AX-109873789|AX-643823885|AX-643837317|AX-111212782	AX-109873789	4A	134537829	58981230	162183034	130500119 113508532 134537829 376170043 513427631 382690531 162183034
QBmsCuOff.psr-4A.1	Paragon x WATDE0032	ParW239	RH17.N1	BmsCuOff	A	-0.002	3.1	9.9	4A	6.6	0.1	1.6E-03	6.6	AX-94879204	3.3	AX-643844922	12.2	AX-643821176	AX-94715337|AX-643833414|AX-94879204	AX-94879204	4A	13583320	9461820	25198431	12209005 14679156 13583320 25198431
QStrwKCnc.psr-4A.1	Paragon x WATDE0032	ParW239	RH16.N1	StrwKCnc	A	-350.0	3.7	17.3	4A	62.5	11156.9	0.0E+00	62.5	AX-643809768	35.2	AX-111212782	63.6	AX-643810313	AX-643809863|AX-110388132|AX-643811252|AX-643811319|AX-643858818|AX-643810402|AX-643848094|AX-643810103|AX-643811924|AX-643809768	AX-643809768	4A	143726404	227087334	382690531	162183034 103721608 342452945 349298024 379947470 231014512 385864739 191042794 435440876 143726404 227087334
QBmsFeOff.psr-4A.1	Paragon x WATDE0032	ParW239	RH17.N2	BmsFeOff	A	-0.052	3.5	16.6	4A	75.5	1.3	0.0E+00	75.5	AX-643849084	3.3	AX-643844922	77.9	AX-643867733	AX-94715337|AX-643833414|AX-94879204|AX-643821176|AX-110116066|AX-95631337|AX-643833590|AX-94574823|AX-643845519|AX-111321534|AX-110359737|AX-109873789|AX-643823885|AX-643837317|AX-111212782|AX-643809863|AX-110388132|AX-643811252|AX-643811319|AX-643858818|AX-643810402|AX-643848094|AX-643810103|AX-643811924|AX-643809768|AX-643810313|AX-643847755|AX-643825416|AX-94560370|AX-643849084|AX-643849449|A…	AX-643849084	4A	573115114	9461820	586088623	12209005 14679156 13583320 25198431 28603843 30290552 38803223 58981230 130500119 113508532 134537829 376170043 513427631 382690531 162183034 103721608 342452945 349298024 379947470 231014512 385864739 191042794 435440876 143726404 227087334 340043915 556643755 544891569 573115114 579839521 572876583 586088623	AX-94574823:2A:191921582
QGrnMnCnc.psr-4A.1	Paragon x WATDE0032	ParW239	RH16.N2	GrnMnCnc	B	0.079	2.3	9.6	4A	80.0	43.7	6.2E-03	81.8	AX-643801330	76.8	AX-643812766	85.4	AX-643799625	AX-643867733|AX-643801330|AX-112286728|AX-643825741	c4A.loc80	4A	596115978	572876583	605028680	586088623 596115978 597916607 603532841 605028680
QCaHi.psr-4A.1	Paragon x WATDE0032	ParW239	RH17.N2	CaHi	B	0.26	2.0	8.1	4A	84.0	15.2	1.2E-02	84.9	AX-643825741	77.9	AX-643867733	85.4	AX-643799625	AX-643801330|AX-112286728|AX-643825741	c4A.loc84	4A	603532841	586088623	605028680	596115978 597916607 603532841 605028680
QBmsZnCnc.psr-4A.1	Paragon x WATDE0032	ParW239	RH17.N2	BmsZnCnc	B	0.1	4.7	21.5	4A	84.9	18.4	0.0E+00	84.9	AX-643825741	77.9	AX-643867733	86.1	AX-643799237	AX-643801330|AX-112286728|AX-643825741|AX-643799625	AX-643825741	4A	603532841	586088623	606606822	596115978 597916607 603532841 605028680 606606822
QCuHi.psr-4A.1	Paragon x WATDE0032	ParW239	RH16.N2	CuHi	A	-0.94	2.3	11.1	4A	88.0	44.1	7.0E-03	89.0	AX-94469815	86.1	AX-643799237	89.8	AX-643825822	AX-94469815	c4A.loc88	4A	617289921	606606822	621007043	617289921 621007043
QMnHi.psr-4A.1	Paragon x WATDE0032	ParW239	RH15.N1	MnHi	A	-1.3	3.6	17.2	4A	89.0	49.3	0.0E+00	89.0	AX-94469815	86.1	AX-643799237	92.4	AX-643838064	AX-94469815|AX-643825822	AX-94469815	4A	617289921	606606822	632985758	617289921 621007043 632985758
QBmsMgCnc.psr-4A.1	Paragon x WATDE0032	ParW239	RH17.N1	BmsMgCnc	B	13.0	1.8	8.9	4A	94.1	712.2	1.8E-02	94.1	AX-643838356	89.8	AX-643825822	96.6	AX-95631479	AX-643838064|AX-643825875|AX-643838356|AX-110478455	AX-643838356	4A	635727688	621007043	684998641	632985758 632997920 635727688 636653628 684998641
QBmsCaOff.psr-4A.1	Paragon x WATDE0032	ParW239	RH16.N2	BmsCaOff	B	1.8	3.4	16.0	4A	123.7	47.1	1.0E-03	123.7	AX-94586972	115.5	AX-94912024	127.3	AX-95106749	AX-94586972	AX-94586972	4A	669384517	708613887	717758725	669384517 717758725
QStrwCaOff.psr-4A.1	Paragon x WATDE0032	ParW239	RH16.N2	StrwCaOff	B	1.8	3.6	16.8	4A	123.7	43.5	0.0E+00	123.7	AX-94586972	115.5	AX-94912024	127.3	AX-95106749	AX-94586972	AX-94586972	4A	669384517	708613887	717758725	669384517 717758725
QBmsMgOff.psr-4A.1	Paragon x WATDE0032	ParW239	RH16.N2	BmsMgOff	B	0.79	4.3	20.0	4A	131.3	20.2	0.0E+00	131.3	AX-94892363	123.7	AX-94586972	135.3	AX-643812939	AX-95106749|AX-108786668|AX-94892363|AX-94491796	AX-94892363	4A	710000000.0	669384517	740884284	717758725 725370716 740884284	AX-94892363:7D:7079198|AX-94892363:7D:7079198|AX-643812939:3A:653417317
QBmsSOff.psr-4A.1	Paragon x WATDE0032	ParW239	RH16.N2	BmsSOff	B	1.7	3.2	15.3	4A	127.3	43.7	1.0E-03	127.3	AX-95106749	115.5	AX-94912024	135.3	AX-643812939	AX-94586972|AX-95106749|AX-108786668|AX-94892363|AX-94491796	AX-95106749	4A	717758725	708613887	740884284	669384517 717758725 725370716 740884284	AX-94892363:7D:7079198|AX-643812939:3A:653417317
QBmsMnOff.psr-4A.2	Paragon x WATDE0032	ParW239	RH16.N2	BmsMnOff	B	0.07	3.1	12.5	4A	128.0	1.1	1.2E-03	128.6	AX-108786668	123.7	AX-94586972	131.3	AX-94892363	AX-95106749|AX-108786668	c4A.loc128	4A	725370716	669384517	725370716	717758725 725370716	AX-94892363:7D:7079198
QMgWtGr.psr-4A.1	Paragon x WATDE0032	ParW239	RH15.N1	MgWtGr	B	1.8	6.7	17.4	4A	128.6	57.3	0.0E+00	128.6	AX-108786668	127.3	AX-95106749	131.3	AX-94892363	AX-108786668	AX-108786668	4A	725370716	717758725	725370716	725370716	AX-94892363:7D:7079198
QFeHi.psr-4A.1	Paragon x WATDE0032	ParW239	RH15.N1	FeHi	B	1.6	2.8	13.3	4A	132.0	23.7	2.0E-03	132.0	AX-94491796	131.3	AX-94892363	135.3	AX-643812939	AX-94491796	AX-94491796	4A	740884284	740884284	740884284		AX-94892363:7D:7079198|AX-643812939:3A:653417317
QGrnNaOff.psr-4B.1	Paragon x WATDE0032	ParW239	RH15.N1	GrnNaOff	A	-0.01	2.6	8.1	4B	35.6	0.1	4.0E-03	35.6	AX-95007707	31.1	AX-643861750	42.8	AX-643816534	AX-643851276|AX-643804852|AX-95007707|AX-643804828|AX-95172591	AX-95007707	4B	14118101	27404151	40213123	21184618 17237360 14118101 11920124 14110352 27404151
QBmsCuCnc.psr-4B.1	Paragon x WATDE0032	ParW239	RH15.N1	BmsCuCnc	A	-0.1	4.5	20.7	4B	29.8	3.0	0.0E+00	29.8	AX-94987158	22.4	AX-643843612	31.1	AX-643861750	AX-643843836|AX-643799753|AX-95238241|AX-643862089|AX-94987158	AX-94987158	4B	167346639	40213123	542064149	534325228 520151515 443453503 208988767 167346639 40213123
QBmsCuCnc.psr-4B.4	Paragon x WATDE0032	ParW239	RH17.N1	BmsCuCnc	A	-0.11	6.8	29.8	4B	29.8	3.0	0.0E+00	29.8	AX-94987158	27.8	AX-95238241	31.1	AX-643861750	AX-643862089|AX-94987158	AX-94987158	4B	167346639	40213123	443453503	208988767 167346639 40213123
QBmsCuCnc.psr-4B.5	Paragon x WATDE0032	ParW239	RH17.N2	BmsCuCnc	A	-0.097	4.3	13.4	4B	29.8	3.3	1.0E-04	29.8	AX-94987158	27.8	AX-95238241	33.9	AX-643851276	AX-643862089|AX-94987158|AX-643861750	AX-94987158	4B	167346639	21184618	443453503	208988767 167346639 40213123 21184618
QCuDe.psr-4B.1	Paragon x WATDE0032	ParW239	RH15.N1	CuDe	A	-0.18	9.3	30.5	4B	29.8	-0.0	0.0E+00	29.8	AX-94987158	28.9	AX-643862089	31.1	AX-643861750	AX-94987158	AX-94987158	4B	167346639	40213123	208988767	167346639 40213123
QCuDe.psr-4B.2	Paragon x WATDE0032	ParW239	RH16.N1	CuDe	A	-0.21	5.7	15.8	4B	29.8	-0.0	0.0E+00	29.8	AX-94987158	25.0	AX-643799753	33.9	AX-643851276	AX-95238241|AX-643862089|AX-94987158|AX-643861750	AX-94987158	4B	167346639	21184618	520151515	443453503 208988767 167346639 40213123 21184618
QCuDe.psr-4B.3	Paragon x WATDE0032	ParW239	RH17.N1	CuDe	A	-0.2	6.7	25.7	4B	29.8	0.0	0.0E+00	29.8	AX-94987158	27.8	AX-95238241	31.1	AX-643861750	AX-643862089|AX-94987158	AX-94987158	4B	167346639	40213123	443453503	208988767 167346639 40213123
QCuHi.psr-4B.1	Paragon x WATDE0032	ParW239	RH17.N1	CuHi	A	-1.5	3.4	16.2	4B	29.8	71.2	1.0E-03	29.8	AX-94987158	27.8	AX-95238241	33.9	AX-643851276	AX-643862089|AX-94987158|AX-643861750	AX-94987158	4B	167346639	21184618	443453503	208988767 167346639 40213123 21184618
QGrnCuCnc.psr-4B.1	Paragon x WATDE0032	ParW239	RH15.N1	GrnCuCnc	A	-0.19	8.8	30.1	4B	29.8	4.8	0.0E+00	29.8	AX-94987158	25.0	AX-643799753	31.1	AX-643861750	AX-95238241|AX-643862089|AX-94987158	AX-94987158	4B	167346639	40213123	520151515	443453503 208988767 167346639 40213123
QGrnCuCnc.psr-4B.2	Paragon x WATDE0032	ParW239	RH16.N1	GrnCuCnc	A	-0.21	8.3	20.1	4B	29.8	4.4	0.0E+00	29.8	AX-94987158	7.7	AX-94694411	33.9	AX-643851276	AX-643799917|AX-643798959|AX-86174431|AX-95658165|AX-643844142|AX-643854456|AX-643844314|AX-643807959|AX-643831942|AX-643843612|AX-643843836|AX-643799753|AX-95238241|AX-643862089|AX-94987158|AX-643861750	AX-94987158	4B	167346639	21184618	660719471	657983061 654759089 650273959 646267523 643279144 632320088 622426486 565313921 548850033 542064149 534325228 520151515 443453503 208988767 167346639 40213123 21184618
QGrnCuCnc.psr-4B.3	Paragon x WATDE0032	ParW239	RH17.N1	GrnCuCnc	A	-0.2	6.7	25.8	4B	29.8	4.7	0.0E+00	29.8	AX-94987158	27.8	AX-95238241	31.1	AX-643861750	AX-643862089|AX-94987158	AX-94987158	4B	167346639	40213123	443453503	208988767 167346639 40213123
QGrnCuCnc.psr-4B.4	Paragon x WATDE0032	ParW239	RH17.N2	GrnCuCnc	A	-0.16	5.1	18.2	4B	29.8	5.2	0.0E+00	29.8	AX-94987158	27.8	AX-95238241	33.9	AX-643851276	AX-643862089|AX-94987158|AX-643861750	AX-94987158	4B	167346639	21184618	443453503	208988767 167346639 40213123 21184618
QGrnNaCnc.psr-4B.1	Paragon x WATDE0032	ParW239	RH15.N1	GrnNaCnc	A	-0.83	3.9	14.6	4B	34.9	13.4	2.0E-04	34.9	AX-643804852	31.1	AX-643861750	42.8	AX-643816534	AX-643851276|AX-643804852|AX-95007707|AX-643804828|AX-95172591	AX-643804852	4B	17237360	27404151	40213123	21184618 17237360 14118101 11920124 14110352 27404151
QNaDe.psr-4B.1	Paragon x WATDE0032	ParW239	RH15.N1	NaDe	A	-0.82	3.9	14.5	4B	34.9	-0.3	2.0E-04	34.9	AX-643804852	31.1	AX-643861750	42.8	AX-643816534	AX-643851276|AX-643804852|AX-95007707|AX-643804828|AX-95172591	AX-643804852	4B	17237360	27404151	40213123	21184618 17237360 14118101 11920124 14110352 27404151
QKWtGr.psr-4B.1	Paragon x WATDE0032	ParW239	RH15.N1	KWtGr	B	8.0	6.5	28.7	4B	28.9	192.9	0.0E+00	28.9	AX-643862089	25.0	AX-643799753	31.1	AX-643861750	AX-95238241|AX-643862089|AX-94987158	AX-643862089	4B	208988767	40213123	520151515	443453503 208988767 167346639 40213123
QKWtGr.psr-4B.2	Paragon x WATDE0032	ParW239	RH16.N1	KWtGr	B	6.1	5.6	22.7	4B	28.9	197.9	0.0E+00	28.9	AX-643862089	10.8	AX-643798959	33.9	AX-643851276	AX-86174431|AX-95658165|AX-643844142|AX-643854456|AX-643844314|AX-643807959|AX-643831942|AX-643843612|AX-643843836|AX-643799753|AX-95238241|AX-643862089|AX-94987158|AX-643861750	AX-643862089	4B	208988767	21184618	654759089	650273959 646267523 643279144 632320088 622426486 565313921 548850033 542064149 534325228 520151515 443453503 208988767 167346639 40213123 21184618
QKWtGr.psr-4B.3	Paragon x WATDE0032	ParW239	RH16.N2	KWtGr	B	8.6	8.2	34.4	4B	28.9	182.5	0.0E+00	28.9	AX-643862089	27.8	AX-95238241	31.1	AX-643861750	AX-643862089|AX-94987158	AX-643862089	4B	208988767	40213123	443453503	208988767 167346639 40213123
QKWtGr.psr-4B.4	Paragon x WATDE0032	ParW239	RH17.N1	KWtGr	B	6.5	6.4	28.2	4B	28.9	178.8	0.0E+00	28.9	AX-643862089	27.8	AX-95238241	31.1	AX-643861750	AX-643862089|AX-94987158	AX-643862089	4B	208988767	40213123	443453503	208988767 167346639 40213123
QSWtGr.psr-4B.1	Paragon x WATDE0032	ParW239	RH16.N2	SWtGr	B	2.2	3.4	16.0	4B	28.9	71.8	1.0E-03	28.9	AX-643862089	18.0	AX-643844314	31.1	AX-643861750	AX-643807959|AX-643831942|AX-643843612|AX-643843836|AX-643799753|AX-95238241|AX-643862089|AX-94987158	AX-643862089	4B	208988767	40213123	622426486	565313921 548850033 542064149 534325228 520151515 443453503 208988767 167346639 40213123
QBmsKCnc.psr-4B.1	Paragon x WATDE0032	ParW239	RH15.N1	BmsKCnc	B	48.0	3.5	10.3	4B	33.9	5242.9	5.0E-04	33.9	AX-643851276	31.1	AX-643861750	42.8	AX-643816534	AX-643851276|AX-643804852|AX-95007707|AX-643804828|AX-95172591	AX-643851276	4B	21184618	27404151	40213123	21184618 17237360 14118101 11920124 14110352 27404151
QGrnMgOff.psr-4B.1	Paragon x WATDE0032	ParW239	RH17.N2	GrnMgOff	A	-0.48	3.4	16.2	4B	33.9	11.7	1.0E-03	33.9	AX-643851276	31.1	AX-643861750	34.9	AX-643804852	AX-643851276	AX-643851276	4B	21184618	17237360	40213123	21184618 17237360
QGrnFlRt.psr-4B.1	Paragon x WATDE0032	ParW239	RH17.N2	GrnFlRt	A	-14.0	3.6	16.9	4B	42.8	243.0	0.0E+00	42.8	AX-643816534	33.9	AX-643851276	50.3	AX-643842902	AX-643804852|AX-95007707|AX-643804828|AX-95172591|AX-643816534	AX-643816534	4B	27404151	21184618	363646996	17237360 14118101 11920124 14110352 27404151 363646996
QGrnFlRtDD.psr-4B.1	Paragon x WATDE0032	ParW239	RH17.N2	GrnFlRtDD	A	-0.8	3.7	17.5	4B	42.8	14.0	0.0E+00	42.8	AX-643816534	33.9	AX-643851276	50.3	AX-643842902	AX-643804852|AX-95007707|AX-643804828|AX-95172591|AX-643816534	AX-643816534	4B	27404151	21184618	363646996	17237360 14118101 11920124 14110352 27404151 363646996
QGrnYld85.psr-4B.1	Paragon x WATDE0032	ParW239	RH17.N2	GrnYld85	A	-0.54	3.6	15.2	4B	42.8	12.2	4.0E-04	42.8	AX-643816534	33.9	AX-643851276	50.3	AX-643842902	AX-643804852|AX-95007707|AX-643804828|AX-95172591|AX-643816534	AX-643816534	4B	27404151	21184618	363646996	17237360 14118101 11920124 14110352 27404151 363646996
QGrnNaOff.psr-4B.2	Paragon x WATDE0032	ParW239	RH17.N2	GrnNaOff	A	-0.01	3.5	16.7	4B	32.0	0.1	0.0E+00	31.1	AX-643861750	27.8	AX-95238241	34.9	AX-643804852	AX-643862089|AX-94987158|AX-643861750|AX-643851276	c4B.loc32	4B	40213123	17237360	443453503	208988767 167346639 40213123 21184618 17237360
QBmsCuCnc.psr-4B.3	Paragon x WATDE0032	ParW239	RH16.N2	BmsCuCnc	A	-0.073	3.8	17.7	4B	22.4	3.1	0.0E+00	22.4	AX-643843612	18.0	AX-643844314	27.8	AX-95238241	AX-643807959|AX-643831942|AX-643843612|AX-643843836|AX-643799753	AX-643843612	4B	542064149	443453503	622426486	565313921 548850033 542064149 534325228 520151515 443453503
QStrwZnCnc.psr-4B.1	Paragon x WATDE0032	ParW239	RH16.N1	StrwZnCnc	A	-0.66	5.0	22.7	4B	12.6	9.2	0.0E+00	12.6	AX-86174431	10.8	AX-643798959	16.7	AX-643854456	AX-86174431|AX-95658165|AX-643844142	AX-86174431	4B	650273959	632320088	654759089	650273959 646267523 643279144 632320088
QBmsCuCnc.psr-4B.2	Paragon x WATDE0032	ParW239	RH16.N1	BmsCuCnc	A	-0.12	4.7	21.6	4B	9.8	2.8	0.0E+00	9.8	AX-643799917	6.8	AX-94503463	10.8	AX-643798959	AX-94694411|AX-643799917	AX-643799917	4B	657983061	654759089	664762466	660719471 657983061 654759089
QBmsZnCnc.psr-4B.1	Paragon x WATDE0032	ParW239	RH16.N1	BmsZnCnc	A	-0.86	5.1	23.2	4B	9.8	17.7	0.0E+00	9.8	AX-643799917	6.8	AX-94503463	13.6	AX-95658165	AX-94694411|AX-643799917|AX-643798959|AX-86174431	AX-643799917	4B	657983061	646267523	664762466	660719471 657983061 654759089 650273959 646267523
QGrnZnCnc.psr-4B.1	Paragon x WATDE0032	ParW239	RH16.N1	GrnZnCnc	A	-1.2	4.5	14.9	4B	9.8	32.8	1.0E-04	9.8	AX-643799917	6.8	AX-94503463	12.6	AX-86174431	AX-94694411|AX-643799917|AX-643798959	AX-643799917	4B	657983061	650273959	664762466	660719471 657983061 654759089 650273959
QZnDe.psr-4B.1	Paragon x WATDE0032	ParW239	RH16.N1	ZnDe	A	-1.2	5.1	17.1	4B	8.0	0.0	0.0E+00	7.7	AX-94694411	6.8	AX-94503463	12.6	AX-86174431	AX-94694411|AX-643799917|AX-643798959	c4B.loc8	4B	660719471	650273959	664762466	660719471 657983061 654759089 650273959
QSDe.psr-4D.1	Paragon x WATDE0032	ParW239	RH15.N1	SDe	A	-22.0	3.4	14.2	4D	46.9	1.0	6.0E-04	46.9	AX-94773648	22.4	AX-94934663	57.6	AX-643813721	AX-643801687|AX-643826168|AX-643838589|AX-643801809|AX-94773648|AX-643838609|AX-643801764|AX-643838917|AX-643799721|AX-643826257	AX-94773648	4D	25987102	90116915	455343910	38234352 36734055 43524876 41955066 25987102 49476225 52971564 55304076 56754786 59599286 90116915
QStrwNaOff.psr-4D.1	Paragon x WATDE0032	ParW239	RH15.N1	StrwNaOff	A	-0.021	3.2	12.0	4D	60.0	0.4	1.0E-03	60.2	AX-94391091	57.6	AX-643813721	63.6	AX-643802710	AX-94391091|AX-643827810	c4D.loc60	4D	318496444	90116915	217388795	318496444 348155747 217388795
QBmsSOff.psr-4D.1	Paragon x WATDE0032	ParW239	RH15.N1	BmsSOff	A	-0.89	5.3	23.9	4D	67.3	20.6	0.0E+00	67.3	AX-643827678	65.8	AX-643803416	79.3	AX-643804297	AX-94483885|AX-643827678|AX-86170764|AX-643869905|AX-95140353|AX-95211683|AX-643800802	AX-643827678	4D	376157731	332238682	473853229	98582141 376157731 414995919 396671309 455758795 455531130 455345506 473853229
QStrwZnOff.psr-4D.1	Paragon x WATDE0032	ParW239	RH15.N1	StrwZnOff	A	-0.01	3.7	17.5	4D	67.3	0.1	0.0E+00	67.3	AX-643827678	54.6	AX-643826257	75.6	AX-95140353	AX-643813721|AX-94391091|AX-643827810|AX-643802710|AX-643802580|AX-643803416|AX-94483885|AX-643827678|AX-86170764|AX-643869905	AX-643827678	4D	376157731	59599286	455758795	90116915 318496444 348155747 217388795 195800662 332238682 98582141 376157731 414995919 396671309 455758795
QStrwZnCnc.psr-4D.1	Paragon x WATDE0032	ParW239	RH17.N1	StrwZnCnc	A	-0.34	3.3	15.6	4D	39.5	6.8	1.0E-03	39.5	AX-643801687	22.4	AX-94934663	57.6	AX-643813721	AX-643801687|AX-643826168|AX-643838589|AX-643801809|AX-94773648|AX-643838609|AX-643801764|AX-643838917|AX-643799721|AX-643826257	AX-643801687	4D	38234352	90116915	455343910	38234352 36734055 43524876 41955066 25987102 49476225 52971564 55304076 56754786 59599286 90116915
QStrwCaCnc.psr-4D.1	Paragon x WATDE0032	ParW239	RH17.N2	StrwCaCnc	B	18.0	2.5	12.1	4D	70.4	1959.4	4.0E-03	70.4	AX-643869905	68.9	AX-86170764	75.6	AX-95140353	AX-643869905	AX-643869905	4D	396671309	414995919	455758795	396671309 455758795
QBmsZnOff.psr-4D.1	Paragon x WATDE0032	ParW239	RH15.N1	BmsZnOff	A	-0.02	3.3	15.8	4D	32.0	0.4	1.0E-03	22.4	AX-94934663	22.4	AX-94934663	51.1	AX-643801764	AX-643801687|AX-643826168|AX-643838589|AX-643801809|AX-94773648|AX-643838609	c4D.loc32	4D	455343910	52971564	455343910	38234352 36734055 43524876 41955066 25987102 49476225 52971564
QCuWtGr.psr-4D.1	Paragon x WATDE0032	ParW239	RH15.N1	CuWtGr	A	-0.008	3.8	15.0	4D	84.0	0.2	3.0E-04	85.6	AX-643868856	0.0	AX-94904565	85.6	AX-643868856	AX-94934663|AX-643801687|AX-643826168|AX-643838589|AX-643801809|AX-94773648|AX-643838609|AX-643801764|AX-643838917|AX-643799721|AX-643826257|AX-643813721|AX-94391091|AX-643827810|AX-643802710|AX-643802580|AX-643803416|AX-94483885|AX-643827678|AX-86170764|AX-643869905|AX-95140353|AX-95211683|AX-643800802|AX-643804297	c4D.loc84	4D	481885135	3404565	481885135	455343910 38234352 36734055 43524876 41955066 25987102 49476225 52971564 55304076 56754786 59599286 90116915 318496444 348155747 217388795 195800662 332238682 98582141 376157731 414995919 396671309 455758795 455531130 455345506 473853229 481885135
QSWtGr.psr-4D.1	Paragon x WATDE0032	ParW239	RH15.N1	SWtGr	A	-1.6	3.3	15.6	4D	84.0	59.2	1.0E-03	85.6	AX-643868856	70.4	AX-643869905	85.6	AX-643868856	AX-95140353|AX-95211683|AX-643800802|AX-643804297	c4D.loc84	4D	481885135	396671309	481885135	455758795 455531130 455345506 473853229 481885135
QSWtGr.psr-4D.2	Paragon x WATDE0032	ParW239	RH16.N1	SWtGr	A	-1.6	2.9	13.8	4D	84.0	62.3	2.0E-03	85.6	AX-643868856	77.0	AX-643800802	85.6	AX-643868856	AX-643804297	c4D.loc84	4D	481885135	455345506	481885135	473853229 481885135
QTGW.psr-4D.1	Paragon x WATDE0032	ParW239	RH15.N1	TGW	A	-0.85	3.7	15.4	4D	85.6	45.3	3.0E-04	85.6	AX-643868856	79.3	AX-643804297	85.6	AX-643868856		AX-643868856	4D	481885135	473853229	481885135	481885135	::
QTGW.psr-4D.2	Paragon x WATDE0032	ParW239	RH16.N2	TGW	A	-0.89	3.7	17.4	4D	85.6	43.0	0.0E+00	85.6	AX-643868856	79.3	AX-643804297	85.6	AX-643868856		AX-643868856	4D	481885135	473853229	481885135	481885135	::
QStrwSOff.psr-4D.2	Paragon x WATDE0032	ParW239	RH17.N1	StrwSOff	A	-0.36	3.1	14.8	4D	56.0	5.6	1.0E-03	54.6	AX-643826257	46.9	AX-94773648	68.9	AX-86170764	AX-643838609|AX-643801764|AX-643838917|AX-643799721|AX-643826257|AX-643813721|AX-94391091|AX-643827810|AX-643802710|AX-643802580|AX-643803416|AX-94483885|AX-643827678	c4D.loc56	4D	59599286	25987102	414995919	49476225 52971564 55304076 56754786 59599286 90116915 318496444 348155747 217388795 195800662 332238682 98582141 376157731 414995919
QBmsKOff.psr-4D.1	Paragon x WATDE0032	ParW239	RH15.N1	BmsKOff	A	-7.4	6.1	26.9	4D	57.6	119.1	0.0E+00	57.6	AX-643813721	52.1	AX-643838917	68.9	AX-86170764	AX-643799721|AX-643826257|AX-643813721|AX-94391091|AX-643827810|AX-643802710|AX-643802580|AX-643803416|AX-94483885|AX-643827678	AX-643813721	4D	90116915	55304076	414995919	56754786 59599286 90116915 318496444 348155747 217388795 195800662 332238682 98582141 376157731 414995919
QKHi.psr-4D.1	Paragon x WATDE0032	ParW239	RH15.N1	KHi	B	2.1	5.2	17.0	4D	57.6	36.7	0.0E+00	57.6	AX-643813721	54.6	AX-643826257	68.9	AX-86170764	AX-643813721|AX-94391091|AX-643827810|AX-643802710|AX-643802580|AX-643803416|AX-94483885|AX-643827678	AX-643813721	4D	90116915	59599286	414995919	90116915 318496444 348155747 217388795 195800662 332238682 98582141 376157731 414995919
QSHi.psr-4D.1	Paragon x WATDE0032	ParW239	RH15.N1	SHi	B	1.7	3.8	17.9	4D	57.6	63.6	0.0E+00	57.6	AX-643813721	53.1	AX-643799721	68.9	AX-86170764	AX-643826257|AX-643813721|AX-94391091|AX-643827810|AX-643802710|AX-643802580|AX-643803416|AX-94483885|AX-643827678	AX-643813721	4D	90116915	56754786	414995919	59599286 90116915 318496444 348155747 217388795 195800662 332238682 98582141 376157731 414995919
QStrwKOff.psr-4D.1	Paragon x WATDE0032	ParW239	RH15.N1	StrwKOff	A	-6.9	5.8	25.9	4D	57.6	76.4	0.0E+00	57.6	AX-643813721	54.6	AX-643826257	68.9	AX-86170764	AX-643813721|AX-94391091|AX-643827810|AX-643802710|AX-643802580|AX-643803416|AX-94483885|AX-643827678	AX-643813721	4D	90116915	59599286	414995919	90116915 318496444 348155747 217388795 195800662 332238682 98582141 376157731 414995919
QStrwSOff.psr-4D.1	Paragon x WATDE0032	ParW239	RH15.N1	StrwSOff	A	-0.66	6.1	27.1	4D	57.6	7.5	0.0E+00	57.6	AX-643813721	54.6	AX-643826257	68.9	AX-86170764	AX-643813721|AX-94391091|AX-643827810|AX-643802710|AX-643802580|AX-643803416|AX-94483885|AX-643827678	AX-643813721	4D	90116915	59599286	414995919	90116915 318496444 348155747 217388795 195800662 332238682 98582141 376157731 414995919
QCuWtGr.psr-5A.1	Paragon x WATDE0032	ParW239	RH17.N2	CuWtGr	A	-0.005	2.8	7.2	5A	107.6	0.2	3.2E-03	107.6	AX-94712295	107.1	AX-94663230	122.6	AX-643808824	AX-94712295|AX-643808899|AX-643833623|AX-643868243|AX-643809391|AX-95213979|AX-643855419|AX-643808877	AX-94712295	5A	14844455	1227658	19232715	14844455 11060730 10476003 8910359 6620648 1227658	AX-643868243:1A:99697755|AX-643809391:1A:99704788|AX-95213979:5B:11773146
QStrwMnCnc.psr-5A.1	Paragon x WATDE0032	ParW239	RH17.N1	StrwMnCnc	A	-0.66	3.0	14.3	5A	108.0	36.6	1.0E-03	107.6	AX-94712295	107.1	AX-94663230	110.2	AX-643833623	AX-94712295|AX-643808899	c5A.loc108	5A	14844455	10476003	19232715	14844455 11060730 10476003
QNaWtGr.psr-5A.1	Paragon x WATDE0032	ParW239	RH17.N1	NaWtGr	B	0.011	3.1	12.4	5A	70.4	0.7	1.3E-03	70.4	AX-643856547	57.3	AX-643824994	73.5	AX-94686353	AX-643812233|AX-643824968|AX-643824920|AX-643799364|AX-111526502|AX-174292880|AX-95187011|AX-94753430|AX-643848460|AX-643856547|AX-86164076	AX-643856547	5A	493607370	475466802	549148988	546791150 546519180 539511784 540607758 536774440 535143191 532739387 503062225 491107098 493607370 482120725 475466802
QFeDe.psr-5A.1	Paragon x WATDE0032	ParW239	RH16.N2	FeDe	B	1.5	2.5	9.9	5A	57.3	-0.3	4.0E-03	57.3	AX-643824994	53.1	AX-643812325	64.0	AX-174292880	AX-643812298|AX-643824994|AX-643812233|AX-643824968|AX-643824920|AX-643799364|AX-111526502	AX-643824994	5A	549148988	535143191	559784484	555923089 549148988 546791150 546519180 539511784 540607758 536774440 535143191
QGrnFeCnc.psr-5A.1	Paragon x WATDE0032	ParW239	RH16.N2	GrnFeCnc	B	1.6	3.6	14.3	5A	57.3	40.8	4.0E-04	57.3	AX-643824994	53.9	AX-643812298	64.0	AX-174292880	AX-643824994|AX-643812233|AX-643824968|AX-643824920|AX-643799364|AX-111526502	AX-643824994	5A	549148988	535143191	555923089	549148988 546791150 546519180 539511784 540607758 536774440 535143191
QGrnMgCnc.psr-5A.2	Paragon x WATDE0032	ParW239	RH16.N2	GrnMgCnc	B	29.0	5.0	15.6	5A	57.3	1148.3	0.0E+00	57.3	AX-643824994	51.0	AX-643868902	60.9	AX-643799364	AX-643812325|AX-643812298|AX-643824994|AX-643812233|AX-643824968|AX-643824920	AX-643824994	5A	549148988	540607758	567789919	559784484 555923089 549148988 546791150 546519180 539511784 540607758
QZnWtGr.psr-5A.1	Paragon x WATDE0032	ParW239	RH16.N2	ZnWtGr	B	0.051	3.6	12.3	5A	53.9	1.5	5.0E-04	53.9	AX-643812298	42.7	AX-95229410	60.1	AX-643824920	AX-110562230|AX-94837095|AX-643848779|AX-94443922|AX-109718647|AX-643868902|AX-643812325|AX-643812298|AX-643824994|AX-643812233|AX-643824968	AX-643812298	5A	555923089	539511784	595145781	584969421 580937565 580592964 578061365 575318187 567789919 559784484 555923089 549148988 546791150 546519180 539511784
QMgWtGr.psr-5A.1	Paragon x WATDE0032	ParW239	RH15.N1	MgWtGr	A	-1.4	4.3	10.4	5A	116.3	57.3	1.0E-04	116.3	AX-643808877	108.6	AX-643808899	122.6	AX-643808824	AX-643833623|AX-643868243|AX-643809391|AX-95213979|AX-643855419|AX-643808877	AX-643808877	5A	6620648	1227658	11060730	10476003 8910359 6620648 1227658	AX-643868243:1A:99697755|AX-643809391:1A:99704788|AX-95213979:5B:11773146
QGrnKCnc.psr-5A.2	Paragon x WATDE0032	ParW239	RH17.N1	GrnKCnc	A	-100.0	4.9	22.4	5A	6.6	4324.0	0.0E+00	6.6	AX-643813024	0.0	AX-643849347	11.0	AX-643825923	AX-643825842|AX-94993840|AX-643838044|AX-643813024|AX-86177799	AX-643813024	5A	692755749	685872566	708448732	688315074 690187291 691026561 692755749 698003176 708448732
QKDe.psr-5A.2	Paragon x WATDE0032	ParW239	RH17.N1	KDe	A	-110.0	5.3	20.1	5A	6.6	-1.8	0.0E+00	6.6	AX-643813024	0.0	AX-643849347	11.0	AX-643825923	AX-643825842|AX-94993840|AX-643838044|AX-643813024|AX-86177799	AX-643813024	5A	692755749	685872566	708448732	688315074 690187291 691026561 692755749 698003176 708448732
QAwnPreAb.psr-5A.3	Paragon x WATDE0032	ParW239	RH17.N2	AwnPreAb	B	0.37	27.9	76.4	5A	8.0	0.6	0.0E+00	8.4	AX-86177799	6.6	AX-643813024	11.0	AX-643825923	AX-86177799	c5A.loc8	5A	698003176	692755749	708448732	698003176 708448732
QAwnPreAb.psr-5A.1	Paragon x WATDE0032	ParW239	RH15.N1	AwnPreAb	B	0.45	34.8	83.5	5A	8.4	0.5	0.0E+00	8.4	AX-86177799	8.4	AX-86177799	11.0	AX-643825923		AX-86177799	5A	698003176	698003176	708448732	708448732	::
QAwnPreAb.psr-5A.2	Paragon x WATDE0032	ParW239	RH17.N1	AwnPreAb	B	0.41	35.6	84.2	5A	8.4	0.6	0.0E+00	8.4	AX-86177799	6.6	AX-643813024	11.0	AX-643825923	AX-86177799	AX-86177799	5A	698003176	692755749	708448732	698003176 708448732
QCaDe.psr-5A.3	Paragon x WATDE0032	ParW239	RH16.N2	CaDe	B	35.0	9.9	40.1	5A	8.4	-0.5	0.0E+00	8.4	AX-86177799	6.6	AX-643813024	15.3	AX-94491172	AX-86177799|AX-643825923	AX-86177799	5A	698003176	677948955	692755749	698003176 708448732 677948955
QCaDe.psr-5A.4	Paragon x WATDE0032	ParW239	RH17.N1	CaDe	B	32.0	14.0	44.6	5A	8.4	0.5	0.0E+00	8.4	AX-86177799	6.6	AX-643813024	11.0	AX-643825923	AX-86177799	AX-86177799	5A	698003176	692755749	708448732	698003176 708448732
QCaDe.psr-5A.5	Paragon x WATDE0032	ParW239	RH17.N2	CaDe	B	35.0	10.1	33.8	5A	8.4	0.4	0.0E+00	8.4	AX-86177799	6.6	AX-643813024	15.3	AX-94491172	AX-86177799|AX-643825923	AX-86177799	5A	698003176	677948955	692755749	698003176 708448732 677948955
QCaHi.psr-5A.3	Paragon x WATDE0032	ParW239	RH17.N2	CaHi	B	1.2	2.9	11.7	5A	8.4	15.2	1.9E-03	8.4	AX-86177799	0.0	AX-643849347	15.3	AX-94491172	AX-643825842|AX-94993840|AX-643838044|AX-643813024|AX-86177799|AX-643825923	AX-86177799	5A	698003176	677948955	685872566	688315074 690187291 691026561 692755749 698003176 708448732 677948955
QGrnCaCnc.psr-5A.3	Paragon x WATDE0032	ParW239	RH16.N2	GrnCaCnc	B	33.0	9.5	38.7	5A	8.4	430.6	0.0E+00	8.4	AX-86177799	5.0	AX-94993840	15.3	AX-94491172	AX-643838044|AX-643813024|AX-86177799|AX-643825923	AX-86177799	5A	698003176	677948955	690187291	691026561 692755749 698003176 708448732 677948955
QGrnCaCnc.psr-5A.4	Paragon x WATDE0032	ParW239	RH17.N1	GrnCaCnc	B	32.0	12.2	40.4	5A	8.4	415.6	0.0E+00	8.4	AX-86177799	5.0	AX-94993840	11.0	AX-643825923	AX-643838044|AX-643813024|AX-86177799	AX-86177799	5A	698003176	690187291	708448732	691026561 692755749 698003176 708448732
QGrnCaOff.psr-5A.3	Paragon x WATDE0032	ParW239	RH16.N2	GrnCaOff	B	0.34	5.5	24.8	5A	8.4	3.5	0.0E+00	8.4	AX-86177799	5.7	AX-643838044	15.3	AX-94491172	AX-643813024|AX-86177799|AX-643825923	AX-86177799	5A	698003176	677948955	691026561	692755749 698003176 708448732 677948955
QGrnMgCnc.psr-5A.1	Paragon x WATDE0032	ParW239	RH15.N1	GrnMgCnc	B	35.0	4.9	13.4	5A	8.4	1262.6	0.0E+00	8.4	AX-86177799	4.1	AX-643825842	15.3	AX-94491172	AX-94993840|AX-643838044|AX-643813024|AX-86177799|AX-643825923	AX-86177799	5A	698003176	677948955	688315074	690187291 691026561 692755749 698003176 708448732 677948955
QMgDe.psr-5A.1	Paragon x WATDE0032	ParW239	RH15.N1	MgDe	B	38.0	5.4	15.7	5A	8.4	2.6	0.0E+00	8.4	AX-86177799	5.7	AX-643838044	15.3	AX-94491172	AX-643813024|AX-86177799|AX-643825923	AX-86177799	5A	698003176	677948955	691026561	692755749 698003176 708448732 677948955
QMgHi.psr-5A.1	Paragon x WATDE0032	ParW239	RH15.N1	MgHi	B	0.98	3.9	16.4	5A	8.4	74.1	2.0E-04	8.4	AX-86177799	4.1	AX-643825842	15.3	AX-94491172	AX-94993840|AX-643838044|AX-643813024|AX-86177799|AX-643825923	AX-86177799	5A	698003176	677948955	688315074	690187291 691026561 692755749 698003176 708448732 677948955
QCaDe.psr-5A.1	Paragon x WATDE0032	ParW239	RH15.N1	CaDe	B	35.0	9.8	39.7	5A	11.0	1.0	0.0E+00	11.0	AX-643825923	6.6	AX-643813024	15.3	AX-94491172	AX-86177799|AX-643825923	AX-643825923	5A	708448732	677948955	692755749	698003176 708448732 677948955
QCaHi.psr-5A.1	Paragon x WATDE0032	ParW239	RH15.N1	CaHi	B	0.91	5.4	24.3	5A	11.0	15.9	0.0E+00	11.0	AX-643825923	5.7	AX-643838044	15.3	AX-94491172	AX-643813024|AX-86177799|AX-643825923	AX-643825923	5A	708448732	677948955	691026561	692755749 698003176 708448732 677948955
QCaWtGr.psr-5A.1	Paragon x WATDE0032	ParW239	RH15.N1	CaWtGr	B	1.7	9.5	38.8	5A	11.0	19.8	0.0E+00	11.0	AX-643825923	6.6	AX-643813024	15.3	AX-94491172	AX-86177799|AX-643825923	AX-643825923	5A	708448732	677948955	692755749	698003176 708448732 677948955
QCaWtGr.psr-5A.2	Paragon x WATDE0032	ParW239	RH16.N1	CaWtGr	B	1.1	6.1	27.0	5A	11.0	18.5	0.0E+00	11.0	AX-643825923	6.6	AX-643813024	15.3	AX-94491172	AX-86177799|AX-643825923	AX-643825923	5A	708448732	677948955	692755749	698003176 708448732 677948955
QCaWtGr.psr-5A.3	Paragon x WATDE0032	ParW239	RH16.N2	CaWtGr	B	1.5	9.9	40.0	5A	11.0	18.5	0.0E+00	11.0	AX-643825923	6.6	AX-643813024	15.3	AX-94491172	AX-86177799|AX-643825923	AX-643825923	5A	708448732	677948955	692755749	698003176 708448732 677948955
QCaWtGr.psr-5A.4	Paragon x WATDE0032	ParW239	RH17.N1	CaWtGr	B	1.3	10.7	42.5	5A	11.0	17.2	0.0E+00	11.0	AX-643825923	6.6	AX-643813024	15.3	AX-94491172	AX-86177799|AX-643825923	AX-643825923	5A	708448732	677948955	692755749	698003176 708448732 677948955
QCaWtGr.psr-5A.5	Paragon x WATDE0032	ParW239	RH17.N2	CaWtGr	B	1.3	11.7	40.0	5A	11.0	18.6	0.0E+00	11.0	AX-643825923	6.6	AX-643813024	15.3	AX-94491172	AX-86177799|AX-643825923	AX-643825923	5A	708448732	677948955	692755749	698003176 708448732 677948955
QGrnCaCnc.psr-5A.1	Paragon x WATDE0032	ParW239	RH15.N1	GrnCaCnc	B	33.0	9.3	38.0	5A	11.0	435.8	0.0E+00	11.0	AX-643825923	5.0	AX-94993840	15.3	AX-94491172	AX-643838044|AX-643813024|AX-86177799|AX-643825923	AX-643825923	5A	708448732	677948955	690187291	691026561 692755749 698003176 708448732 677948955
QGrnCaCnc.psr-5A.2	Paragon x WATDE0032	ParW239	RH16.N1	GrnCaCnc	B	23.0	6.4	23.3	5A	11.0	414.3	0.0E+00	11.0	AX-643825923	5.7	AX-643838044	15.3	AX-94491172	AX-643813024|AX-86177799|AX-643825923	AX-643825923	5A	708448732	677948955	691026561	692755749 698003176 708448732 677948955
QGrnCaCnc.psr-5A.5	Paragon x WATDE0032	ParW239	RH17.N2	GrnCaCnc	B	35.0	9.6	39.1	5A	11.0	473.2	0.0E+00	11.0	AX-643825923	6.6	AX-643813024	15.3	AX-94491172	AX-86177799|AX-643825923	AX-643825923	5A	708448732	677948955	692755749	698003176 708448732 677948955
QGrnCaOff.psr-5A.1	Paragon x WATDE0032	ParW239	RH15.N1	GrnCaOff	B	0.4	9.0	37.2	5A	11.0	4.3	0.0E+00	11.0	AX-643825923	6.6	AX-643813024	15.3	AX-94491172	AX-86177799|AX-643825923	AX-643825923	5A	708448732	677948955	692755749	698003176 708448732 677948955
QGrnCaOff.psr-5A.2	Paragon x WATDE0032	ParW239	RH16.N1	GrnCaOff	B	0.18	5.4	24.3	5A	11.0	2.7	0.0E+00	11.0	AX-643825923	8.4	AX-86177799	15.3	AX-94491172	AX-643825923	AX-643825923	5A	708448732	677948955	698003176	708448732 677948955
QGrnCaOff.psr-5A.4	Paragon x WATDE0032	ParW239	RH17.N1	GrnCaOff	B	0.29	7.7	32.9	5A	11.0	3.7	0.0E+00	11.0	AX-643825923	6.6	AX-643813024	15.3	AX-94491172	AX-86177799|AX-643825923	AX-643825923	5A	708448732	677948955	692755749	698003176 708448732 677948955
QGrnCaOff.psr-5A.5	Paragon x WATDE0032	ParW239	RH17.N2	GrnCaOff	B	0.41	8.2	26.7	5A	11.0	4.9	0.0E+00	11.0	AX-643825923	5.0	AX-94993840	15.3	AX-94491172	AX-643838044|AX-643813024|AX-86177799|AX-643825923	AX-643825923	5A	708448732	677948955	690187291	691026561 692755749 698003176 708448732 677948955
QGrnMgOff.psr-5A.1	Paragon x WATDE0032	ParW239	RH16.N1	GrnMgOff	B	0.32	2.9	13.7	5A	11.0	8.1	2.0E-03	11.0	AX-643825923	8.4	AX-86177799	15.3	AX-94491172	AX-643825923	AX-643825923	5A	708448732	677948955	698003176	708448732 677948955
QGrnZnOff.psr-5A.1	Paragon x WATDE0032	ParW239	RH16.N1	GrnZnOff	B	0.009	3.3	15.9	5A	11.0	0.2	1.0E-03	11.0	AX-643825923	8.4	AX-86177799	15.3	AX-94491172	AX-643825923	AX-643825923	5A	708448732	677948955	698003176	708448732 677948955
QMgWtGr.psr-5A.2	Paragon x WATDE0032	ParW239	RH16.N1	MgWtGr	B	1.8	4.4	18.6	5A	11.0	54.1	1.0E-04	11.0	AX-643825923	6.6	AX-643813024	15.3	AX-94491172	AX-86177799|AX-643825923	AX-643825923	5A	708448732	677948955	692755749	698003176 708448732 677948955
QCaDe.psr-5A.2	Paragon x WATDE0032	ParW239	RH16.N1	CaDe	B	23.0	7.8	33.1	5A	12.0	0.8	0.0E+00	11.0	AX-643825923	6.6	AX-643813024	15.3	AX-94491172	AX-86177799|AX-643825923	c5A.loc12	5A	708448732	677948955	692755749	698003176 708448732 677948955
QCaHi.psr-5A.2	Paragon x WATDE0032	ParW239	RH17.N1	CaHi	B	0.85	3.9	18.5	5A	12.0	17.0	0.0E+00	11.0	AX-643825923	0.0	AX-643849347	18.4	AX-643825561	AX-643825842|AX-94993840|AX-643838044|AX-643813024|AX-86177799|AX-643825923|AX-94491172	c5A.loc12	5A	708448732	670420476	685872566	688315074 690187291 691026561 692755749 698003176 708448732 677948955 670420476
QGrnKCnc.psr-5A.1	Paragon x WATDE0032	ParW239	RH15.N1	GrnKCnc	A	-120.0	6.3	23.0	5A	12.0	4253.3	0.0E+00	11.0	AX-643825923	8.4	AX-86177799	15.3	AX-94491172	AX-643825923	c5A.loc12	5A	708448732	677948955	698003176	708448732 677948955
QKDe.psr-5A.1	Paragon x WATDE0032	ParW239	RH15.N1	KDe	A	-120.0	5.6	20.2	5A	12.0	0.4	0.0E+00	11.0	AX-643825923	8.4	AX-86177799	15.3	AX-94491172	AX-643825923	c5A.loc12	5A	708448732	677948955	698003176	708448732 677948955
QBmsSCnc.psr-5A.1	Paragon x WATDE0032	ParW239	RH15.N1	BmsSCnc	B	27.0	5.7	22.9	5A	92.0	912.8	0.0E+00	94.1	AX-94994032	88.5	AX-643811209	105.2	AX-643855181	AX-94994032|AX-643809148|AX-643809051|AX-643864580|AX-108973143	c5A.loc92	5A	71478678	33110411	399285669	71478678 63267021 43854825 40109084 35639662 33110411
QCuDe.psr-5B.1	Paragon x WATDE0032	ParW239	RH15.N1	CuDe	A	-0.12	4.9	14.2	5B	139.5	-0.0	0.0E+00	139.5	AX-94537650	135.3	AX-643820515	141.4	AX-94555342	AX-643854728|AX-94537650	AX-94537650	5B	0.0	635506707	670829731	648769936 670829731	AX-94537650:5D:525253682|AX-94537650:5D:525253682
QTGW.psr-5B.1	Paragon x WATDE0032	ParW239	RH17.N2	TGW	A	-0.78	3.3	12.8	5B	139.5	39.3	8.0E-04	139.5	AX-94537650	130.7	AX-110528379	141.4	AX-94555342	AX-95260160|AX-94821607|AX-643820515|AX-643854728|AX-94537650	AX-94537650	5B	0.0	617823044	670829731	629930541 634993459 635506707 648769936 670829731	AX-94537650:5D:525253682|AX-94537650:5D:525253682
QCuDe.psr-5B.2	Paragon x WATDE0032	ParW239	RH16.N2	CuDe	A	-0.12	3.6	14.3	5B	148.0	0.0	4.0E-04	147.8	AX-94991378	141.4	AX-94555342	166.0	AX-643844592	AX-94880704|AX-110095172|AX-643798419|AX-643799942|AX-643820703|AX-94991378|AX-643820661|AX-94783697|AX-95019636|AX-643808633	c5B.loc148	5B	0.0	607180939	670829731	677818818 679807547 680603510 682541268 684226921 700338173 703497338 696490455 697682098 607180939	AX-94991378:4B:545446335|AX-94991378:4B:545446335
QSHi.psr-5B.1	Paragon x WATDE0032	ParW239	RH16.N1	SHi	B	0.95	3.2	12.8	5B	24.0	42.2	1.0E-03	24.6	AX-94635936	0.0	AX-643864324	28.5	AX-94684927	AX-643804875|AX-643828606|AX-643851217|AX-643851232|AX-94635936|AX-94400196	c5B.loc24	5B	19438661	47579489	712143155	209188 7051186 11602471 13394526 19438661 8187009 47579489
QStrwSOff.psr-5B.1	Paragon x WATDE0032	ParW239	RH16.N1	StrwSOff	A	-0.54	3.3	15.7	5B	24.0	12.7	1.0E-03	24.6	AX-94635936	20.6	AX-643851217	26.8	AX-94400196	AX-643851232|AX-94635936	c5B.loc24	5B	19438661	8187009	11602471	13394526 19438661 8187009
QCanMatGDD.psr-5B.2	Paragon x WATDE0032	ParW239	RH17.N2	CanMatGDD	A	-5.9	4.5	21.0	5B	47.2	2458.4	0.0E+00	47.2	AX-94720913	33.3	AX-643799676	58.0	AX-643831699	AX-643806861|AX-89733232|AX-643806730|AX-94464288|AX-94720913|AX-94955728|AX-643831337	AX-94720913	5B	374444715	143545982	398842023	319342927 300093958 325961565 374444715 397837974 387174690 398842023	AX-89733232:5D:247610871
QBmsKCnc.psr-5B.1	Paragon x WATDE0032	ParW239	RH15.N1	BmsKCnc	A	-120.0	4.8	14.5	5B	52.0	5242.9	0.0E+00	52.0	AX-94955728	46.2	AX-94464288	58.0	AX-643831699	AX-94720913|AX-94955728|AX-643831337	AX-94955728	5B	397837974	325961565	398842023	374444715 397837974 387174690 398842023
QBmsKCnc.psr-5B.2	Paragon x WATDE0032	ParW239	RH17.N2	BmsKCnc	A	-150.0	3.3	12.4	5B	52.0	5623.9	7.0E-04	52.0	AX-94955728	31.0	AX-643828832	56.7	AX-643831337	AX-643799676|AX-643806861|AX-89733232|AX-643806730|AX-94464288|AX-94720913|AX-94955728	AX-94955728	5B	397837974	42224296	387174690	143545982 319342927 300093958 325961565 374444715 397837974 387174690	AX-89733232:5D:247610871
QStrwKCnc.psr-5B.1	Paragon x WATDE0032	ParW239	RH15.N1	StrwKCnc	A	-270.0	3.8	13.7	5B	52.0	6086.9	3.0E-04	52.0	AX-94955728	46.2	AX-94464288	58.0	AX-643831699	AX-94720913|AX-94955728|AX-643831337	c5B.loc52	5B	397837974	325961565	398842023	374444715 397837974 387174690 398842023
QStrwKCnc.psr-5B.2	Paragon x WATDE0032	ParW239	RH17.N2	StrwKCnc	A	-210.0	3.3	12.1	5B	52.0	6792.1	8.0E-04	52.0	AX-94955728	47.2	AX-94720913	56.7	AX-643831337	AX-94955728	AX-94955728	5B	397837974	374444715	387174690	397837974 387174690
QGrnMnCnc.psr-5B.1	Paragon x WATDE0032	ParW239	RH15.N1	GrnMnCnc	A	-1.7	3.6	12.5	5B	32.0	41.1	5.0E-04	31.0	AX-643828832	24.6	AX-94635936	39.7	AX-643806861	AX-94400196|AX-94684927|AX-94600532|AX-179391728|AX-94519675|AX-643828832|AX-643799676	c5B.loc32	5B	42224296	19438661	319342927	8187009 47579489 47587890 45393297 47584429 42224296 143545982 319342927
QStrwNaCnc.psr-5B.1	Paragon x WATDE0032	ParW239	RH15.N1	StrwNaCnc	A	-1.7	3.4	11.1	5B	68.0	33.9	8.0E-04	67.8	AX-95660797	66.2	AX-110435670	74.1	AX-94767243	AX-94446101|AX-95660797|AX-643843470	c5B.loc68	5B	437623048	417438359	462641715	435158960 437623048 446956837 462641715
QKHi.psr-5B.1	Paragon x WATDE0032	ParW239	RH15.N1	KHi	B	1.0	2.7	8.4	5B	70.8	36.7	2.9E-03	70.8	AX-643843470	67.8	AX-95660797	74.1	AX-94767243	AX-643843470	AX-643843470	5B	446956837	437623048	462641715	446956837 462641715
QBmsNaCnc.psr-5B.1	Paragon x WATDE0032	ParW239	RH15.N1	BmsNaCnc	A	-1.0	3.2	8.4	5B	72.0	24.8	1.2E-03	70.8	AX-643843470	67.3	AX-94446101	78.2	AX-94643687	AX-95660797|AX-643843470|AX-94767243|AX-112290696	c5B.loc72	5B	446956837	435158960	525810192	437623048 446956837 462641715 475589885 525810192
QCanMatGDD.psr-5B.1	Paragon x WATDE0032	ParW239	RH15.N1	CanMatGDD	A	-14.0	4.4	20.3	5B	28.0	2347.9	0.0E+00	28.5	AX-94684927	24.6	AX-94635936	39.7	AX-643806861	AX-94400196|AX-94684927|AX-94600532|AX-179391728|AX-94519675|AX-643828832|AX-643799676	c5B.loc28	5B	47579489	19438661	319342927	8187009 47579489 47587890 45393297 47584429 42224296 143545982 319342927
QCpHt.psr-5B.1	Paragon x WATDE0032	ParW239	RH16.N2	CpHt	A	-2.2	3.3	15.6	5B	99.8	123.2	1.0E-03	99.8	AX-643863922	89.3	AX-643808067	143.2	AX-110095172	AX-643843813|AX-643863922|AX-643863841|AX-94670199|AX-643854384|AX-94987852|AX-643832601|AX-643820124|AX-94572841|AX-94688821|AX-643864048|AX-643832470|AX-643832529|AX-643832536|AX-94974270|AX-109884717|AX-94472448|AX-94881239|AX-643808326|AX-643798973|AX-643799826|AX-110528379|AX-95260160|AX-94821607|AX-643820515|AX-643854728|AX-94537650|AX-94555342|AX-94880704	AX-643863922	5B	528065335	533386036	679807547	459494445 528065335 501471617 499384938 548579906 550377511 550320079 555233213 519740492 571184205 578077529 576287873 586297707 587119513 589677115 597300984 597300844 595661819 605849371 617594878 617823044 629930541 634993459 635506707 648769936 670829731 677818818 679807547	AX-94974270:4B:128022269|AX-94537650:5D:525253682
QBmsKOff.psr-5B.1	Paragon x WATDE0032	ParW239	RH17.N1	BmsKOff	A	-2.0	3.1	12.6	5B	88.0	94.7	1.2E-03	89.3	AX-643808067	26.8	AX-94400196	95.4	AX-643843813	AX-94684927|AX-94600532|AX-179391728|AX-94519675|AX-643828832|AX-643799676|AX-643806861|AX-89733232|AX-643806730|AX-94464288|AX-94720913|AX-94955728|AX-643831337|AX-643831699|AX-95130306|AX-643843117|AX-643869296|AX-643863878|AX-109352640|AX-643863423|AX-110435670|AX-94446101|AX-95660797|AX-643843470|AX-94767243|AX-112290696|AX-94643687|AX-86179720|AX-643868968|AX-111729474|AX-643808067	c5B.loc88	5B	533386036	8187009	459494445	47579489 47587890 45393297 47584429 42224296 143545982 319342927 300093958 325961565 374444715 397837974 387174690 398842023 387904518 393309093 408238563 402259655 404442068 410631067 417438359 435158960 437623048 446956837 462641715 475589885 525810192 545403388 498716961 513323784 533386036 459494445	AX-89733232:5D:247610871
QGrnCuCnc.psr-5B.1	Paragon x WATDE0032	ParW239	RH15.N1	GrnCuCnc	A	-0.12	4.5	13.5	5B	139.5	4.8	1.0E-04	139.5	AX-94537650	132.4	AX-94821607	141.4	AX-94555342	AX-643820515|AX-643854728|AX-94537650	AX-94537650	5B	600000000.0	634993459	670829731	635506707 648769936 670829731	AX-94537650:5D:525253682|AX-94537650:5D:525253682
QGrnMnCnc.psr-5B.2	Paragon x WATDE0032	ParW239	RH16.N1	GrnMnCnc	A	-1.3	4.1	13.9	5B	127.9	41.1	1.0E-04	127.9	AX-643798973	117.5	AX-643832536	131.8	AX-95260160	AX-94974270|AX-109884717|AX-94472448|AX-94881239|AX-643808326|AX-643798973|AX-643799826|AX-110528379	AX-643798973	5B	605849371	587119513	629930541	589677115 597300984 597300844 595661819 605849371 617594878 617823044 629930541	AX-94974270:4B:128022269
QCuDe.psr-5B.3	Paragon x WATDE0032	ParW239	RH17.N2	CuDe	A	-0.064	3.0	14.2	5B	130.7	0.0	1.0E-03	130.7	AX-110528379	121.8	AX-94472448	135.3	AX-643820515	AX-94881239|AX-643808326|AX-643798973|AX-643799826|AX-110528379|AX-95260160|AX-94821607	AX-110528379	5B	617823044	597300984	635506707	597300844 595661819 605849371 617594878 617823044 629930541 634993459 635506707
QGrnZnCnc.psr-5B.1	Paragon x WATDE0032	ParW239	RH15.N1	GrnZnCnc	A	-0.91	4.4	16.8	5B	132.4	31.9	1.0E-04	132.4	AX-94821607	126.7	AX-643808326	138.5	AX-643854728	AX-643798973|AX-643799826|AX-110528379|AX-95260160|AX-94821607|AX-643820515	AX-94821607	5B	634993459	595661819	648769936	605849371 617594878 617823044 629930541 634993459 635506707 648769936
QZnWtGr.psr-5B.1	Paragon x WATDE0032	ParW239	RH15.N1	ZnWtGr	A	-0.056	4.5	14.2	5B	135.3	1.4	1.0E-04	135.3	AX-643820515	130.7	AX-110528379	138.5	AX-643854728	AX-95260160|AX-94821607|AX-643820515	AX-643820515	5B	635506707	617823044	648769936	629930541 634993459 635506707 648769936
QCuWtGr.psr-5B.1	Paragon x WATDE0032	ParW239	RH17.N2	CuWtGr	A	-0.009	6.7	19.4	5B	138.5	0.2	0.0E+00	138.5	AX-643854728	135.3	AX-643820515	141.4	AX-94555342	AX-643854728|AX-94537650	AX-643854728	5B	648769936	635506707	670829731	648769936 670829731	AX-94537650:5D:525253682
QGrnCuCnc.psr-5B.4	Paragon x WATDE0032	ParW239	RH17.N2	GrnCuCnc	A	-0.12	3.8	12.9	5B	138.5	5.2	3.0E-04	138.5	AX-643854728	127.9	AX-643798973	141.4	AX-94555342	AX-643799826|AX-110528379|AX-95260160|AX-94821607|AX-643820515|AX-643854728|AX-94537650	AX-643854728	5B	648769936	605849371	670829731	617594878 617823044 629930541 634993459 635506707 648769936 670829731	AX-94537650:5D:525253682
QGrnCuCnc.psr-5B.3	Paragon x WATDE0032	ParW239	RH16.N2	GrnCuCnc	A	-0.12	3.6	14.5	5B	148.0	4.8	4.0E-04	147.8	AX-94991378	142.3	AX-94880704	166.0	AX-643844592	AX-110095172|AX-643798419|AX-643799942|AX-643820703|AX-94991378|AX-643820661|AX-94783697|AX-95019636|AX-643808633	c5B.loc148	5B	680000000.0	607180939	677818818	679807547 680603510 682541268 684226921 700338173 703497338 696490455 697682098 607180939	AX-94991378:4B:545446335|AX-94991378:4B:545446335
QBmsCuCnc.psr-5B.1	Paragon x WATDE0032	ParW239	RH17.N2	BmsCuCnc	A	-0.028	3.8	11.8	5B	149.9	3.3	3.0E-04	149.9	AX-94783697	147.8	AX-94991378	155.2	AX-643808633	AX-643820661|AX-94783697|AX-95019636	AX-94783697	5B	703497338	697682098	700338173	703497338 696490455 697682098	AX-94991378:4B:545446335
QKDe.psr-5B.1	Paragon x WATDE0032	ParW239	RH17.N1	KDe	A	-74.0	3.7	13.4	5B	0.0	-1.8	3.0E-04	0.0	AX-643864324	0.0	AX-643864324	15.7	AX-643804875		AX-643864324	5B	712143155	209188	712143155	209188	::
QCaHi.psr-3B.2	Paragon x WATDE0032	ParW239	RH16.N1	CaHi	B	1.1	5.1	23.0	3B	6.2	13.6	0.0E+00	6.2	AX-643869367	4.6	AX-643813498	12.1	AX-643869035	AX-643838651|AX-643869367|AX-643850227|AX-643839365|AX-643802815|AX-643802914|AX-109001856	AX-643869367	5D	104261283	48833839	324704697	54072694 104261283 164755086 174822174 209328449 221131005 246298586 324704697
QMnHi.psr-3B.2	Paragon x WATDE0032	ParW239	RH16.N1	MnHi	B	2.1	3.7	17.4	3B	6.2	42.5	0.0E+00	6.2	AX-643869367	2.4	AX-643801824	14.7	AX-643802009	AX-643813498|AX-643838651|AX-643869367|AX-643850227|AX-643839365|AX-643802815|AX-643802914|AX-109001856|AX-643869035	AX-643869367	5D	104261283	41874684	102243215	48833839 54072694 104261283 164755086 174822174 209328449 221131005 246298586 324704697 102243215
QStrwMnCnc.psr-3B.1	Paragon x WATDE0032	ParW239	RH16.N1	StrwMnCnc	A	-2.1	3.7	17.6	3B	9.3	31.9	0.0E+00	9.3	AX-643802815	2.4	AX-643801824	14.7	AX-643802009	AX-643813498|AX-643838651|AX-643869367|AX-643850227|AX-643839365|AX-643802815|AX-643802914|AX-109001856|AX-643869035	AX-643802815	5D	209328449	41874684	102243215	48833839 54072694 104261283 164755086 174822174 209328449 221131005 246298586 324704697 102243215
QFeWtGr.psr-3B.2	Paragon x WATDE0032	ParW239	RH17.N2	FeWtGr	A	-0.026	5.8	26.0	3B	11.1	2.0	0.0E+00	11.1	AX-109001856	9.3	AX-643802815	12.1	AX-643869035	AX-643802914|AX-109001856	AX-109001856	5D	246298586	209328449	324704697	221131005 246298586 324704697
QGrnFeCnc.psr-3B.2	Paragon x WATDE0032	ParW239	RH17.N2	GrnFeCnc	B	0.058	8.0	34.0	3B	11.1	52.9	0.0E+00	11.1	AX-109001856	9.3	AX-643802815	12.1	AX-643869035	AX-643802914|AX-109001856	AX-109001856	5D	246298586	209328449	324704697	221131005 246298586 324704697
QBmsMnCnc.psr-3B.1	Paragon x WATDE0032	ParW239	RH16.N1	BmsMnCnc	A	-1.7	5.7	22.3	3B	12.1	35.1	0.0E+00	12.1	AX-643869035	9.3	AX-643802815	14.7	AX-643802009	AX-643802914|AX-109001856|AX-643869035	AX-643869035	5D	324704697	102243215	209328449	221131005 246298586 324704697 102243215
QBmsSCnc.psr-5D.1	Paragon x WATDE0032	ParW239	RH16.N2	BmsSCnc	B	18.0	3.3	15.6	5D	12.0	1481.1	1.0E-03	10.6	AX-643804326	7.7	AX-643828125	22.1	AX-643840201	AX-643804326	c5D.loc12	5D	464987104	421965999	479918051	464987104 421965999
QBmsFeCnc.psr-3B.1	Paragon x WATDE0032	ParW239	RH16.N1	BmsFeCnc	A	-2.1	2.6	10.5	3B	5.3	36.2	3.5E-03	5.3	AX-643838651	2.4	AX-643801824	14.7	AX-643802009	AX-643813498|AX-643838651|AX-643869367|AX-643850227|AX-643839365|AX-643802815|AX-643802914|AX-109001856|AX-643869035	AX-643838651	5D	54072694	41874684	102243215	48833839 54072694 104261283 164755086 174822174 209328449 221131005 246298586 324704697 102243215
QCaHi.psr-5D.1	Paragon x WATDE0032	ParW239	RH16.N2	CaHi	B	0.38	1.8	7.3	5D	48.0	8.0	2.1E-02	47.0	AX-94924103	42.3	AX-643816108	62.9	AX-643839304	AX-643816055|AX-94924103|AX-643828276|AX-643816080|AX-94527390	c5D.loc48	5D	543069652	221638876	548099900	542969142 543069652 531227642 539977680 544615044 221638876
QHI.psr-6A.2	Paragon x WATDE0032	ParW239	RH16.N1	HI	A	-1.3	3.1	14.7	6A	74.1	35.8	1.0E-03	74.1	AX-643834691	39.5	AX-643809992	92.1	AX-86175024	AX-643811750|AX-643811147|AX-643812095|AX-643856636|AX-643811363|AX-643812001|AX-643866927|AX-643865773|AX-643846943|AX-95630694|AX-643834691|AX-109090551|AX-86175804|AX-109415640|AX-643864818|AX-643821280	AX-643834691	6A	155442902	52019883	214183003	445576375 364303762 499284731 455317638 389753745 483729121 376474107 267686946 269235865 381032912 155442902 150777368 77510152 85261199 59026095 52019883	AX-86175804:6D:55633242
QBmsKCnc.psr-6A.1	Paragon x WATDE0032	ParW239	RH16.N2	BmsKCnc	A	-59.0	3.1	12.9	6A	101.3	12798.9	1.2E-03	101.3	AX-94660568	9.8	AX-109496039	104.9	AX-643833603	AX-95151036|AX-643849413|AX-95019005|AX-643849059|AX-643867647|AX-643825247|AX-174295088|AX-643812014|AX-643865910|AX-86175421|AX-643809992|AX-643811750|AX-643811147|AX-643812095|AX-643856636|AX-643811363|AX-643812001|AX-643866927|AX-643865773|AX-643846943|AX-95630694|AX-643834691|AX-109090551|AX-86175804|AX-109415640|AX-643864818|AX-643821280|AX-86175024|AX-643845188|AX-111988420|AX-94660568|AX-…	AX-94660568	6A	17638958	6725354	606602303	599983680 596422054 595179931 593570724 591001210 584907730 577183654 484557432 288465900 290259274 214183003 445576375 364303762 499284731 455317638 389753745 483729121 376474107 267686946 269235865 381032912 155442902 150777368 77510152 85261199 59026095 52019883 50870264 39264206 17638958 10368327 6725354	AX-86175804:6D:55633242
QBmsKOff.psr-6A.1	Paragon x WATDE0032	ParW239	RH16.N2	BmsKOff	A	-13.0	3.5	16.5	6A	101.3	376.8	0.0E+00	101.3	AX-94660568	94.3	AX-111988420	104.9	AX-643833603	AX-94660568|AX-94485802	AX-94660568	6A	17638958	6725354	39264206	17638958 10368327 6725354
QStrwKOff.psr-6A.1	Paragon x WATDE0032	ParW239	RH16.N2	StrwKOff	A	-13.0	3.7	17.3	6A	101.3	341.4	0.0E+00	101.3	AX-94660568	94.3	AX-111988420	104.9	AX-643833603	AX-94660568|AX-94485802	AX-94660568	6A	17638958	6725354	39264206	17638958 10368327 6725354
QStrwSOff.psr-6A.1	Paragon x WATDE0032	ParW239	RH16.N2	StrwSOff	A	-1.0	2.2	10.9	6A	101.3	29.8	7.0E-03	101.3	AX-94660568	19.1	AX-643867647	104.9	AX-643833603	AX-643825247|AX-174295088|AX-643812014|AX-643865910|AX-86175421|AX-643809992|AX-643811750|AX-643811147|AX-643812095|AX-643856636|AX-643811363|AX-643812001|AX-643866927|AX-643865773|AX-643846943|AX-95630694|AX-643834691|AX-109090551|AX-86175804|AX-109415640|AX-643864818|AX-643821280|AX-86175024|AX-643845188|AX-111988420|AX-94660568|AX-94485802	AX-94660568	6A	17638958	6725354	591001210	584907730 577183654 484557432 288465900 290259274 214183003 445576375 364303762 499284731 455317638 389753745 483729121 376474107 267686946 269235865 381032912 155442902 150777368 77510152 85261199 59026095 52019883 50870264 39264206 17638958 10368327 6725354	AX-86175804:6D:55633242
QGrnMgCnc.psr-6A.1	Paragon x WATDE0032	ParW239	RH15.N1	GrnMgCnc	B	45.0	6.4	18.4	6A	39.5	1262.6	0.0E+00	39.5	AX-643809992	33.1	AX-643865910	43.7	AX-643811750	AX-86175421|AX-643809992	AX-643809992	6A	214183003	288465900	445576375	290259274 214183003 445576375
QGrnMnCnc.psr-6A.2	Paragon x WATDE0032	ParW239	RH16.N1	GrnMnCnc	B	2.0	7.6	28.5	6A	39.5	41.1	0.0E+00	39.5	AX-643809992	38.2	AX-86175421	43.7	AX-643811750	AX-643809992	AX-643809992	6A	214183003	290259274	445576375	214183003 445576375
QGrnSCnc.psr-6A.1	Paragon x WATDE0032	ParW239	RH15.N1	GrnSCnc	B	25.0	3.3	15.5	6A	39.5	1304.4	1.0E-03	39.5	AX-643809992	29.1	AX-643812014	51.1	AX-643812095	AX-643865910|AX-86175421|AX-643809992|AX-643811750|AX-643811147	AX-643809992	6A	214183003	484557432	499284731	288465900 290259274 214183003 445576375 364303762 499284731
QGrnSCnc.psr-6A.2	Paragon x WATDE0032	ParW239	RH16.N1	GrnSCnc	B	30.0	3.8	17.6	6A	39.5	1390.0	0.0E+00	39.5	AX-643809992	24.0	AX-174295088	48.5	AX-643811147	AX-643812014|AX-643865910|AX-86175421|AX-643809992|AX-643811750	AX-643809992	6A	214183003	364303762	577183654	484557432 288465900 290259274 214183003 445576375 364303762
QGrnSCnc.psr-6A.3	Paragon x WATDE0032	ParW239	RH16.N2	GrnSCnc	B	34.0	3.7	17.6	6A	39.5	1668.5	0.0E+00	39.5	AX-643809992	29.1	AX-643812014	43.7	AX-643811750	AX-643865910|AX-86175421|AX-643809992	AX-643809992	6A	214183003	445576375	484557432	288465900 290259274 214183003 445576375
QGrnZnCnc.psr-6A.1	Paragon x WATDE0032	ParW239	RH15.N1	GrnZnCnc	B	1.2	4.1	19.0	6A	39.5	31.9	0.0E+00	39.5	AX-643809992	29.1	AX-643812014	51.1	AX-643812095	AX-643865910|AX-86175421|AX-643809992|AX-643811750|AX-643811147	AX-643809992	6A	214183003	484557432	499284731	288465900 290259274 214183003 445576375 364303762 499284731
QMgDe.psr-6A.1	Paragon x WATDE0032	ParW239	RH15.N1	MgDe	B	37.0	5.1	14.5	6A	39.5	2.6	0.0E+00	39.5	AX-643809992	29.1	AX-643812014	43.7	AX-643811750	AX-643865910|AX-86175421|AX-643809992	AX-643809992	6A	214183003	445576375	484557432	288465900 290259274 214183003 445576375
QZnWtGr.psr-6A.1	Paragon x WATDE0032	ParW239	RH15.N1	ZnWtGr	B	0.049	4.9	15.7	6A	39.5	1.4	0.0E+00	39.5	AX-643809992	33.1	AX-643865910	51.1	AX-643812095	AX-86175421|AX-643809992|AX-643811750|AX-643811147	AX-643809992	6A	214183003	288465900	499284731	290259274 214183003 445576375 364303762 499284731
QNaHi.psr-6A.1	Paragon x WATDE0032	ParW239	RH16.N1	NaHi	A	-0.65	4.0	18.8	6A	40.0	16.9	0.0E+00	39.5	AX-643809992	29.1	AX-643812014	48.5	AX-643811147	AX-643865910|AX-86175421|AX-643809992|AX-643811750	c6A.loc40	6A	214183003	364303762	484557432	288465900 290259274 214183003 445576375 364303762
QSDe.psr-6A.1	Paragon x WATDE0032	ParW239	RH15.N1	SDe	B	22.0	3.2	13.4	6A	40.0	1.0	9.0E-04	39.5	AX-643809992	38.2	AX-86175421	54.5	AX-643812001	AX-643809992|AX-643811750|AX-643811147|AX-643812095|AX-643856636|AX-643811363	c6A.loc40	6A	214183003	290259274	483729121	214183003 445576375 364303762 499284731 455317638 389753745 483729121
QKHi.psr-6A.2	Paragon x WATDE0032	ParW239	RH16.N1	KHi	A	-0.84	2.9	13.9	6A	64.0	18.5	2.0E-03	63.1	AX-643865773	19.1	AX-643867647	72.9	AX-95630694	AX-643825247|AX-174295088|AX-643812014|AX-643865910|AX-86175421|AX-643809992|AX-643811750|AX-643811147|AX-643812095|AX-643856636|AX-643811363|AX-643812001|AX-643866927|AX-643865773|AX-643846943	c6A.loc64	6A	267686946	381032912	591001210	584907730 577183654 484557432 288465900 290259274 214183003 445576375 364303762 499284731 455317638 389753745 483729121 376474107 267686946 269235865 381032912
QGrnFlRt.psr-6A.1	Paragon x WATDE0032	ParW239	RH15.N1	GrnFlRt	A	-14.0	3.6	17.1	6A	71.7	290.1	0.0E+00	71.7	AX-643846943	63.1	AX-643865773	76.2	AX-109090551	AX-643846943|AX-95630694|AX-643834691	AX-643846943	6A	269235865	150777368	267686946	269235865 381032912 155442902 150777368
QGrnFlRtDD.psr-6A.1	Paragon x WATDE0032	ParW239	RH15.N1	GrnFlRtDD	A	-0.83	3.7	17.4	6A	71.7	17.4	0.0E+00	71.7	AX-643846943	63.1	AX-643865773	76.2	AX-109090551	AX-643846943|AX-95630694|AX-643834691	AX-643846943	6A	269235865	150777368	267686946	269235865 381032912 155442902 150777368
QGrnKOff.psr-6A.1	Paragon x WATDE0032	ParW239	RH15.N1	GrnKOff	A	-2.1	5.7	22.1	6A	71.7	42.5	0.0E+00	71.7	AX-643846943	56.2	AX-643866927	76.2	AX-109090551	AX-643865773|AX-643846943|AX-95630694|AX-643834691	AX-643846943	6A	269235865	150777368	376474107	267686946 269235865 381032912 155442902 150777368
QHI.psr-6A.3	Paragon x WATDE0032	ParW239	RH16.N2	HI	A	-1.7	3.2	15.4	6A	33.1	28.4	1.0E-03	33.1	AX-643865910	24.0	AX-174295088	38.2	AX-86175421	AX-643812014|AX-643865910	AX-643865910	6A	288465900	290259274	577183654	484557432 288465900 290259274
QSHi.psr-6A.1	Paragon x WATDE0032	ParW239	RH17.N2	SHi	A	-1.6	3.2	15.3	6A	33.1	64.1	1.0E-03	33.1	AX-643865910	24.0	AX-174295088	43.7	AX-643811750	AX-643812014|AX-643865910|AX-86175421|AX-643809992	AX-643865910	6A	288465900	445576375	577183654	484557432 288465900 290259274 214183003 445576375
QGrnKOff.psr-6A.3	Paragon x WATDE0032	ParW239	RH17.N2	GrnKOff	A	-2.3	3.5	16.8	6A	36.0	41.6	0.0E+00	33.1	AX-643865910	29.1	AX-643812014	43.7	AX-643811750	AX-643865910|AX-86175421|AX-643809992	c6A.loc36	6A	288465900	445576375	484557432	288465900 290259274 214183003 445576375
QHI.psr-6A.1	Paragon x WATDE0032	ParW239	RH15.N1	HI	A	-1.4	3.8	18.0	6A	48.5	44.4	0.0E+00	48.5	AX-643811147	38.2	AX-86175421	56.2	AX-643866927	AX-643809992|AX-643811750|AX-643811147|AX-643812095|AX-643856636|AX-643811363|AX-643812001	AX-643811147	6A	364303762	290259274	376474107	214183003 445576375 364303762 499284731 455317638 389753745 483729121 376474107
QGrnZnCnc.psr-6A.3	Paragon x WATDE0032	ParW239	RH16.N2	GrnZnCnc	B	1.5	4.7	21.5	6A	56.0	33.8	0.0E+00	56.2	AX-643866927	43.7	AX-643811750	63.1	AX-643865773	AX-643811147|AX-643812095|AX-643856636|AX-643811363|AX-643812001|AX-643866927	c6A.loc56	6A	376474107	267686946	445576375	364303762 499284731 455317638 389753745 483729121 376474107 267686946
QZnDe.psr-6A.3	Paragon x WATDE0032	ParW239	RH16.N2	ZnDe	B	1.2	5.8	16.2	6A	56.0	0.0	0.0E+00	56.2	AX-643866927	43.7	AX-643811750	63.1	AX-643865773	AX-643811147|AX-643812095|AX-643856636|AX-643811363|AX-643812001|AX-643866927	c6A.loc56	6A	376474107	267686946	445576375	364303762 499284731 455317638 389753745 483729121 376474107 267686946
QGrnFeCnc.psr-6A.1	Paragon x WATDE0032	ParW239	RH15.N1	GrnFeCnc	B	0.89	2.5	6.6	6A	43.7	40.8	6.1E-03	43.7	AX-643811750	39.5	AX-643809992	51.1	AX-643812095	AX-643811750|AX-643811147	AX-643811750	6A	445576375	214183003	499284731	445576375 364303762 499284731
QKHi.psr-6A.1	Paragon x WATDE0032	ParW239	RH15.N1	KHi	A	-2.5	5.1	16.6	6A	43.7	36.7	0.0E+00	43.7	AX-643811750	39.5	AX-643809992	51.1	AX-643812095	AX-643811750|AX-643811147	AX-643811750	6A	445576375	214183003	499284731	445576375 364303762 499284731
QBmsCaCnc.psr-6A.1	Paragon x WATDE0032	ParW239	RH15.N1	BmsCaCnc	B	51.0	4.8	22.0	6A	44.0	1231.5	0.0E+00	43.7	AX-643811750	38.2	AX-86175421	51.1	AX-643812095	AX-643809992|AX-643811750|AX-643811147	c6A.loc44	6A	445576375	290259274	499284731	214183003 445576375 364303762 499284731
QGrnKOff.psr-6A.2	Paragon x WATDE0032	ParW239	RH16.N1	GrnKOff	A	-1.7	3.9	18.4	6A	53.0	29.4	0.0E+00	53.0	AX-643856636	39.5	AX-643809992	63.1	AX-643865773	AX-643811750|AX-643811147|AX-643812095|AX-643856636|AX-643811363|AX-643812001|AX-643866927	AX-643856636	6A	455317638	214183003	267686946	445576375 364303762 499284731 455317638 389753745 483729121 376474107 267686946
QGrnYld85.psr-6A.1	Paragon x WATDE0032	ParW239	RH17.N2	GrnYld85	A	-0.48	3.3	13.9	6A	54.5	12.2	7.0E-04	54.5	AX-643812001	43.7	AX-643811750	63.1	AX-643865773	AX-643811147|AX-643812095|AX-643856636|AX-643811363|AX-643812001|AX-643866927	AX-643812001	6A	483729121	267686946	445576375	364303762 499284731 455317638 389753745 483729121 376474107 267686946
QSHi.psr-6A.1	Paragon x WATDE0032	ParW239	RH16.N1	SHi	A	-1.7	3.2	12.8	6A	22.5	42.2	1.0E-03	22.5	AX-643825247	19.1	AX-643867647	24.0	AX-174295088	AX-643825247	AX-643825247	6A	584907730	577183654	591001210	584907730 577183654
QGrnFeCnc.psr-6A.2	Paragon x WATDE0032	ParW239	RH16.N2	GrnFeCnc	B	1.6	3.1	12.5	6A	84.0	40.8	1.1E-03	83.0	AX-109415640	76.2	AX-109090551	92.1	AX-86175024	AX-86175804|AX-109415640|AX-643864818|AX-643821280	c6A.loc84	6A	77510152	52019883	150777368	77510152 85261199 59026095 52019883	AX-86175804:6D:55633242
QMgWtGr.psr-6A.1	Paragon x WATDE0032	ParW239	RH15.N1	MgWtGr	B	1.3	4.8	11.9	6A	84.0	57.3	0.0E+00	83.0	AX-109415640	76.2	AX-109090551	90.0	AX-643821280	AX-86175804|AX-109415640|AX-643864818	c6A.loc84	6A	77510152	59026095	150777368	77510152 85261199 59026095	AX-86175804:6D:55633242
QMnDe.psr-6A.1	Paragon x WATDE0032	ParW239	RH15.N1	MnDe	B	1.6	4.1	13.9	6A	84.0	0.1	2.0E-04	83.0	AX-109415640	72.9	AX-95630694	92.1	AX-86175024	AX-643834691|AX-109090551|AX-86175804|AX-109415640|AX-643864818|AX-643821280	c6A.loc84	6A	77510152	52019883	381032912	155442902 150777368 77510152 85261199 59026095 52019883	AX-86175804:6D:55633242
QMnWtGr.psr-6A.1	Paragon x WATDE0032	ParW239	RH16.N1	MnWtGr	B	0.077	4.0	18.5	6A	84.0	1.8	0.0E+00	83.0	AX-109415640	76.2	AX-109090551	92.1	AX-86175024	AX-86175804|AX-109415640|AX-643864818|AX-643821280	c6A.loc84	6A	77510152	52019883	150777368	77510152 85261199 59026095 52019883	AX-86175804:6D:55633242
QGrnCaCnc.psr-6A.1	Paragon x WATDE0032	ParW239	RH16.N1	GrnCaCnc	B	19.0	3.8	12.9	6A	87.0	414.3	3.0E-04	87.0	AX-643864818	76.2	AX-109090551	92.1	AX-86175024	AX-86175804|AX-109415640|AX-643864818|AX-643821280	AX-643864818	6A	85261199	52019883	150777368	77510152 85261199 59026095 52019883	AX-86175804:6D:55633242
QGrnMnCnc.psr-6A.3	Paragon x WATDE0032	ParW239	RH16.N2	GrnMnCnc	B	1.8	3.9	16.9	6A	88.0	43.7	2.0E-04	87.0	AX-643864818	39.5	AX-643809992	92.1	AX-86175024	AX-643811750|AX-643811147|AX-643812095|AX-643856636|AX-643811363|AX-643812001|AX-643866927|AX-643865773|AX-643846943|AX-95630694|AX-643834691|AX-109090551|AX-86175804|AX-109415640|AX-643864818|AX-643821280	c6A.loc88	6A	85261199	52019883	214183003	445576375 364303762 499284731 455317638 389753745 483729121 376474107 267686946 269235865 381032912 155442902 150777368 77510152 85261199 59026095 52019883	AX-86175804:6D:55633242
QGrnZnCnc.psr-6A.2	Paragon x WATDE0032	ParW239	RH16.N1	GrnZnCnc	B	1.2	4.8	16.1	6A	88.0	32.8	0.0E+00	87.0	AX-643864818	76.2	AX-109090551	92.1	AX-86175024	AX-86175804|AX-109415640|AX-643864818|AX-643821280	c6A.loc88	6A	85261199	52019883	150777368	77510152 85261199 59026095 52019883	AX-86175804:6D:55633242
QMnDe.psr-6A.2	Paragon x WATDE0032	ParW239	RH16.N1	MnDe	B	1.5	4.5	20.9	6A	88.0	0.1	0.0E+00	87.0	AX-643864818	76.2	AX-109090551	92.1	AX-86175024	AX-86175804|AX-109415640|AX-643864818|AX-643821280	c6A.loc88	6A	85261199	52019883	150777368	77510152 85261199 59026095 52019883	AX-86175804:6D:55633242
QZnDe.psr-6A.1	Paragon x WATDE0032	ParW239	RH15.N1	ZnDe	B	0.91	3.8	15.6	6A	88.0	0.1	3.0E-04	87.0	AX-643864818	76.2	AX-109090551	92.1	AX-86175024	AX-86175804|AX-109415640|AX-643864818|AX-643821280	c6A.loc88	6A	85261199	52019883	150777368	77510152 85261199 59026095 52019883	AX-86175804:6D:55633242
QZnDe.psr-6A.2	Paragon x WATDE0032	ParW239	RH16.N1	ZnDe	B	1.1	4.8	16.1	6A	88.0	0.0	0.0E+00	87.0	AX-643864818	76.2	AX-109090551	92.1	AX-86175024	AX-86175804|AX-109415640|AX-643864818|AX-643821280	c6A.loc88	6A	85261199	52019883	150777368	77510152 85261199 59026095 52019883	AX-86175804:6D:55633242
QBmsFeCnc.psr-6B.1	Paragon x WATDE0032	ParW239	RH17.N2	BmsFeCnc	A	-0.72	3.8	17.7	6B	56.3	53.7	0.0E+00	56.3	AX-94436738	51.6	AX-643830101	63.1	AX-643829210	AX-95172133|AX-94436738|AX-643869463|AX-643829679	AX-94436738	6B	155761832	98020716	209953112	183281002 155761832 134002722 122676160 98020716
QBmsNaOff.psr-6B.2	Paragon x WATDE0032	ParW239	RH17.N2	BmsNaOff	A	-0.021	3.2	12.6	6B	43.3	0.8	1.0E-03	43.3	AX-643798789	22.9	AX-643801696	50.6	AX-643830657	AX-94811560|AX-643817811|AX-643798789|AX-643806235|AX-94542212	AX-643798789	6B	186700951	289382947	462166157	198373229 186700951 204916206 457421278 289382947	AX-643801696:6D:32295550
QKWtGr.psr-6B.1	Paragon x WATDE0032	ParW239	RH16.N1	KWtGr	B	4.5	2.7	10.2	6B	40.0	197.9	2.6E-03	39.2	AX-643817811	30.5	AX-94811560	44.2	AX-643806235	AX-643817811|AX-643798789	c6B.loc40	6B	198373229	204916206	462166157	198373229 186700951 204916206
QTGW.psr-3B.3	Paragon x WATDE0032	ParW239	RH17.N1	TGW	A	-0.34	2.4	11.6	3B	196.0	41.3	5.0E-03	198.4	AX-643843653	190.7	AX-111551612	194.3	AX-643845993	AX-643806353|AX-643814857	c3B.loc196	6B	220400000	220350484	220350484		AX-643843653:3B:463752202|AX-111551612:2D:452814530|AX-643814857:2D:251323679|AX-643845993:6A:178623740
QCuHi.psr-6B.1	Paragon x WATDE0032	ParW239	RH16.N1	CuHi	A	-0.58	2.4	11.6	6B	28.0	57.7	5.0E-03	30.5	AX-94811560	22.9	AX-643801696	39.2	AX-643817811	AX-94811560	c6B.loc28	6B	462166157	198373229	462166157	198373229	AX-643801696:6D:32295550
QStrwCuCnc.psr-6B.1	Paragon x WATDE0032	ParW239	RH16.N1	StrwCuCnc	B	0.023	2.9	13.8	6B	28.0	1.8	2.0E-03	30.5	AX-94811560	0.0	AX-94704125	39.2	AX-643817811	AX-95077341|AX-94517456|AX-94392178|AX-94576511|AX-94823159|AX-94635585|AX-94637897|AX-110668342|AX-643801696|AX-94811560	c6B.loc28	6B	462166157	198373229	693507345	687104951 688606058 679641437 578100488 545272422 551974637 635175572 462166157 198373229	AX-94704125:6A:616982231|AX-643801696:6D:32295550
QBmsNaCnc.psr-6B.1	Paragon x WATDE0032	ParW239	RH15.N1	BmsNaCnc	A	-0.55	4.0	10.6	6B	65.8	24.8	3.0E-04	65.8	AX-643816660	60.7	AX-643829679	69.9	AX-94549328	AX-643829210|AX-643816862|AX-643816660	AX-643816660	6B	51315917	32330371	122676160	98020716 77027359 51315917 32330371
QBmsNaOff.psr-6B.1	Paragon x WATDE0032	ParW239	RH15.N1	BmsNaOff	A	-0.02	4.2	19.3	6B	65.8	0.6	0.0E+00	65.8	AX-643816660	63.1	AX-643829210	69.9	AX-94549328	AX-643816862|AX-643816660	AX-643816660	6B	51315917	32330371	98020716	77027359 51315917 32330371
QStrwNaCnc.psr-6B.1	Paragon x WATDE0032	ParW239	RH17.N1	StrwNaCnc	A	-1.2	4.4	16.4	6B	24.0	44.9	1.0E-04	22.9	AX-643801696	16.3	AX-94635585	30.5	AX-94811560	AX-94637897|AX-110668342|AX-643801696	c6B.loc24	6B	548600000	462166157	545272422	551974637 635175572 462166157	AX-643801696:6D:32295550|AX-643801696:6D:32295550
QCuDe.psr-6B.1	Paragon x WATDE0032	ParW239	RH15.N1	CuDe	B	0.13	4.9	14.3	6B	13.9	-0.0	0.0E+00	13.9	AX-94576511	9.2	AX-95077341	15.4	AX-94823159	AX-94517456|AX-94392178|AX-94576511	AX-94576511	6B	679641437	578100488	693507345	687104951 688606058 679641437 578100488
QGrnCuCnc.psr-6B.1	Paragon x WATDE0032	ParW239	RH15.N1	GrnCuCnc	B	0.12	3.7	11.0	6B	13.9	4.8	4.0E-04	13.9	AX-94576511	9.2	AX-95077341	15.4	AX-94823159	AX-94517456|AX-94392178|AX-94576511	AX-94576511	6B	679641437	578100488	693507345	687104951 688606058 679641437 578100488
QBmsKOff.psr-6B.1	Paragon x WATDE0032	ParW239	RH17.N2	BmsKOff	A	-0.66	4.0	18.6	6B	64.0	138.9	0.0E+00	64.6	AX-643816862	60.7	AX-643829679	69.9	AX-94549328	AX-643829210|AX-643816862|AX-643816660	c6B.loc64	6B	77027359	32330371	122676160	98020716 77027359 51315917 32330371
QTGrUa.psr-6B.1	Paragon x WATDE0032	ParW239	RH17.N2	TGrUa	A	-0.92	5.1	19.1	6B	64.0	26.4	0.0E+00	64.6	AX-643816862	20.2	AX-110668342	69.9	AX-94549328	AX-643801696|AX-94811560|AX-643817811|AX-643798789|AX-643806235|AX-94542212|AX-643830657|AX-643830101|AX-95172133|AX-94436738|AX-643869463|AX-643829679|AX-643829210|AX-643816862|AX-643816660	c6B.loc64	6B	77027359	32330371	635175572	462166157 198373229 186700951 204916206 457421278 289382947 209953112 183281002 155761832 134002722 122676160 98020716 77027359 51315917 32330371	AX-643801696:6D:32295550
QGrnCaOff.psr-6B.1	Paragon x WATDE0032	ParW239	RH17.N2	GrnCaOff	A	-0.22	3.6	10.2	6B	64.6	4.9	5.0E-04	64.6	AX-643816862	39.2	AX-643817811	69.9	AX-94549328	AX-643798789|AX-643806235|AX-94542212|AX-643830657|AX-643830101|AX-95172133|AX-94436738|AX-643869463|AX-643829679|AX-643829210|AX-643816862|AX-643816660	AX-643816862	6B	77027359	32330371	198373229	186700951 204916206 457421278 289382947 209953112 183281002 155761832 134002722 122676160 98020716 77027359 51315917 32330371
QGrnMgOff.psr-6B.1	Paragon x WATDE0032	ParW239	RH15.N1	GrnMgOff	A	-0.38	4.2	19.3	6B	64.6	12.6	0.0E+00	64.6	AX-643816862	58.2	AX-643869463	69.9	AX-94549328	AX-643829679|AX-643829210|AX-643816862|AX-643816660	AX-643816862	6B	77027359	32330371	134002722	122676160 98020716 77027359 51315917 32330371
QZnDe.psr-6D.1	Paragon x WATDE0032	ParW239	RH16.N2	ZnDe	A	-0.97	5.1	14.2	6D	39.0	0.0	0.0E+00	39.0	AX-643803099	33.0	AX-179398366	48.4	AX-643803944	AX-643797394|AX-95662446|AX-643803099|AX-110636525|AX-643855982|AX-643861181	AX-643803099	6D	281227501	85218527	399008846	90632287 91819972 281227501 306711417 324607019 352721650 399008846
QGrnZnOff.psr-6D.1	Paragon x WATDE0032	ParW239	RH17.N2	GrnZnOff	A	-0.017	4.2	17.0	6D	43.0	0.4	1.0E-04	43.0	AX-643855982	29.4	AX-643802033	60.8	AX-643868196	AX-179398366|AX-643797394|AX-95662446|AX-643803099|AX-110636525|AX-643855982|AX-643861181|AX-643803944|AX-643803933	AX-643855982	6D	324607019	76468726	433939129	85218527 90632287 91819972 281227501 306711417 324607019 352721650 399008846 417553586 433939129
QGrnMgCnc.psr-6D.1	Paragon x WATDE0032	ParW239	RH15.N1	GrnMgCnc	A	-30.0	4.8	13.2	6D	45.4	1262.6	0.0E+00	45.4	AX-643861181	39.0	AX-643803099	48.4	AX-643803944	AX-110636525|AX-643855982|AX-643861181	AX-643861181	6D	352721650	281227501	399008846	306711417 324607019 352721650 399008846
QMgDe.psr-6D.1	Paragon x WATDE0032	ParW239	RH15.N1	MgDe	A	-27.0	4.5	12.6	6D	45.4	2.6	1.0E-04	45.4	AX-643861181	37.4	AX-95662446	48.4	AX-643803944	AX-643803099|AX-110636525|AX-643855982|AX-643861181	AX-643861181	6D	352721650	91819972	399008846	281227501 306711417 324607019 352721650 399008846
QGrnMgCnc.psr-6D.2	Paragon x WATDE0032	ParW239	RH16.N1	GrnMgCnc	A	-35.0	3.6	16.9	6D	28.9	1209.1	0.0E+00	28.9	AX-339451161	24.2	AX-94760676	39.0	AX-643803099	AX-339451161|AX-643802033|AX-179398366|AX-643797394|AX-95662446	AX-339451161	6D	65532751	37670869	281227501	65532751 76468726 85218527 90632287 91819972 281227501
QGrnMgCnc.psr-6D.3	Paragon x WATDE0032	ParW239	RH16.N2	GrnMgCnc	A	-39.0	8.3	28.2	6D	28.9	1148.3	0.0E+00	28.9	AX-339451161	24.2	AX-94760676	29.4	AX-643802033	AX-339451161	AX-339451161	6D	65532751	37670869	76468726	65532751 76468726
QMgDe.psr-6D.2	Paragon x WATDE0032	ParW239	RH16.N1	MgDe	A	-35.0	3.6	16.9	6D	28.9	2.4	0.0E+00	28.9	AX-339451161	24.2	AX-94760676	39.0	AX-643803099	AX-339451161|AX-643802033|AX-179398366|AX-643797394|AX-95662446	AX-339451161	6D	65532751	37670869	281227501	65532751 76468726 85218527 90632287 91819972 281227501
QMgDe.psr-6D.3	Paragon x WATDE0032	ParW239	RH16.N2	MgDe	A	-39.0	5.9	26.3	6D	28.9	1.7	0.0E+00	28.9	AX-339451161	24.2	AX-94760676	33.0	AX-179398366	AX-339451161|AX-643802033	AX-339451161	6D	65532751	37670869	85218527	65532751 76468726 85218527
QBmsMgCnc.psr-6D.1	Paragon x WATDE0032	ParW239	RH15.N1	BmsMgCnc	A	-26.0	6.3	27.9	6D	29.4	754.5	0.0E+00	29.4	AX-643802033	24.2	AX-94760676	36.5	AX-643797394	AX-339451161|AX-643802033|AX-179398366	AX-643802033	6D	76468726	37670869	90632287	65532751 76468726 85218527 90632287
QStrwMgCnc.psr-6D.1	Paragon x WATDE0032	ParW239	RH15.N1	StrwMgCnc	A	-16.0	5.1	19.2	6D	29.4	350.8	0.0E+00	29.4	AX-643802033	24.2	AX-94760676	39.0	AX-643803099	AX-339451161|AX-643802033|AX-179398366|AX-643797394|AX-95662446	AX-643802033	6D	76468726	37670869	281227501	65532751 76468726 85218527 90632287 91819972 281227501
QBmsSCnc.psr-6D.1	Paragon x WATDE0032	ParW239	RH15.N1	BmsSCnc	A	-23.0	3.1	11.4	6D	33.0	912.8	1.3E-03	33.0	AX-179398366	28.9	AX-339451161	45.4	AX-643861181	AX-643802033|AX-179398366|AX-643797394|AX-95662446|AX-643803099|AX-110636525|AX-643855982	AX-179398366	6D	85218527	65532751	352721650	76468726 85218527 90632287 91819972 281227501 306711417 324607019 352721650
QBmsMgCnc.psr-6D.2	Paragon x WATDE0032	ParW239	RH17.N2	BmsMgCnc	A	-20.0	5.1	23.3	6D	33.1	689.7	0.0E+00	33.0	AX-179398366	24.2	AX-94760676	42.0	AX-110636525	AX-339451161|AX-643802033|AX-179398366|AX-643797394|AX-95662446|AX-643803099	c6D.loc32	6D	85218527	37670869	306711417	65532751 76468726 85218527 90632287 91819972 281227501 306711417
QBmsMnCnc.psr-7A.1	Paragon x WATDE0032	ParW239	RH16.N1	BmsMnCnc	B	1.5	4.0	15.0	7A	96.5	35.1	2.0E-04	96.5	AX-643797728	91.8	AX-643833742	106.3	AX-94441851	AX-94634453|AX-94912724|AX-94404276|AX-94446663|AX-643797728|AX-94599554	AX-643797728	7A	15689299	1849318	26575483	20164125 188877599 10809047 15689299 15689459 1849318	AX-94634453:7D:21620026
QGrnFeCnc.psr-7A.1	Paragon x WATDE0032	ParW239	RH16.N1	GrnFeCnc	A	-0.25	1.7	7.2	7A	46.6	34.5	2.5E-02	46.6	AX-643835436	36.7	AX-643867877	52.0	AX-643821874	AX-643848760|AX-95073209|AX-643835436|AX-643800803|AX-643810746	AX-643835436	7A	273099884	133247952	514758846	514667051 273099884 258261938 277106654 133247952	AX-95073209:4B:162842211
QTGrUa.psr-7A.1	Paragon x WATDE0032	ParW239	RH15.N1	TGrUa	A	-0.84	3.7	17.4	7A	48.3	22.1	0.0E+00	48.3	AX-643810746	36.7	AX-643867877	58.9	AX-94802302	AX-643848760|AX-95073209|AX-643835436|AX-643800803|AX-643810746|AX-643821874|AX-643809892	AX-643810746	7A	277106654	150023752	514758846	514667051 273099884 258261938 277106654 133247952 171379764 150023752	AX-95073209:4B:162842211
QMgHi.psr-3B.1	Paragon x WATDE0032	ParW239	RH16.N2	MgHi	A	-0.03	3.0	14.2	3B	181.9	48.0	1.0E-03	181.9	AX-643801234	148.1	AX-643838542	188.7	AX-643837063	AX-94433820|AX-643838319|AX-643825930|AX-95176936|AX-643838353|AX-111569698|AX-109309357|AX-643825955|AX-94593411|AX-94692370|AX-643826171|AX-94483464|AX-643799514|AX-94754539|AX-643801234|AX-643860374	AX-643801234	7A	435100000	435120934	435120934		AX-643801234:2D:571201794|AX-643838542:2A:705810103|AX-94433820:2A:718885426|AX-643838319:2A:720334027|AX-643825930:2A:731338325|AX-95176936:2A:734976351|AX-643838353:2A:737094060|AX-111569698:2A:744593454|AX-109309357:2A:746839498|AX-643825955:2A:745531545|AX-94593411:2A:750550238|AX-94692370:2A:763382280|AX-643826171:2A:758406816|AX-94483464:2A:755927631|AX-643799514:2A:753047129|AX-94754539:2A…
QBmsFeCnc.psr-7A.1	Paragon x WATDE0032	ParW239	RH15.N1	BmsFeCnc	B	5.0	3.5	16.7	7A	36.7	83.1	0.0E+00	36.7	AX-643867877	32.6	AX-95245570	52.0	AX-643821874	AX-643812808|AX-643867877|AX-643848760|AX-95073209|AX-643835436|AX-643800803|AX-643810746	AX-643867877	7A	514758846	133247952	611331387	565352828 514758846 514667051 273099884 258261938 277106654 133247952	AX-95073209:4B:162842211
QGrnNaCnc.psr-7A.1	Paragon x WATDE0032	ParW239	RH16.N2	GrnNaCnc	A	-0.17	3.8	12.9	7A	82.3	10.8	3.0E-04	82.3	AX-643845549	79.5	AX-643821356	83.5	AX-643799125	AX-643845549	AX-643845549	7A	62481226	54726745	69010334	62481226 54726745
QZnWtGr.psr-7A.1	Paragon x WATDE0032	ParW239	RH15.N1	ZnWtGr	B	0.055	5.0	15.9	7A	28.0	1.4	0.0E+00	25.8	AX-94863651	19.9	AX-94387111	36.7	AX-643867877	AX-94863651|AX-95245570|AX-643812808	c7A.loc28	7A	628864034	514758846	639763159	628864034 611331387 565352828 514758846
QZnWtGr.psr-7A.3	Paragon x WATDE0032	ParW239	RH17.N1	ZnWtGr	B	0.054	4.2	16.5	7A	28.0	1.2	1.0E-04	25.8	AX-94863651	19.9	AX-94387111	36.7	AX-643867877	AX-94863651|AX-95245570|AX-643812808	c7A.loc28	7A	628864034	514758846	639763159	628864034 611331387 565352828 514758846
QStrwFeCnc.psr-7A.1	Paragon x WATDE0032	ParW239	RH15.N1	StrwFeCnc	B	9.8	3.6	16.9	7A	17.9	116.1	0.0E+00	17.9	AX-643869323	2.4	AX-94552543	19.9	AX-94387111	AX-95250628|AX-94777695|AX-94566038|AX-94641610|AX-95097301|AX-643869323	AX-643869323	7A	663768882	639763159	691130820	689260172 683488200 670818195 663768882 639763159	AX-94552543:7B:709608542|AX-94641610:7B:647752735
QBmsCuOff.psr-7A.1	Paragon x WATDE0032	ParW239	RH17.N1	BmsCuOff	A	-0.002	4.8	15.9	7A	16.0	0.1	0.0E+00	15.9	AX-94641610	14.3	AX-94566038	19.9	AX-94387111	AX-94641610|AX-95097301|AX-643869323	c7A.loc16	7A	664500000	639763159	683488200	670818195 663768882 639763159	AX-94641610:7B:647752735|AX-94641610:7B:647752735
QBmsSOff.psr-7A.1	Paragon x WATDE0032	ParW239	RH17.N1	BmsSOff	A	-0.57	4.7	17.8	7A	16.6	18.2	0.0E+00	16.6	AX-95097301	2.4	AX-94552543	19.9	AX-94387111	AX-95250628|AX-94777695|AX-94566038|AX-94641610|AX-95097301|AX-643869323	AX-95097301	7A	670818195	639763159	691130820	689260172 683488200 670818195 663768882 639763159	AX-94552543:7B:709608542|AX-94641610:7B:647752735
QGrnKOff.psr-7A.1	Paragon x WATDE0032	ParW239	RH17.N1	GrnKOff	A	-1.3	3.5	16.5	7A	16.6	38.8	0.0E+00	16.6	AX-95097301	14.3	AX-94566038	19.9	AX-94387111	AX-94641610|AX-95097301|AX-643869323	AX-95097301	7A	670818195	639763159	683488200	670818195 663768882 639763159	AX-94641610:7B:647752735
QGrnSOff.psr-7A.1	Paragon x WATDE0032	ParW239	RH17.N1	GrnSOff	A	-0.33	3.4	16.3	7A	16.6	12.6	0.0E+00	16.6	AX-95097301	14.3	AX-94566038	19.9	AX-94387111	AX-94641610|AX-95097301|AX-643869323	AX-95097301	7A	670818195	639763159	683488200	670818195 663768882 639763159	AX-94641610:7B:647752735
QGrnYld85.psr-7A.1	Paragon x WATDE0032	ParW239	RH17.N1	GrnYld85	A	-0.35	4.1	19.1	7A	16.6	10.6	0.0E+00	16.6	AX-95097301	14.3	AX-94566038	19.9	AX-94387111	AX-94641610|AX-95097301|AX-643869323	AX-95097301	7A	670818195	639763159	683488200	670818195 663768882 639763159	AX-94641610:7B:647752735
QTGrUa.psr-7A.1	Paragon x WATDE0032	ParW239	RH17.N1	TGrUa	A	-0.94	4.9	22.5	7A	16.6	21.7	0.0E+00	16.6	AX-95097301	2.4	AX-94552543	19.9	AX-94387111	AX-95250628|AX-94777695|AX-94566038|AX-94641610|AX-95097301|AX-643869323	AX-95097301	7A	670818195	639763159	691130820	689260172 683488200 670818195 663768882 639763159	AX-94552543:7B:709608542|AX-94641610:7B:647752735
QZnWtGr.psr-7A.2	Paragon x WATDE0032	ParW239	RH16.N1	ZnWtGr	B	0.042	2.4	9.9	7A	16.6	1.5	5.5E-03	16.6	AX-95097301	12.4	AX-94777695	19.9	AX-94387111	AX-94566038|AX-94641610|AX-95097301|AX-643869323	AX-95097301	7A	670818195	639763159	689260172	683488200 670818195 663768882 639763159	AX-94641610:7B:647752735
QGrnCuOff.psr-7A.1	Paragon x WATDE0032	ParW239	RH17.N1	GrnCuOff	A	-0.002	4.2	16.6	7A	16.0	0.0	1.0E-04	15.9	AX-94641610	14.3	AX-94566038	17.9	AX-643869323	AX-94641610|AX-95097301	c7A.loc16	7A	672700000	663768882	683488200	670818195 663768882	AX-94641610:7B:647752735|AX-94641610:7B:647752735
QMgDe.psr-7A.1	Paragon x WATDE0032	ParW239	RH17.N2	MgDe	B	30.0	5.3	24.2	7A	75.5	1.0	0.0E+00	75.5	AX-643821435	71.3	AX-643845449	83.5	AX-643799125	AX-94535286|AX-643865340|AX-643821435|AX-643834135|AX-643834108|AX-643821356|AX-643845549	AX-643821435	7A	79642179	54726745	89079577	83792976 80347900 79642179 77494044 74651721 69010334 62481226 54726745
QMgWtGr.psr-7A.3	Paragon x WATDE0032	ParW239	RH17.N2	MgWtGr	B	1.7	6.6	25.6	7A	75.5	44.4	0.0E+00	75.5	AX-643821435	71.3	AX-643845449	79.0	AX-643834108	AX-94535286|AX-643865340|AX-643821435|AX-643834135	AX-643821435	7A	79642179	74651721	89079577	83792976 80347900 79642179 77494044 74651721
QMgWtGr.psr-7A.2	Paragon x WATDE0032	ParW239	RH16.N2	MgWtGr	B	1.8	3.3	15.5	7A	74.3	49.4	1.0E-03	74.3	AX-643865340	71.3	AX-643845449	77.4	AX-643834135	AX-94535286|AX-643865340|AX-643821435	AX-643865340	7A	80347900	77494044	89079577	83792976 80347900 79642179 77494044
QSDe.psr-7A.1	Paragon x WATDE0032	ParW239	RH17.N1	SDe	B	24.0	4.5	20.6	7A	74.3	2.4	0.0E+00	74.3	AX-643865340	71.3	AX-643845449	77.4	AX-643834135	AX-94535286|AX-643865340|AX-643821435	AX-643865340	7A	80347900	77494044	89079577	83792976 80347900 79642179 77494044
QSWtGr.psr-7A.1	Paragon x WATDE0032	ParW239	RH17.N2	SWtGr	B	1.6	3.2	15.4	7A	74.3	66.1	1.0E-03	74.3	AX-643865340	71.3	AX-643845449	77.4	AX-643834135	AX-94535286|AX-643865340|AX-643821435	AX-643865340	7A	80347900	77494044	89079577	83792976 80347900 79642179 77494044
QMgWtGr.psr-7A.1	Paragon x WATDE0032	ParW239	RH15.N1	MgWtGr	B	2.1	7.8	20.9	7A	72.0	57.3	0.0E+00	72.6	AX-94535286	68.0	AX-643855880	77.4	AX-643834135	AX-643833947|AX-643845449|AX-94535286|AX-643865340|AX-643821435	c7A.loc72	7A	83792976	77494044	91913749	86092770 89079577 83792976 80347900 79642179 77494044
QGrnMgCnc.psr-7A.1	Paragon x WATDE0032	ParW239	RH17.N2	GrnMgCnc	B	28.0	5.0	22.7	7A	72.6	1128.2	0.0E+00	72.6	AX-94535286	66.8	AX-643869588	82.3	AX-643845549	AX-643855880|AX-643833947|AX-643845449|AX-94535286|AX-643865340|AX-643821435|AX-643834135|AX-643834108|AX-643821356	AX-94535286	7A	83792976	62481226	100624544	91913749 86092770 89079577 83792976 80347900 79642179 77494044 74651721 69010334 62481226
QGrnSCnc.psr-7A.1	Paragon x WATDE0032	ParW239	RH17.N1	GrnSCnc	B	23.0	3.3	15.9	7A	72.6	1407.4	1.0E-03	72.6	AX-94535286	71.3	AX-643845449	83.5	AX-643799125	AX-94535286|AX-643865340|AX-643821435|AX-643834135|AX-643834108|AX-643821356|AX-643845549	AX-94535286	7A	83792976	54726745	89079577	83792976 80347900 79642179 77494044 74651721 69010334 62481226 54726745
QSWtGr.psr-7A.1	Paragon x WATDE0032	ParW239	RH17.N1	SWtGr	B	1.4	3.9	18.3	7A	72.6	58.2	0.0E+00	72.6	AX-94535286	71.3	AX-643845449	79.0	AX-643834108	AX-94535286|AX-643865340|AX-643821435|AX-643834135	AX-94535286	7A	83792976	74651721	89079577	83792976 80347900 79642179 77494044 74651721
QKHi.psr-7A.1	Paragon x WATDE0032	ParW239	RH17.N1	KHi	A	-1.3	2.9	11.6	7A	70.2	41.8	1.7E-03	70.2	AX-643833947	66.8	AX-643869588	74.3	AX-643865340	AX-643855880|AX-643833947|AX-643845449|AX-94535286	AX-643833947	7A	86092770	80347900	100624544	91913749 86092770 89079577 83792976 80347900
QBmsZnCnc.psr-7B.1	Paragon x WATDE0032	ParW239	RH17.N1	BmsZnCnc	B	0.6	3.2	15.3	7B	36.9	17.1	1.0E-03	36.9	AX-95081914	28.3	AX-643805476	46.2	AX-643842373	AX-95129009|AX-643869681|AX-95081914|AX-643869694|AX-643801379	AX-95081914	7B	125766462	98062564	231991256	123658643 134528298 125766462 168075214 240325318 231991256
QCuDe.psr-7B.1	Paragon x WATDE0032	ParW239	RH16.N1	CuDe	B	0.18	5.7	15.9	7B	31.4	-0.0	0.0E+00	31.4	AX-643869681	20.9	AX-643869718	43.1	AX-643801379	AX-643805476|AX-95129009|AX-643869681|AX-95081914|AX-643869694	AX-643869681	7B	134528298	45052053	240325318	98062564 123658643 134528298 125766462 168075214 240325318
QCuWtGr.psr-7B.1	Paragon x WATDE0032	ParW239	RH17.N1	CuWtGr	B	0.007	3.1	14.9	7B	31.4	0.2	1.0E-03	31.4	AX-643869681	28.3	AX-643805476	41.4	AX-643869694	AX-95129009|AX-643869681|AX-95081914	AX-643869681	7B	134528298	98062564	168075214	123658643 134528298 125766462 168075214
QStrwMgOff.psr-7B.1	Paragon x WATDE0032	ParW239	RH15.N1	StrwMgOff	B	0.055	3.5	16.4	7B	31.4	4.4	0.0E+00	31.4	AX-643869681	28.3	AX-643805476	41.4	AX-643869694	AX-95129009|AX-643869681|AX-95081914	AX-643869681	7B	134528298	98062564	168075214	123658643 134528298 125766462 168075214
QZnWtGr.psr-7B.1	Paragon x WATDE0032	ParW239	RH17.N1	ZnWtGr	B	0.053	3.6	13.9	7B	31.4	1.2	4.0E-04	31.4	AX-643869681	28.3	AX-643805476	41.4	AX-643869694	AX-95129009|AX-643869681|AX-95081914	AX-643869681	7B	134528298	98062564	168075214	123658643 134528298 125766462 168075214
QGrnZnCnc.psr-7B.1	Paragon x WATDE0032	ParW239	RH17.N1	GrnZnCnc	B	1.1	3.6	17.1	7B	32.0	29.6	0.0E+00	31.4	AX-643869681	20.9	AX-643869718	43.1	AX-643801379	AX-643805476|AX-95129009|AX-643869681|AX-95081914|AX-643869694	c7B.loc32	7B	134528298	45052053	240325318	98062564 123658643 134528298 125766462 168075214 240325318
QStrwMgCnc.psr-7B.2	Paragon x WATDE0032	ParW239	RH16.N1	StrwMgCnc	B	21.0	3.3	15.6	7B	16.6	468.0	1.0E-03	16.6	AX-643869716	10.8	AX-643800282	28.3	AX-643805476	AX-643869386|AX-643869713|AX-643869716|AX-643828947|AX-86173453|AX-643869718	AX-643869716	7B	43249500	14878929	98062564	34050712 40293564 43249500 60047322 51068018 45052053 98062564
QCuDe.psr-7B.2	Paragon x WATDE0032	ParW239	RH17.N1	CuDe	B	0.14	3.6	12.8	7B	60.0	0.0	4.0E-04	60.4	AX-94778315	56.5	AX-94864235	65.3	AX-643869447	AX-94778315	c7B.loc60	7B	587914918	488704456	632272626	587914918 632272626
QGrnCuCnc.psr-7B.1	Paragon x WATDE0032	ParW239	RH17.N1	GrnCuCnc	B	0.14	3.6	12.6	7B	60.0	4.7	4.0E-04	60.4	AX-94778315	56.5	AX-94864235	65.3	AX-643869447	AX-94778315	c7B.loc60	7B	587914918	488704456	632272626	587914918 632272626
QCuWtGr.psr-7B.2	Paragon x WATDE0032	ParW239	RH17.N2	CuWtGr	B	0.008	5.6	15.6	7B	60.4	0.2	0.0E+00	60.4	AX-94778315	56.5	AX-94864235	65.3	AX-643869447	AX-94778315	AX-94778315	7B	587914918	488704456	632272626	587914918 632272626
QGrnCuCnc.psr-7B.2	Paragon x WATDE0032	ParW239	RH17.N2	GrnCuCnc	B	0.13	3.3	11.2	7B	60.4	5.2	8.0E-04	60.4	AX-94778315	54.3	AX-94760879	65.3	AX-643869447	AX-94864235|AX-94778315	AX-94778315	7B	587914918	395589986	632272626	488704456 587914918 632272626
QTGrUa.psr-7B.1	Paragon x WATDE0032	ParW239	RH17.N2	TGrUa	A	-1.5	5.8	22.3	7B	60.4	26.4	0.0E+00	60.4	AX-94778315	56.5	AX-94864235	65.3	AX-643869447	AX-94778315	AX-94778315	7B	587914918	488704456	632272626	587914918 632272626
QStrwMgCnc.psr-7B.1	Paragon x WATDE0032	ParW239	RH15.N1	StrwMgCnc	B	12.0	4.8	18.0	7B	74.6	350.8	0.0E+00	74.6	AX-643869771	19.9	AX-86173453	84.4	AX-643869473	AX-643869718|AX-643805476|AX-95129009|AX-643869681|AX-95081914|AX-643869694|AX-643801379|AX-643842373|AX-643818116|AX-94760879|AX-94864235|AX-94778315|AX-643869447|AX-643869445|AX-179391048|AX-94498748|AX-95108084|AX-643869771|AX-94781968	AX-643869771	7B	656960482	51068018	687958823	45052053 98062564 123658643 134528298 125766462 168075214 240325318 231991256 233578486 395589986 488704456 587914918 632272626 631321707 636429099 639794475 655818392 656960482 648275349 687958823
QBmsNaCnc.psr-7D.1	Paragon x WATDE0032	ParW239	RH15.N1	BmsNaCnc	A	-1.0	4.4	11.9	7D	4.5	24.8	1.0E-04	7.4	AX-110177763	0.6	AX-95202787	20.7	AX-643813916	AX-110177763|AX-643813819|AX-95155766|AX-643813926	c7D.loc4	7D	100103608	11428187	112410069	100103608 93689750 111365669 114557591 112410069
QBmsNaOff.psr-7D.1	Paragon x WATDE0032	ParW239	RH17.N1	BmsNaOff	A	-0.044	4.6	21.0	7D	16.6	0.7	0.0E+00	17.0	AX-95155766	10.4	AX-643813819	37.0	AX-643802420	AX-95155766|AX-643813926|AX-643813916|AX-643850124|AX-643813983|AX-643814041	c7D.loc16	7D	111365669	93689750	138004812	111365669 114557591 112410069 113851645 124532724 134655560 138004812
QStrwNaOff.psr-7D.1	Paragon x WATDE0032	ParW239	RH17.N1	StrwNaOff	A	-0.038	4.7	21.6	7D	16.6	0.5	0.0E+00	17.0	AX-95155766	10.4	AX-643813819	37.0	AX-643802420	AX-95155766|AX-643813926|AX-643813916|AX-643850124|AX-643813983|AX-643814041	c7D.loc16	7D	111365669	93689750	138004812	111365669 114557591 112410069 113851645 124532724 134655560 138004812
QBmsCuOff.psr-7D.2	Paragon x WATDE0032	ParW239	RH16.N2	BmsCuOff	A	-0.004	3.2	15.4	7D	40.8	0.1	1.0E-03	40.8	AX-643814084	26.3	AX-643813983	52.3	AX-643814252	AX-643814041|AX-643802420|AX-643814084	AX-643814084	7D	145603058	124532724	182339945	134655560 138004812 145603058 182339945
QGrnNaOff.psr-7D.1	Paragon x WATDE0032	ParW239	RH15.N1	GrnNaOff	A	-0.011	3.4	10.9	7D	63.1	0.1	7.0E-04	63.1	AX-643803117	58.8	AX-643803103	84.3	AX-643804028	AX-643814661|AX-643860632|AX-643803034|AX-643803117|AX-94783001|AX-86171164|AX-643803116|AX-643856226|AX-643856809|AX-643803669|AX-95661674	AX-643803117	7D	258735461	256700985	435489763	252672952 260318738 261720348 258735461 393579009 266388598 277166108 385718003 393612639 355250620 351651605 435489763
QGrnYld85.psr-7D.1	Paragon x WATDE0032	ParW239	RH15.N1	GrnYld85	A	-0.42	3.4	15.9	7D	63.1	11.8	1.0E-03	63.1	AX-643803117	52.3	AX-643814252	74.4	AX-643803669	AX-95630733|AX-643803103|AX-643814661|AX-643860632|AX-643803034|AX-643803117|AX-94783001|AX-86171164|AX-643803116|AX-643856226|AX-643856809	AX-643803117	7D	258735461	182339945	355250620	235982986 256700985 252672952 260318738 261720348 258735461 393579009 266388598 277166108 385718003 393612639 355250620
QBmsMgOff.psr-7D.1	Paragon x WATDE0032	ParW239	RH15.N1	BmsMgOff	A	-0.62	3.0	14.3	7D	76.5	17.0	1.0E-03	76.7	AX-95661674	64.4	AX-94783001	84.3	AX-643804028	AX-86171164|AX-643803116|AX-643856226|AX-643856809|AX-643803669|AX-95661674	c7D.loc76	7D	351651605	393579009	435489763	266388598 277166108 385718003 393612639 355250620 351651605 435489763
QBmsCuOff.psr-7D.1	Paragon x WATDE0032	ParW239	RH15.N1	BmsCuOff	A	-0.004	5.0	22.6	7D	76.7	0.1	0.0E+00	76.7	AX-95661674	65.6	AX-86171164	84.3	AX-643804028	AX-643803116|AX-643856226|AX-643856809|AX-643803669|AX-95661674	AX-95661674	7D	351651605	266388598	435489763	277166108 385718003 393612639 355250620 351651605 435489763
QGrnCuCnc.psr-7D.1	Paragon x WATDE0032	ParW239	RH16.N1	GrnCuCnc	A	-0.17	3.0	6.2	7D	76.7	4.4	2.6E-03	76.7	AX-95661674	52.3	AX-643814252	84.3	AX-643804028	AX-95630733|AX-643803103|AX-643814661|AX-643860632|AX-643803034|AX-643803117|AX-94783001|AX-86171164|AX-643803116|AX-643856226|AX-643856809|AX-643803669|AX-95661674	AX-95661674	7D	351651605	182339945	435489763	235982986 256700985 252672952 260318738 261720348 258735461 393579009 266388598 277166108 385718003 393612639 355250620 351651605 435489763
QGrnCuOff.psr-7D.1	Paragon x WATDE0032	ParW239	RH15.N1	GrnCuOff	A	-0.004	5.9	26.2	7D	76.7	0.0	0.0E+00	76.7	AX-95661674	65.6	AX-86171164	84.3	AX-643804028	AX-643803116|AX-643856226|AX-643856809|AX-643803669|AX-95661674	AX-95661674	7D	351651605	266388598	435489763	277166108 385718003 393612639 355250620 351651605 435489763
QBmsCuCnc.psr-7D.1	Paragon x WATDE0032	ParW239	RH17.N2	BmsCuCnc	A	-0.096	2.9	8.8	7D	69.7	3.3	1.9E-03	69.7	AX-643856226	58.8	AX-643803103	84.3	AX-643804028	AX-643814661|AX-643860632|AX-643803034|AX-643803117|AX-94783001|AX-86171164|AX-643803116|AX-643856226|AX-643856809|AX-643803669|AX-95661674	AX-643856226	7D	385718003	256700985	435489763	252672952 260318738 261720348 258735461 393579009 266388598 277166108 385718003 393612639 355250620 351651605 435489763
QCuWtGr.psr-7D.1	Paragon x WATDE0032	ParW239	RH15.N1	CuWtGr	A	-0.01	3.6	14.3	7D	69.7	0.2	4.0E-04	69.7	AX-643856226	58.8	AX-643803103	84.3	AX-643804028	AX-643814661|AX-643860632|AX-643803034|AX-643803117|AX-94783001|AX-86171164|AX-643803116|AX-643856226|AX-643856809|AX-643803669|AX-95661674	AX-643856226	7D	385718003	256700985	435489763	252672952 260318738 261720348 258735461 393579009 266388598 277166108 385718003 393612639 355250620 351651605 435489763
QCuWtGr.psr-7D.2	Paragon x WATDE0032	ParW239	RH16.N1	CuWtGr	A	-0.01	5.2	23.5	7D	69.7	0.2	0.0E+00	69.7	AX-643856226	58.8	AX-643803103	84.3	AX-643804028	AX-643814661|AX-643860632|AX-643803034|AX-643803117|AX-94783001|AX-86171164|AX-643803116|AX-643856226|AX-643856809|AX-643803669|AX-95661674	AX-643856226	7D	385718003	256700985	435489763	252672952 260318738 261720348 258735461 393579009 266388598 277166108 385718003 393612639 355250620 351651605 435489763
QCuWtGr.psr-7D.3	Paragon x WATDE0032	ParW239	RH17.N2	CuWtGr	A	-0.009	4.3	11.7	7D	69.7	0.2	1.0E-04	69.7	AX-643856226	58.8	AX-643803103	84.3	AX-643804028	AX-643814661|AX-643860632|AX-643803034|AX-643803117|AX-94783001|AX-86171164|AX-643803116|AX-643856226|AX-643856809|AX-643803669|AX-95661674	AX-643856226	7D	385718003	256700985	435489763	252672952 260318738 261720348 258735461 393579009 266388598 277166108 385718003 393612639 355250620 351651605 435489763
QGrnCuOff.psr-7D.2	Paragon x WATDE0032	ParW239	RH16.N2	GrnCuOff	A	-0.003	8.5	28.0	7D	69.7	0.0	0.0E+00	69.7	AX-643856226	58.8	AX-643803103	84.3	AX-643804028	AX-643814661|AX-643860632|AX-643803034|AX-643803117|AX-94783001|AX-86171164|AX-643803116|AX-643856226|AX-643856809|AX-643803669|AX-95661674	AX-643856226	7D	385718003	256700985	435489763	252672952 260318738 261720348 258735461 393579009 266388598 277166108 385718003 393612639 355250620 351651605 435489763
QGrnCuOff.psr-7D.3	Paragon x WATDE0032	ParW239	RH17.N2	GrnCuOff	A	-0.004	3.9	18.3	7D	69.7	0.1	0.0E+00	69.7	AX-643856226	58.8	AX-643803103	84.3	AX-643804028	AX-643814661|AX-643860632|AX-643803034|AX-643803117|AX-94783001|AX-86171164|AX-643803116|AX-643856226|AX-643856809|AX-643803669|AX-95661674	AX-643856226	7D	385718003	256700985	435489763	252672952 260318738 261720348 258735461 393579009 266388598 277166108 385718003 393612639 355250620 351651605 435489763
QStrwCuOff.psr-7D.1	Paragon x WATDE0032	ParW239	RH16.N1	StrwCuOff	B	0.001	3.8	17.7	7D	84.3	0.0	0.0E+00	84.3	AX-643804028	76.7	AX-95661674	88.7	AX-95256730	AX-643804028	AX-643804028	7D	435489763	351651605	467717592	435489763 467717592
QBmsCaOff.psr-7D.1	Paragon x WATDE0032	ParW239	RH17.N2	BmsCaOff	B	0.2	3.3	15.7	7D	84.5	33.4	1.0E-03	84.3	AX-643804028	52.3	AX-643814252	96.8	AX-643815985	AX-95630733|AX-643803103|AX-643814661|AX-643860632|AX-643803034|AX-643803117|AX-94783001|AX-86171164|AX-643803116|AX-643856226|AX-643856809|AX-643803669|AX-95661674|AX-643804028|AX-95256730	c7D.loc84	7D	435489763	182339945	518826119	235982986 256700985 252672952 260318738 261720348 258735461 393579009 266388598 277166108 385718003 393612639 355250620 351651605 435489763 467717592 518826119
QStrwCaOff.psr-7D.1	Paragon x WATDE0032	ParW239	RH17.N2	StrwCaOff	B	0.45	3.2	15.2	7D	84.5	28.5	1.0E-03	84.3	AX-643804028	76.7	AX-95661674	96.8	AX-643815985	AX-643804028|AX-95256730	c7D.loc84	7D	435489763	351651605	518826119	435489763 467717592 518826119
QBmsCaCnc.psr-7D.1	Paragon x WATDE0032	ParW239	RH17.N2	BmsCaCnc	B	22.0	2.5	12.4	7D	88.5	1336.0	3.0E-03	88.7	AX-95256730	76.7	AX-95661674	100.9	AX-94414682	AX-643804028|AX-95256730|AX-643815985	c7D.loc88	7D	467717592	351651605	529044228	435489763 467717592 518826119 529044228
QCpHt.psr-7D.1	Paragon x WATDE0032	ParW239	RH15.N1	CpHt	B	2.8	2.6	12.4	7D	140.6	116.5	3.0E-03	138.4	AX-643869808	119.0	AX-643816025	161.1	AX-643851358	AX-643798508|AX-643804550|AX-643828291|AX-643860987|AX-643861426|AX-643804567|AX-643869808	c7D.loc140	7D	551129326	552305415	592340459	556305475 560560241 558955628 571471100 569330898 568512380 551129326 592340459
QMgHi.psr-7D.1	Paragon x WATDE0032	ParW239	RH17.N2	MgHi	A	-0.7	2.7	13.0	7D	148.6	68.5	2.0E-03	138.4	AX-643869808	127.8	AX-643804567	162.1	AX-643861024	AX-643869808|AX-643851358	c7D.loc148	7D	551129326	568512380	592411185	551129326 592340459 592411185
QBmsZnOff.psr-7D.1	Paragon x WATDE0032	ParW239	RH16.N2	BmsZnOff	A	-0.024	3.8	17.8	7D	10.4	0.5	0.0E+00	10.4	AX-643813819	0.6	AX-95202787	17.0	AX-95155766	AX-110177763|AX-643813819	AX-643813819	7D	93689750	11428187	111365669	100103608 93689750 111365669
QBmsNaCnc.psr-7D.2	Paragon x WATDE0032	ParW239	RH17.N1	BmsNaCnc	A	-1.4	4.5	16.6	7D	12.6	32.8	1.0E-04	10.4	AX-643813819	0.6	AX-95202787	20.7	AX-643813916	AX-110177763|AX-643813819|AX-95155766|AX-643813926	c7D.loc12	7D	93689750	11428187	112410069	100103608 93689750 111365669 114557591 112410069
QStrwNaCnc.psr-7D.1	Paragon x WATDE0032	ParW239	RH15.N1	StrwNaCnc	A	-2.4	5.9	20.9	7D	12.6	33.9	0.0E+00	10.4	AX-643813819	0.6	AX-95202787	19.4	AX-643813926	AX-110177763|AX-643813819|AX-95155766	c7D.loc12	7D	93689750	11428187	114557591	100103608 93689750 111365669 114557591
QStrwNaCnc.psr-7D.2	Paragon x WATDE0032	ParW239	RH17.N1	StrwNaCnc	A	-1.9	6.4	25.6	7D	12.6	44.9	0.0E+00	10.4	AX-643813819	0.6	AX-95202787	19.4	AX-643813926	AX-110177763|AX-643813819|AX-95155766	c7D.loc12	7D	93689750	11428187	114557591	100103608 93689750 111365669 114557591

## Sheet: QTL_ParW292
Full list of QTLs mapped in Paragon x W292. Abbreviations can be found in Supplementary Data 2 QTL_Abbreviation tab.
QTL	GRU population code	population	env	trait	increaseAll	add eff	LOD	%var	chr	pos	mean	Pvalue(F)	pos nearest marker	nearest marker	CIstart	start marker	CIend	end marker	CImarkers	sim marker	RefSeq1.0 Chr	Peak bp	CIstart bp	CIend bp	CI markers bp	CI markers not on Chr
QCuWtGr.psr-1A.1	Paragon x WATDE0038	ParW292	RH12.N2	CuWtGr	B	0.005	3.5	16.1	1A	7.8	0.2	0.0E+00	7.8	AX-95074028	0.0	AX-95253219	13.4	AX-94739433	AX-94443081|AX-95074028	AX-95074028	1A	126543381	49526774	253372920	77063433 126543381 49526774
QFeWtGr.psr-1A.1	Paragon x WATDE0038	ParW292	RH12.N2	FeWtGr	A	-0.002	4.7	20.6	1A	60.9	1.7	0.0E+00	60.9	AX-94464572	50.7	AX-94457604	75.9	AX-95071361	AX-94862815|AX-94464572|AX-94558425|AX-94382831|AX-95200932|AX-94432618	AX-94464572	1A	148608914	484276726	508925572	148608914 309401501 301197449 390096042 508925572	AX-94457604:2A:649700096|AX-94558425:2A:545063326
QSWtGr.psr-1A.1	Paragon x WATDE0038	ParW292	RH12.N2	SWtGr	B	1.7	2.5	10.3	1A	60.9	57.6	4.4E-03	60.9	AX-94464572	7.8	AX-95074028	71.1	AX-94432618	AX-94739433|AX-94428433|AX-94917012|AX-94677073|AX-94392216|AX-94581035|AX-94967838|AX-94711533|AX-95216629|AX-95256080|AX-94943073|AX-94525401|AX-94950558|AX-94647973|AX-94540853|AX-94481428|AX-94386458|AX-94457604|AX-94862815|AX-94464572|AX-94558425|AX-94382831|AX-95200932	AX-94464572	1A	148608914	126543381	390096042	49526774 41710251 25543287 22288723 22611620 20538239 15431337 11730011 12097479 9204445 2540741 3392684 484276726 148608914 309401501 301197449 390096042	AX-94967838:2D:305901159|AX-95216629:1D:12421297|AX-95256080:1D:12420631|AX-94647973:1D:791326|AX-94540853:1D:5356802|AX-94457604:2A:649700096|AX-94558425:2A:545063326
QFeDe.psr-1A.1	Paragon x WATDE0038	ParW292	RH14.N2	FeDe	B	2.1	5.6	24.2	1A	64.5	-3.9	0.0E+00	64.5	AX-94558425	57.2	AX-94862815	68.9	AX-95200932	AX-94464572|AX-94558425|AX-94382831	AX-94558425	1A	310000000.0	301197449	484276726	148608914 309401501 301197449	AX-94558425:2A:545063326|AX-94558425:2A:545063326
QGrnFeCnc.psr-1A.1	Paragon x WATDE0038	ParW292	RH14.N2	GrnFeCnc	B	2.1	5.3	23.2	1A	64.5	41.1	0.0E+00	64.5	AX-94558425	57.2	AX-94862815	68.9	AX-95200932	AX-94464572|AX-94558425|AX-94382831	AX-94558425	1A	310000000.0	301197449	484276726	148608914 309401501 301197449	AX-94558425:2A:545063326|AX-94558425:2A:545063326
QGrnZnCnc.psr-1A.1	Paragon x WATDE0038	ParW292	RH12.N2	GrnZnCnc	B	1.3	3.8	17.4	1A	76.8	36.0	0.0E+00	76.8	AX-95631320	71.1	AX-94432618	84.7	AX-94709271	AX-95071361|AX-95631320|AX-95632782|AX-94946240|AX-94515468	AX-95631320	1A	513661825	390096042	558591627	508925572 513661825 516373192 520339896 534201522 558591627
QznWtGr.psr-1A.2	Paragon x WATDE0038	ParW292	RH13.N2	ZnWtGr	B	0.053	4.3	19.3	1A	76.8	1.1	0.0E+00	76.8	AX-95631320	75.9	AX-95071361	84.7	AX-94709271	AX-95631320|AX-95632782|AX-94946240|AX-94515468	AX-95631320	1A	513661825	508925572	558591627	513661825 516373192 520339896 534201522 558591627
QznDe.psr-1A.2	Paragon x WATDE0038	ParW292	RH13.N2	ZnDe	B	1.0	2.7	11.0	1A	77.8	-11.1	3.1E-03	77.8	AX-95632782	75.9	AX-95071361	84.7	AX-94709271	AX-95631320|AX-95632782|AX-94946240|AX-94515468	AX-95632782	1A	516373192	508925572	558591627	513661825 516373192 520339896 534201522 558591627
QZnDe.psr-1A.1	Paragon x WATDE0038	ParW292	RH12.N2	ZnDe	B	1.1	2.6	11.9	1A	80.0	-2.7	3.0E-03	78.7	AX-94946240	71.1	AX-94432618	84.7	AX-94709271	AX-95071361|AX-95631320|AX-95632782|AX-94946240|AX-94515468	c1A.loc80	1A	520339896	390096042	558591627	508925572 513661825 516373192 520339896 534201522 558591627
QTGrUa.psr-1A.1	Paragon x WATDE0038	ParW292	RH14.N2	TGrUa	A	-1.0	3.7	16.9	1A	84.7	28.8	0.0E+00	84.7	AX-94709271	81.3	AX-94515468	91.5	AX-95243556	AX-94709271|AX-94383913|AX-94780664	AX-94709271	1A	558591627	534201522	580424816	558591627 566564962 542439456 580424816
QZnWtGr.psr-1A.1	Paragon x WATDE0038	ParW292	RH12.N2	ZnWtGr	B	0.06	3.9	17.6	1A	84.0	1.3	0.0E+00	84.7	AX-94709271	76.8	AX-95631320	91.5	AX-95243556	AX-95632782|AX-94946240|AX-94515468|AX-94709271|AX-94383913|AX-94780664	c1A.loc84	1A	558591627	513661825	580424816	516373192 520339896 534201522 558591627 566564962 542439456 580424816
QCuDe.psr-1B.1	Paragon x WATDE0038	ParW292	RH13.N2	CuDe	B	0.07	2.6	10.0	1B	0.7	-0.2	3.6E-03	0.7	AX-94980178	0.0	AX-95094660	3.5	AX-95094547	AX-94980178	AX-94980178	1B	4346060	1252520	23978766	4346060 23978766
QGrnCuCnc.psr-1B.1	Paragon x WATDE0038	ParW292	RH13.N2	GrnCuCnc	B	0.071	2.8	10.4	1B	0.7	5.7	2.3E-03	0.7	AX-94980178	0.0	AX-95094660	3.5	AX-95094547	AX-94980178	AX-94980178	1B	4346060	1252520	23978766	4346060 23978766
QGrnflDur65CanMat.psr-1B.1	Paragon x WATDE0038	ParW292	RH14.N2	GrnflDur65CanMat	B	0.44	2.2	10.3	1B	59.1	41.7	7.0E-03	59.1	AX-94553499	6.7	AX-94923681	61.9	AX-94801647	AX-94441727|AX-95110974|AX-95152103|AX-94561718|AX-95210815|AX-94537311|AX-94582961|AX-94954137|AX-94550983|AX-94646448|AX-94508976|AX-94899483|AX-94664843|AX-95630190|AX-94668931|AX-94666389|AX-94553499	AX-94553499	1B	573875607	30546495	622571854	25617465 487495802 59470412 87733184 85770457 84413175 587525366 599572132 47624804 297115052 484887575 521218950 531166960 563307018 544130439 580633917 573875607 622571854
QGrnMgOff.psr-1B.1	Paragon x WATDE0038	ParW292	RH12.N2	GrnMgOff	B	0.16	2.4	11.2	1B	56.0	8.7	5.0E-03	54.8	AX-94666389	47.3	AX-94668931	59.1	AX-94553499	AX-94666389	c1B.loc56	1B	580633917	544130439	573875607	580633917 573875607
QMgWtGr.psr-1B.1	Paragon x WATDE0038	ParW292	RH14.N2	MgWtGr	B	0.15	0.5	2.2	1B	65.8	47.7	3.1E-01	65.8	AX-94949295	63.3	AX-94413240	69.0	AX-94632981	AX-94949295	AX-94949295	1B	645708494	636753099	660454525	645708494 660454525
QSWtGr.psr-1B.1	Paragon x WATDE0038	ParW292	RH14.N2	SWtGr	B	0.063	0.3	0.7	1B	65.8	73.9	5.4E-01	65.8	AX-94949295	63.3	AX-94413240	69.0	AX-94632981	AX-94949295	AX-94949295	1B	645708494	636753099	660454525	645708494 660454525
QGs65GDD.psr-1B.1	Paragon x WATDE0038	ParW292	RH14.N2	Gs65GDD	A	-12.0	2.9	10.7	1B	84.0	1715.2	2.0E-03	84.0	AX-94817139	37.1	AX-94646448	84.0	AX-94817139	AX-94508976|AX-94899483|AX-94664843|AX-95630190|AX-94668931|AX-94666389|AX-94553499|AX-94801647|AX-94413240|AX-94949295|AX-94632981|AX-95102985|AX-94757158|AX-95235129|AX-94803292|AX-94945293|AX-94712454|AX-94944372|AX-94400468	AX-94817139	1B	677913605	297115052	677913605	484887575 521218950 531166960 563307018 544130439 580633917 573875607 622571854 636753099 645708494 660454525 662556397 665310917 667214307 667822737 675554627 688283121 681253300 677913605	AX-94712454:7B:372838917
QSeDe.psr-1D.1	Paragon x WATDE0038	ParW292	RH13.N2	SeDe	B	0.3	2.8	8.0	1D	21.8	-18.8	2.5E-03	21.8	AX-94815880	11.7	AX-94595074	24.0	AX-94533409	AX-94423510|AX-94600322|AX-94815880	AX-94815880	1D	10432868	2143692	18576040	216827 9799706 10432868 18576040
QStbHt.psr-1D.1	Paragon x WATDE0038	ParW292	RH12.N2	StbHt	B	0.036	1.6	7.5	1D	16.0	13.5	3.0E-02	16.6	AX-94423510	11.7	AX-94595074	20.8	AX-94600322	AX-94423510	c1D.loc16	1D	216827	2143692	9799706	216827 9799706
QGs65GDD.psr-1D.1	Paragon x WATDE0038	ParW292	RH14.N2	Gs65GDD	A	-4.7	4.1	15.7	1D	25.7	1715.2	1.0E-04	25.7	AX-94546280	24.0	AX-94533409	27.2	AX-94886765	AX-94546280	AX-94546280	1D	21829939	18576040	31322459	21829939 31322459
QstbHt.psr-1D.2	Paragon x WATDE0038	ParW292	RH14.N2	StbHt	A	-0.57	2.1	10.1	1D	20.0	12.6	8.0E-03	20.8	AX-94600322	0.0	AX-94484191	24.0	AX-94533409	AX-94595074|AX-94423510|AX-94600322|AX-94815880	c1D.loc20	1D	9799706	18576040	492949058	2143692 216827 9799706 10432868 18576040
QGrnFeOff.psr-2A.1	Paragon x WATDE0038	ParW292	RH12.N2	GrnFeOff	A	-0.022	3.8	17.2	2A	30.8	0.4	0.0E+00	30.8	AX-94986190	25.9	AX-95141383	48.5	AX-94674675	AX-95069448|AX-94986190|AX-95629948|AX-94649188|AX-94593885|AX-94961170|AX-94772880	AX-94986190	2A	100000000.0	27276161	734521628	7806787 3111142 3368162 10599551 10200122 8370289 734521628	AX-94986190:Un:11763512|AX-94986190:Un:11763512
QHI.psr-2A.1	Paragon x WATDE0038	ParW292	RH13.N2	HI	A	-0.31	3.3	15.0	2A	34.5	41.0	1.0E-03	34.5	AX-94593885	32.8	AX-94649188	37.2	AX-94961170	AX-94593885	AX-94593885	2A	10599551	3368162	10200122	10599551 10200122
QGrnFeCnc.psr-2A.1	Paragon x WATDE0038	ParW292	RH13.N2	GrnFeCnc	A	-0.97	4.3	11.0	2A	18.7	40.8	2.0E-04	18.7	AX-94992901	0.0	AX-94733923	30.1	AX-95069448	AX-94469556|AX-95153321|AX-95162683|AX-94860183|AX-94992901|AX-94652823|AX-94856367|AX-95074396|AX-95141383	AX-94992901	2A	18424360	7806787	31089638	31085596 521324681 20823986 19101271 18424360 27276161 7806787	AX-94652823:Un:293843040|AX-94856367:2D:18232548|AX-95074396:Un:16902688
QFeDe.psr-2A.1	Paragon x WATDE0038	ParW292	RH13.N2	FeDe	A	-1.1	4.5	12.4	2A	16.4	-0.2	1.0E-04	16.4	AX-94860183	0.0	AX-94733923	30.1	AX-95069448	AX-94469556|AX-95153321|AX-95162683|AX-94860183|AX-94992901|AX-94652823|AX-94856367|AX-95074396|AX-95141383	AX-94860183	2A	19101271	7806787	31089638	31085596 521324681 20823986 19101271 18424360 27276161 7806787	AX-94652823:Un:293843040|AX-94856367:2D:18232548|AX-95074396:Un:16902688
QKDe.psr-2A.1	Paragon x WATDE0038	ParW292	RH13.N2	KDe	A	-240.0	2.8	11.3	2A	16.4	4529.8	2.0E-03	16.4	AX-94860183	14.3	AX-95162683	30.1	AX-95069448	AX-94860183|AX-94992901|AX-94652823|AX-94856367|AX-95074396|AX-95141383	AX-94860183	2A	19101271	7806787	20823986	19101271 18424360 27276161 7806787	AX-94652823:Un:293843040|AX-94856367:2D:18232548|AX-95074396:Un:16902688
QGrnCaOff.psr-2A.1	Paragon x WATDE0038	ParW292	RH14.N2	GrnCaOff	A	-0.002	2.1	7.5	2A	73.9	6.3	1.2E-02	73.9	AX-94825053	68.3	AX-94522037	77.6	AX-95160129	AX-94825053	AX-94825053	2A	710359851	680365254	710042563	710359851 680365254
QGrnKCnc.psr-2B.1	Paragon x WATDE0038	ParW292	RH14.N2	GrnKCnc	B	2.0	2.8	13.0	2B	223.4	4145.8	2.0E-03	223.4	AX-94760588	152.4	AX-94623395	230.3	AX-94401839	AX-94406845|AX-94425571|AX-94631541|AX-94970352|AX-94393895|AX-94452908|AX-94431257|AX-94566110|AX-94808568|AX-95098085|AX-94678995|AX-95017900|AX-95087261|AX-94652933|AX-94956416|AX-95114107|AX-94657523|AX-95135556|AX-94465810|AX-94701809|AX-94717163|AX-94622973|AX-94805858|AX-94886530|AX-94686213|AX-94518823|AX-94999252|AX-94760588	AX-94760588	2B	110466225	573213364	781776298	783227121 782147070 786105422 788664980 792042589 793416005 793168703 793151143 801218717 795064852 793033956 793280889 25250290 74193344 99756440 109090477 118693522 110466225 573213364	AX-94425571:2A:778442376|AX-94566110:2A:766917109|AX-94956416:2D:644139223|AX-95114107:2A:764056112|AX-94657523:2A:764089887|AX-95135556:2A:764821166|AX-94465810:2D:648473966|AX-94701809:2D:648166843|AX-94717163:2A:762469737|AX-94622973:2D:649467989
QKDe.psr-2B.1	Paragon x WATDE0038	ParW292	RH14.N2	KDe	A	-0.026	3.1	14.4	2B	223.4	284.6	1.0E-03	223.4	AX-94760588	167.2	AX-94808568	230.3	AX-94401839	AX-95098085|AX-94678995|AX-95017900|AX-95087261|AX-94652933|AX-94956416|AX-95114107|AX-94657523|AX-95135556|AX-94465810|AX-94701809|AX-94717163|AX-94622973|AX-94805858|AX-94886530|AX-94686213|AX-94518823|AX-94999252|AX-94760588	AX-94760588	2B	110466225	573213364	793168703	793151143 801218717 795064852 793033956 793280889 25250290 74193344 99756440 109090477 118693522 110466225 573213364	AX-94956416:2D:644139223|AX-95114107:2A:764056112|AX-94657523:2A:764089887|AX-95135556:2A:764821166|AX-94465810:2D:648473966|AX-94701809:2D:648166843|AX-94717163:2A:762469737|AX-94622973:2D:649467989
QMgDe.psr-2B.1	Paragon x WATDE0038	ParW292	RH14.N2	MgDe	A	-21.0	2.6	12.2	2B	223.4	14731.2	3.0E-03	223.4	AX-94760588	152.4	AX-94623395	230.3	AX-94401839	AX-94406845|AX-94425571|AX-94631541|AX-94970352|AX-94393895|AX-94452908|AX-94431257|AX-94566110|AX-94808568|AX-95098085|AX-94678995|AX-95017900|AX-95087261|AX-94652933|AX-94956416|AX-95114107|AX-94657523|AX-95135556|AX-94465810|AX-94701809|AX-94717163|AX-94622973|AX-94805858|AX-94886530|AX-94686213|AX-94518823|AX-94999252|AX-94760588	AX-94760588	2B	110466225	573213364	781776298	783227121 782147070 786105422 788664980 792042589 793416005 793168703 793151143 801218717 795064852 793033956 793280889 25250290 74193344 99756440 109090477 118693522 110466225 573213364	AX-94425571:2A:778442376|AX-94566110:2A:766917109|AX-94956416:2D:644139223|AX-95114107:2A:764056112|AX-94657523:2A:764089887|AX-95135556:2A:764821166|AX-94465810:2D:648473966|AX-94701809:2D:648166843|AX-94717163:2A:762469737|AX-94622973:2D:649467989
QCaDe.psr-2B.1	Paragon x WATDE0038	ParW292	RH13.N2	CaDe	A	-6.7	4.7	14.2	2B	33.0	-170.9	0.0E+00	33.0	AX-94508946	30.4	AX-95095565	38.3	AX-94587253	AX-94508946	AX-94508946	2B	126948182	72577370	123062362	126948182 72577370
QGrnCaCnc.psr-2B.1	Paragon x WATDE0038	ParW292	RH13.N2	GrnCaCnc	A	-5.5	5.4	16.2	2B	33.0	525.5	0.0E+00	33.0	AX-94508946	30.4	AX-95095565	38.3	AX-94587253	AX-94508946	AX-94508946	2B	126948182	72577370	123062362	126948182 72577370
QGrnSCnc.psr-2B.1	Paragon x WATDE0038	ParW292	RH14.N2	GrnSCnc	B	8.5	3.1	10.1	2B	2.5	1583.2	1.2E-03	2.5	AX-94642093	0.0	AX-94406090	4.1	AX-95017965	AX-94642093	AX-94642093	2B	1832673	1832673	19070596	19070596	AX-94406090:2D:9393867
QSDe.psr-2B.1	Paragon x WATDE0038	ParW292	RH14.N2	SDe	B	7.6	2.0	6.5	2B	2.5	-138.6	1.3E-02	2.5	AX-94642093	0.0	AX-94406090	4.1	AX-95017965	AX-94642093	AX-94642093	2B	1832673	1832673	19070596	19070596	AX-94406090:2D:9393867
QTGW.psr-2B.1	Paragon x WATDE0038	ParW292	RH13.N2	TGW	B	0.95	4.1	14.1	2B	2.5	35.2	1.0E-04	2.5	AX-94642093	0.0	AX-94406090	7.7	AX-94990648	AX-94642093|AX-95017965	AX-94642093	2B	1832673	1832673	28340494	19070596 28340494	AX-94406090:2D:9393867
QGrnCaOff.psr-2B.1	Paragon x WATDE0038	ParW292	RH14.N2	GrnCaOff	A	-0.082	0.3	1.0	2B	67.2	6.3	5.3E-01	67.2	AX-95166954	63.1	AX-94389994	71.3	AX-95171145	AX-95166954	AX-95166954	2B	685267738	664220394	694051060	685267738 694051060
QCanMatGDD.psr-2B.1	Paragon x WATDE0038	ParW292	RH13.N2	CanMatGDD	B	37.0	3.8	17.2	2B	116.8	1601.1	0.0E+00	116.8	AX-94510243	114.1	AX-94765732	122.4	AX-94428200	AX-94510243|AX-94720732	AX-94510243	2B	748425705	726692423	745034872	748425705 748079639 726692423
QGrnflDur65CanMat.psr-2B.1	Paragon x WATDE0038	ParW292	RH13.N2	GrnflDur65CanMat	B	1.8	4.8	21.1	2B	116.8	28.6	0.0E+00	116.8	AX-94510243	114.1	AX-94765732	122.4	AX-94428200	AX-94510243|AX-94720732	AX-94510243	2B	748425705	726692423	745034872	748425705 748079639 726692423
QGrnflDur65CanMatGDD.psr-2B.1	Paragon x WATDE0038	ParW292	RH13.N2	GrnflDur65CanMatGDD	B	35.0	4.9	21.4	2B	116.8	538.2	0.0E+00	116.8	AX-94510243	114.1	AX-94765732	122.4	AX-94428200	AX-94510243|AX-94720732	AX-94510243	2B	748425705	726692423	745034872	748425705 748079639 726692423
QGrnFlRt.psr-2B.1	Paragon x WATDE0038	ParW292	RH13.N2	GrnFlRt	A	-12.0	3.8	17.3	2B	116.8	234.5	0.0E+00	116.8	AX-94510243	114.1	AX-94765732	122.4	AX-94428200	AX-94510243|AX-94720732	AX-94510243	2B	748425705	726692423	745034872	748425705 748079639 726692423
QGrnFlRtDD.psr-2B.1	Paragon x WATDE0038	ParW292	RH13.N2	GrnFlRtDD	A	-0.67	4.1	18.4	2B	116.8	12.5	0.0E+00	116.8	AX-94510243	114.1	AX-94765732	122.4	AX-94428200	AX-94510243|AX-94720732	AX-94510243	2B	748425705	726692423	745034872	748425705 748079639 726692423
QKWtGr.psr-2D.1	Paragon x WATDE0038	ParW292	RH12.N2	KWtGr	B	2.5	2.7	12.3	2D	1.9	181.3	3.0E-03	1.9	AX-94722807	0.0	AX-94395400	3.6	AX-95239876	AX-94722807	AX-94722807	2D	11197879	5163797	13543984	11197879 13543984
QCaWtGr.psr-2D.1	Paragon x WATDE0038	ParW292	RH12.N2	CaWtGr	B	0.44	2.7	7.9	2D	41.9	18.0	2.9E-03	41.9	AX-94460734	26.0	AX-94576131	45.1	AX-94543041	AX-94730244|AX-94580285|AX-94460734|AX-94478750	AX-94460734	2D	354968109	60790390	81968477	62597144 556050639 354968109 136167959 60790390
QMgWtGr.psr-3A.1	Paragon x WATDE0038	ParW292	RH12.N2	MgWtGr	B	0.74	2.1	9.9	3A	64.0	39.5	9.0E-03	62.9	AX-95204178	52.9	AX-94550611	66.6	AX-95117606	AX-94664169|AX-94972681|AX-94819878|AX-94742692|AX-94765551|AX-94941647|AX-95204178	c3A.loc64	3A	479782725	56394605	512325316	507466399 456776694 497654997 480102848 481514811 479782725 56394605	AX-94819878:3D:345717103
QgrnMgCnc.psr-3A.2	Paragon x WATDE0038	ParW292	RH14.N2	GrnMgCnc	B	32.0	3.5	15.8	3A	56.0	1021.0	0.0E+00	57.2	AX-94664169	43.7	AX-94789875	66.6	AX-95117606	AX-95630605|AX-94550611|AX-94664169|AX-94972681|AX-94819878|AX-94742692|AX-94765551|AX-94941647|AX-95204178	c3A.loc56	3A	507466399	56394605	595962639	521304656 512325316 507466399 456776694 497654997 480102848 481514811 479782725 56394605	AX-94819878:3D:345717103
QmnDe.psr-3A.2	Paragon x WATDE0038	ParW292	RH14.N2	MnDe	A	-5.9	3.6	16.5	3A	56.0	-214.5	0.0E+00	57.2	AX-94664169	43.7	AX-94789875	62.9	AX-95204178	AX-95630605|AX-94550611|AX-94664169|AX-94972681|AX-94819878|AX-94742692|AX-94765551|AX-94941647	c3A.loc56	3A	507466399	479782725	595962639	521304656 512325316 507466399 456776694 497654997 480102848 481514811 479782725	AX-94819878:3D:345717103
QFeDe.psr-3A.1	Paragon x WATDE0038	ParW292	RH13.N2	FeDe	B	1.6	3.8	10.3	3A	52.9	-0.2	4.0E-04	52.9	AX-94550611	43.7	AX-94789875	58.1	AX-94972681	AX-95630605|AX-94550611|AX-94664169	AX-94550611	3A	512325316	456776694	595962639	521304656 512325316 507466399 456776694
QGrnFeCnc.psr-3A.1	Paragon x WATDE0038	ParW292	RH13.N2	GrnFeCnc	B	1.6	4.4	11.3	3A	52.9	40.8	1.0E-04	52.9	AX-94550611	43.7	AX-94789875	58.1	AX-94972681	AX-95630605|AX-94550611|AX-94664169	AX-94550611	3A	512325316	456776694	595962639	521304656 512325316 507466399 456776694
QGrnMgCnc.psr-3A.1	Paragon x WATDE0038	ParW292	RH12.N2	GrnMgCnc	B	43.0	4.2	18.9	3A	56.0	1115.3	0.0E+00	52.9	AX-94550611	43.7	AX-94789875	58.1	AX-94972681	AX-95630605|AX-94550611|AX-94664169	c3A.loc56	3A	512325316	456776694	595962639	521304656 512325316 507466399 456776694
QMnDe.psr-3A.1	Paragon x WATDE0038	ParW292	RH12.N2	MnDe	B	9.9	4.6	17.3	3A	52.9	213.5	0.0E+00	52.9	AX-94550611	43.7	AX-94789875	58.1	AX-94972681	AX-95630605|AX-94550611|AX-94664169	AX-94550611	3A	512325316	456776694	595962639	521304656 512325316 507466399 456776694
QCuDe.psr-3A.1	Paragon x WATDE0038	ParW292	RH12.N2	CuDe	B	0.19	3.7	15.9	3A	49.6	-0.2	3.0E-04	49.6	AX-95630605	39.5	AX-94834403	60.6	AX-94765551	AX-94789875|AX-95630605|AX-94550611|AX-94664169|AX-94972681|AX-94819878|AX-94742692	AX-95630605	3A	521304656	39308077	480102848	595962639 521304656 512325316 507466399 456776694 497654997 480102848	AX-94819878:3D:345717103
QGrnCuCnc.psr-3A.1	Paragon x WATDE0038	ParW292	RH12.N2	GrnCuCnc	B	0.2	3.5	15.1	3A	49.6	5.7	5.0E-04	49.6	AX-95630605	39.5	AX-94834403	60.6	AX-94765551	AX-94789875|AX-95630605|AX-94550611|AX-94664169|AX-94972681|AX-94819878|AX-94742692	AX-95630605	3A	521304656	39308077	480102848	595962639 521304656 512325316 507466399 456776694 497654997 480102848	AX-94819878:3D:345717103
QSWtGr.psr-3A.1	Paragon x WATDE0038	ParW292	RH14.N2	SWtGr	B	0.89	2.5	6.4	3A	66.6	73.9	5.9E-03	66.6	AX-95117606	62.9	AX-95204178	68.9	AX-94767203	AX-95117606	AX-95117606	3A	56394605	41625477	479782725	56394605 41625477
QNaWtGr.psr-3A.1	Paragon x WATDE0038	ParW292	RH13.N2	NaWtGr	A	-0.014	2.1	5.7	3A	96.0	0.5	1.0E-02	96.8	AX-95236410	95.2	AX-94671257	102.4	AX-94721261	AX-95236410|AX-94489717	c3A.loc96	3A	7782413	9280786	241921938	7782413 6892220 9280786
QBioYld100.psr-3B.1	Paragon x WATDE0038	ParW292	RH13.N2	BioYld100	A	-0.56	1.8	8.6	3B	64.0	16.3	1.8E-02	63.6	AX-94468489	62.8	AX-94754467	65.8	AX-95201874	AX-94468489|AX-95189982	c3B.loc64	3B	21346069	18503477	23782100	21346069 23782100	AX-95201874:Un:346501213
QStrwYld100.psr-3B.1	Paragon x WATDE0038	ParW292	RH13.N2	StrwYld100	A	-0.48	2.0	9.6	3B	64.0	9.7	1.1E-02	63.6	AX-94468489	62.8	AX-94754467	65.8	AX-95201874	AX-94468489|AX-95189982	c3B.loc64	3B	21346069	18503477	23782100	21346069 23782100	AX-95201874:Un:346501213
QGrnMnOff.psr-3B.1	Paragon x WATDE0038	ParW292	RH13.N2	GrnMnOff	A	-0.016	2.7	10.6	3B	88.0	0.3	3.3E-03	85.1	AX-94668843	79.5	AX-94543027	108.9	AX-94633883	AX-94654675|AX-94668843|AX-94709485|AX-94549222|AX-94484198|AX-94758192|AX-95070570|AX-95685009	c3B.loc88	3B	508706450	81527801	672099880	448577065 508706450 470867020 522246555 480341923 470613141 491371444 542551757 672099880
QTGrUa.psr-3B.1	Paragon x WATDE0038	ParW292	RH13.N2	TGrUa	A	-0.038	2.6	12.2	3B	108.0	18.7	3.0E-03	108.9	AX-94633883	73.1	AX-94491031	113.2	AX-95135924	AX-94496337|AX-94543027|AX-94654675|AX-94668843|AX-94709485|AX-94549222|AX-94484198|AX-94758192|AX-95070570|AX-95685009|AX-94633883|AX-95129199|AX-94399281	c3B.loc108	3B	672099880	139411162	735380906	250465741 81527801 448577065 508706450 470867020 522246555 480341923 470613141 491371444 542551757 672099880 723506586 720217880 735380906
QGrnKCnc.psr-3B.1	Paragon x WATDE0038	ParW292	RH12.N2	GrnKCnc	B	120.0	3.8	14.7	3B	162.3	5124.8	3.0E-04	162.3	AX-94521484	158.6	AX-95113265	162.3	AX-94521484	AX-94400252	AX-94521484	3B	822981985	815047007	822981985	822981985	AX-95113265:3D:604389796
QMgDe.psr-3B.1	Paragon x WATDE0038	ParW292	RH12.N2	MgDe	B	1600.0	3.8	17.3	3B	162.3	69237.6	0.0E+00	162.3	AX-94521484	158.6	AX-95113265	162.3	AX-94521484	AX-94400252	AX-94521484	3B	822981985	815047007	822981985	822981985	AX-95113265:3D:604389796
QFeWtGr.psr-3D.1	Paragon x WATDE0038	ParW292	RH14.N2	FeWtGr	B	0.01	2.1	10.0	3D	12.3	1.9	9.0E-03	12.3	AX-94720192	4.0	AX-94837386	42.9	AX-94534307	AX-94720192|AX-94697168|AX-95082643	AX-94720192	3D	303795957	2627488	511295461	303795957 340711897 411078134 511295461
QGrnFeOff.psr-3D.1	Paragon x WATDE0038	ParW292	RH14.N2	GrnFeOff	A	-0.001	3.2	11.4	3D	12.3	0.6	9.0E-04	12.3	AX-94720192	4.0	AX-94837386	17.8	AX-95082643	AX-94720192|AX-94697168	AX-94720192	3D	303795957	2627488	411078134	303795957 340711897 411078134
QGrnFeCnc.psr-3D.1	Paragon x WATDE0038	ParW292	RH13.N2	GrnFeCnc	B	0.5	1.5	3.6	3D	56.0	40.8	4.6E-02	63.1	AX-94588060	17.8	AX-95082643	89.0	AX-94771569	AX-94534307|AX-94588060|AX-94805692	c3D.loc56	3D	554383751	411078134	575545529	511295461 554383751 552953349 575545529
QGrnMnOff.psr-3D.1	Paragon x WATDE0038	ParW292	RH13.N2	GrnMnOff	A	-0.004	1.1	4.2	3D	116.0	0.3	9.5E-02	125.3	AX-94849383	109.4	AX-95088453	126.2	AX-95087639	AX-94849383	c3D.loc116	3D	595883405	588315426	596339639	595883405 596339639
QSeDe.psr-4A.1	Paragon x WATDE0038	ParW292	RH12.N2	SeDe	B	0.081	4.0	20.5	4A	65.1	3.5	0.0E+00	65.1	AX-95191489	40.5	AX-94579162	66.6	AX-94646316	AX-95250679|AX-95229411|AX-94407081|AX-94640887|AX-94873441|AX-95131879|AX-94493803|AX-95257299|AX-95191489	AX-95191489	4A	593736748	112585536	596920296	12682863 27297470 26323300 28250677 46124818 137529740 125039115 593736748 596920296	AX-95250679:6B:44651971
QCaDe.psr-4A.1	Paragon x WATDE0038	ParW292	RH12.N2	CaDe	B	23.0	5.7	18.8	4A	76.9	-90.1	0.0E+00	76.9	AX-95630350	75.7	AX-94761767	79.7	AX-94638558	AX-95630350|AX-95630057	AX-95630350	4A	636688478	629860675	655255002	636688478 641402952 655255002
QcaDe.psr-4A.2	Paragon x WATDE0038	ParW292	RH14.N2	CaDe	B	17.0	5.2	16.2	4A	76.9	-15.8	0.0E+00	76.9	AX-95630350	75.7	AX-94761767	79.7	AX-94638558	AX-95630350|AX-95630057	AX-95630350	4A	636688478	629860675	655255002	636688478 641402952 655255002
QGrnCaCnc.psr-4A.1	Paragon x WATDE0038	ParW292	RH12.N2	GrnCaCnc	B	23.0	5.8	19.2	4A	76.9	508.8	0.0E+00	76.9	AX-95630350	75.7	AX-94761767	79.7	AX-94638558	AX-95630350|AX-95630057	AX-95630350	4A	636688478	629860675	655255002	636688478 641402952 655255002
QgrnCaCnc.psr-4A.2	Paragon x WATDE0038	ParW292	RH14.N2	GrnCaCnc	B	17.0	5.2	16.1	4A	76.9	473.4	0.0E+00	76.9	AX-95630350	75.7	AX-94761767	79.7	AX-94638558	AX-95630350|AX-95630057	AX-95630350	4A	636688478	629860675	655255002	636688478 641402952 655255002
QFeWtGr.psr-4B.1	Paragon x WATDE0038	ParW292	RH13.N2	FeWtGr	B	0.066	4.2	18.7	4B	9.5	1.4	0.0E+00	9.5	AX-94545917	5.4	AX-94680876	11.0	AX-95630675	AX-94545917	AX-94545917	4B	25834778	16061625	28959944	25834778 28959944
QKDe.psr-4B.1	Paragon x WATDE0038	ParW292	RH13.N2	KDe	B	200.0	3.5	14.4	4B	9.5	4529.8	5.0E-04	9.5	AX-94545917	5.4	AX-94680876	22.6	AX-94703693	AX-94545917|AX-95630675|AX-95012217|AX-94404491|AX-95232992|AX-94910670	AX-94545917	4B	25834778	16061625	475806797	25834778 28959944 97922465 110230062 388619393 424062312 475806797
QmnWtGr.psr-4B.2	Paragon x WATDE0038	ParW292	RH13.N2	MnWtGr	B	0.037	3.7	9.4	4B	9.5	1.7	4.0E-04	9.5	AX-94545917	5.4	AX-94680876	11.0	AX-95630675	AX-94545917	AX-94545917	4B	25834778	16061625	28959944	25834778 28959944
QFeDe.psr-4B.1	Paragon x WATDE0038	ParW292	RH13.N2	FeDe	B	1.5	4.7	13.2	4B	18.9	-0.2	1.0E-04	18.9	AX-95232992	5.4	AX-94680876	24.8	AX-94797959	AX-94545917|AX-95630675|AX-95012217|AX-94404491|AX-95232992|AX-94910670|AX-94703693	AX-95232992	4B	388619393	16061625	475806797	25834778 28959944 97922465 110230062 388619393 424062312 475806797	AX-94797959:4A:12623883
QGrnFeCnc.psr-4B.1	Paragon x WATDE0038	ParW292	RH13.N2	GrnFeCnc	B	1.5	4.3	11.1	4B	18.9	40.8	2.0E-04	18.9	AX-95232992	9.5	AX-94545917	21.8	AX-94910670	AX-95630675|AX-95012217|AX-94404491|AX-95232992	AX-95232992	4B	388619393	25834778	424062312	28959944 97922465 110230062 388619393 424062312
QGrnFeOff.psr-4B.1	Paragon x WATDE0038	ParW292	RH14.N2	GrnFeOff	B	0.034	6.8	26.2	4B	18.9	0.6	0.0E+00	18.9	AX-95232992	12.9	AX-95012217	24.8	AX-94797959	AX-94404491|AX-95232992|AX-94910670|AX-94703693	AX-95232992	4B	388619393	97922465	475806797	110230062 388619393 424062312 475806797	AX-94797959:4A:12623883
QMnWtGr.psr-4B.1	Paragon x WATDE0038	ParW292	RH12.N2	MnWtGr	B	0.072	3.3	12.5	4B	12.9	1.5	8.0E-04	12.9	AX-95012217	11.0	AX-95630675	22.6	AX-94703693	AX-95012217|AX-94404491|AX-95232992|AX-94910670	AX-95012217	4B	97922465	28959944	475806797	97922465 110230062 388619393 424062312 475806797
QStbHt.psr-4D.1	Paragon x WATDE0038	ParW292	RH13.N2	StbHt	B	0.27	5.5	22.0	4D	13.9	11.0	0.0E+00	13.9	AX-94818797	10.3	AX-95070581	14.6	AX-94393215	AX-95140353|AX-94818797	AX-94818797	4D	0.0	337413231	481883254	455758795 481883254	AX-94818797:5D:531282962|AX-94818797:5D:531282962
QGrnSOff.psr-4D.1	Paragon x WATDE0038	ParW292	RH12.N2	GrnSOff	A	-0.47	3.4	12.7	4D	8.5	12.6	7.0E-04	8.5	AX-94394903	0.4	AX-94904565	12.3	AX-95140353	AX-94728173|AX-94394903|AX-95070581	AX-94394903	4D	31652113	3404565	455758795	25989555 31652113 337413231 455758795
QStbHt.psr-5A.1	Paragon x WATDE0038	ParW292	RH13.N2	StbHt	B	0.017	0.6	2.2	5A	92.3	11.0	2.5E-01	93.0	AX-94785328	59.3	AX-94568413	93.5	AX-94480050	AX-94454926|AX-94427213|AX-94982667|AX-95021240|AX-94818523|AX-94463648|AX-94497718|AX-95111826|AX-94494675|AX-95203607|AX-94785328	c5A.loc92	5A	451455037	455861872	478542132	466988920 458968154 458203092 465539482 465541998 473312165 470170954 466574145 456035492 451455037 455861872	AX-95203607:3A:531734955
QGrnMnCnc.psr-5A.2	Paragon x WATDE0038	ParW292	RH14.N2	GrnMnCnc	B	1.1	3.7	11.7	5A	6.3	36.1	4.0E-04	6.3	AX-95243060	0.3	AX-94514626	8.8	AX-94551955	AX-94613491|AX-94729059|AX-94993840|AX-95129770|AX-95243060|AX-94723827|AX-94828633	AX-95243060	5A	680742522	666872317	708442448	698509784 691034163 690187291 684941728 680742522 676890121 672576332 666872317
QCaWtGr.psr-5A.1	Paragon x WATDE0038	ParW292	RH12.N2	CaWtGr	B	1.2	9.9	34.4	5A	4.1	18.0	0.0E+00	4.1	AX-94993840	0.3	AX-94514626	5.5	AX-95129770	AX-94613491|AX-94729059|AX-94993840	AX-94993840	5A	690187291	684941728	708442448	698509784 691034163 690187291 684941728
QCaWtGr.psr-5A.2	Paragon x WATDE0038	ParW292	RH13.N2	CaWtGr	B	1.4	9.8	33.4	5A	4.3	18.4	0.0E+00	4.1	AX-94993840	0.3	AX-94514626	5.5	AX-95129770	AX-94613491|AX-94729059|AX-94993840	c5A.loc4	5A	690187291	684941728	708442448	698509784 691034163 690187291 684941728
QCaWtGr.psr-5A.3	Paragon x WATDE0038	ParW292	RH14.N2	CaWtGr	B	1.6	8.9	35.6	5A	4.3	22.1	0.0E+00	4.1	AX-94993840	0.3	AX-94514626	5.5	AX-95129770	AX-94613491|AX-94729059|AX-94993840	c5A.loc4	5A	690187291	684941728	708442448	698509784 691034163 690187291 684941728
QGrnCaOff.psr-5A.3	Paragon x WATDE0038	ParW292	RH14.N2	GrnCaOff	B	0.37	5.7	22.6	5A	4.3	6.3	0.0E+00	4.1	AX-94993840	0.3	AX-94514626	6.3	AX-95243060	AX-94613491|AX-94729059|AX-94993840|AX-95129770	c5A.loc4	5A	690187291	680742522	708442448	698509784 691034163 690187291 684941728 680742522
QMnDe.psr-5A.1	Paragon x WATDE0038	ParW292	RH12.N2	MnDe	B	7.8	4.2	15.6	5A	4.1	213.5	1.0E-04	4.1	AX-94993840	0.3	AX-94514626	5.5	AX-95129770	AX-94613491|AX-94729059|AX-94993840	AX-94993840	5A	690187291	684941728	708442448	698509784 691034163 690187291 684941728
QMnWtGr.psr-5A.1	Paragon x WATDE0038	ParW292	RH12.N2	MnWtGr	B	0.077	4.0	15.6	5A	4.1	1.5	2.0E-04	4.1	AX-94993840	2.1	AX-94613491	5.5	AX-95129770	AX-94729059|AX-94993840	AX-94993840	5A	690187291	684941728	698509784	691034163 690187291 684941728
QMnWtGr.psr-5A.2	Paragon x WATDE0038	ParW292	RH13.N2	MnWtGr	B	0.1	7.1	19.7	5A	4.1	1.7	0.0E+00	4.1	AX-94993840	2.1	AX-94613491	5.5	AX-95129770	AX-94729059|AX-94993840	AX-94993840	5A	690187291	684941728	698509784	691034163 690187291 684941728
QMnWtGr.psr-5A.3	Paragon x WATDE0038	ParW292	RH14.N2	MnWtGr	B	0.087	3.0	8.7	5A	4.1	1.7	1.6E-03	4.1	AX-94993840	0.3	AX-94514626	5.5	AX-95129770	AX-94613491|AX-94729059|AX-94993840	AX-94993840	5A	690187291	684941728	708442448	698509784 691034163 690187291 684941728
QSWtGr.psr-5A.1	Paragon x WATDE0038	ParW292	RH14.N2	SWtGr	B	2.4	3.6	9.3	5A	4.1	73.9	7.0E-04	4.1	AX-94993840	2.1	AX-94613491	5.5	AX-95129770	AX-94729059|AX-94993840	AX-94993840	5A	690187291	684941728	698509784	691034163 690187291 684941728
QZnWtGr.psr-5A.1	Paragon x WATDE0038	ParW292	RH14.N2	ZnWtGr	B	0.064	5.0	17.9	5A	4.1	1.4	0.0E+00	4.1	AX-94993840	2.1	AX-94613491	5.5	AX-95129770	AX-94729059|AX-94993840	AX-94993840	5A	690187291	684941728	698509784	691034163 690187291 684941728
QNaWtGr.psr-5A.2	Paragon x WATDE0038	ParW292	RH13.N2	NaWtGr	B	0.027	6.7	20.2	5A	3.0	0.5	0.0E+00	3.0	AX-94729059	0.3	AX-94514626	5.5	AX-95129770	AX-94613491|AX-94729059|AX-94993840	AX-94729059	5A	691034163	684941728	708442448	698509784 691034163 690187291 684941728
QCaDe.psr-5A.1	Paragon x WATDE0038	ParW292	RH12.N2	CaDe	B	30.0	8.3	29.3	5A	2.1	-90.1	0.0E+00	2.1	AX-94613491	0.3	AX-94514626	5.5	AX-95129770	AX-94613491|AX-94729059|AX-94993840	AX-94613491	5A	698509784	684941728	708442448	698509784 691034163 690187291 684941728
QCaDe.psr-5A.2	Paragon x WATDE0038	ParW292	RH13.N2	CaDe	B	29.0	8.8	29.6	5A	2.1	-170.9	0.0E+00	2.1	AX-94613491	0.3	AX-94514626	3.0	AX-94729059	AX-94613491	AX-94613491	5A	698509784	691034163	708442448	698509784 691034163
QCaDe.psr-5A.3	Paragon x WATDE0038	ParW292	RH14.N2	CaDe	B	28.0	10.1	35.4	5A	2.1	-15.8	0.0E+00	2.1	AX-94613491	0.3	AX-94514626	3.0	AX-94729059	AX-94613491	AX-94613491	5A	698509784	691034163	708442448	698509784 691034163
QGrnCaCnc.psr-5A.1	Paragon x WATDE0038	ParW292	RH12.N2	GrnCaCnc	B	30.0	8.4	29.4	5A	2.1	508.8	0.0E+00	2.1	AX-94613491	0.3	AX-94514626	5.5	AX-95129770	AX-94613491|AX-94729059|AX-94993840	AX-94613491	5A	698509784	684941728	708442448	698509784 691034163 690187291 684941728
QGrnCaCnc.psr-5A.2	Paragon x WATDE0038	ParW292	RH13.N2	GrnCaCnc	B	30.0	9.4	31.2	5A	2.1	525.5	0.0E+00	2.1	AX-94613491	0.3	AX-94514626	3.0	AX-94729059	AX-94613491	AX-94613491	5A	698509784	691034163	708442448	698509784 691034163
QGrnCaCnc.psr-5A.3	Paragon x WATDE0038	ParW292	RH14.N2	GrnCaCnc	B	28.0	10.2	35.6	5A	2.1	473.4	0.0E+00	2.1	AX-94613491	0.3	AX-94514626	3.0	AX-94729059	AX-94613491	AX-94613491	5A	698509784	691034163	708442448	698509784 691034163
QGrnCaOff.psr-5A.2	Paragon x WATDE0038	ParW292	RH13.N2	GrnCaOff	B	0.22	4.9	21.7	5A	2.1	3.4	0.0E+00	2.1	AX-94613491	0.3	AX-94514626	3.0	AX-94729059	AX-94613491	AX-94613491	5A	698509784	691034163	708442448	698509784 691034163
QGrnMnCnc.psr-5A.1	Paragon x WATDE0038	ParW292	RH12.N2	GrnMnCnc	B	1.6	2.8	13.0	5A	2.1	43.0	2.0E-03	2.1	AX-94613491	0.3	AX-94514626	5.5	AX-95129770	AX-94613491|AX-94729059|AX-94993840	AX-94613491	5A	698509784	684941728	708442448	698509784 691034163 690187291 684941728
QGrnNaCnc.psr-5A.1	Paragon x WATDE0038	ParW292	RH12.N2	GrnNaCnc	B	1.2	7.5	31.1	5A	2.1	24.1	0.0E+00	2.1	AX-94613491	0.3	AX-94514626	3.0	AX-94729059	AX-94613491	AX-94613491	5A	698509784	691034163	708442448	698509784 691034163
QGrnNaCnc.psr-5A.2	Paragon x WATDE0038	ParW292	RH13.N2	GrnNaCnc	B	0.48	4.0	14.4	5A	2.1	13.0	2.0E-04	2.1	AX-94613491	0.3	AX-94514626	5.5	AX-95129770	AX-94613491|AX-94729059|AX-94993840	AX-94613491	5A	698509784	684941728	708442448	698509784 691034163 690187291 684941728
QNaDe.psr-5A.1	Paragon x WATDE0038	ParW292	RH12.N2	NaDe	B	1.2	7.4	30.6	5A	2.1	-0.5	0.0E+00	2.1	AX-94613491	0.3	AX-94514626	3.0	AX-94729059	AX-94613491	AX-94613491	5A	698509784	691034163	708442448	698509784 691034163
QNaDe.psr-5A.2	Paragon x WATDE0038	ParW292	RH13.N2	NaDe	B	0.48	5.6	18.5	5A	2.1	-1.1	0.0E+00	2.1	AX-94613491	0.3	AX-94514626	3.0	AX-94729059	AX-94613491	AX-94613491	5A	698509784	691034163	708442448	698509784 691034163
QNaWtGr.psr-5A.1	Paragon x WATDE0038	ParW292	RH12.N2	NaWtGr	B	0.044	3.5	15.9	5A	2.1	0.9	0.0E+00	2.1	AX-94613491	0.3	AX-94514626	5.5	AX-95129770	AX-94613491|AX-94729059|AX-94993840	AX-94613491	5A	698509784	684941728	708442448	698509784 691034163 690187291 684941728
QGrnCaOff.psr-5A.1	Paragon x WATDE0038	ParW292	RH12.N2	GrnCaOff	B	0.24	4.8	21.3	5A	0.3	3.9	0.0E+00	0.3	AX-94514626	0.3	AX-94514626	3.0	AX-94729059	AX-94613491	AX-94514626	5A	708442448	691034163	708442448	698509784 691034163
QGrnNaOff.psr-5A.1	Paragon x WATDE0038	ParW292	RH13.N2	GrnNaOff	B	0.005	5.5	18.2	5A	0.3	0.1	0.0E+00	0.3	AX-94514626	0.3	AX-94514626	3.0	AX-94729059	AX-94613491	AX-94514626	5A	708442448	691034163	708442448	698509784 691034163
QTGW.psr-5B.1	Paragon x WATDE0038	ParW292	RH13.N2	TGW	A	-0.88	3.4	11.5	5B	33.6	35.2	6.0E-04	33.6	AX-94537650	29.2	AX-94742794	39.6	AX-94724456	AX-94480365|AX-94443713|AX-94537650|AX-95105787|AX-94635454	AX-94537650	5B	0.0	595644743	670246164	663112469 546722555 655613918 614461274 595644743	AX-94537650:5D:525253682|AX-94537650:5D:525253682
QStrwYld100.psr-5B.1	Paragon x WATDE0038	ParW292	RH14.N2	StrwYld100	A	-0.14	3.0	13.8	5B	95.4	16.0	1.0E-03	95.4	AX-94414150	62.9	AX-94910642	96.1	AX-94495968	AX-94799632|AX-94461509|AX-94487290|AX-94534815|AX-94971715|AX-95126753|AX-95205468|AX-94610974|AX-94570703|AX-95152512|AX-94667595|AX-94414150	AX-94414150	5B	17969035	19438758	418015842	244411421 27807199 24114421 21635762 6365489 6654292 11456877 13485812 14509970 17969035 19438758	AX-94910642:5A:467397479|AX-95126753:4A:18116953
QGrnMnCnc.psr-5B.1	Paragon x WATDE0038	ParW292	RH13.N2	GrnMnCnc	B	0.8	2.3	8.6	5B	78.0	48.0	6.2E-03	78.0	AX-94971715	74.9	AX-94534815	84.6	AX-95126753	AX-94971715	AX-94971715	5B	21635762	21635762	24114421	21635762	AX-95126753:4A:18116953
QCuDe.psr-5B.1	Paragon x WATDE0038	ParW292	RH12.N2	CuDe	B	0.026	1.6	6.3	5B	48.0	-0.2	3.3E-02	45.7	AX-94655055	39.6	AX-94724456	48.7	AX-95070958	AX-94940145|AX-94655055	c5B.loc48	5B	550211684	540746912	595644743	577227283 550211684 540746912
QGrnCuCnc.psr-5B.1	Paragon x WATDE0038	ParW292	RH12.N2	GrnCuCnc	B	0.049	1.1	4.6	5B	48.0	5.7	8.6E-02	45.7	AX-94655055	39.6	AX-94724456	48.7	AX-95070958	AX-94940145|AX-94655055	c5B.loc48	5B	550211684	540746912	595644743	577227283 550211684 540746912
QGrnMnCnc.psr-5B.2	Paragon x WATDE0038	ParW292	RH14.N2	GrnMnCnc	A	-0.043	3.4	10.6	5B	108.0	36.1	8.0E-04	107.3	AX-95000138	107.3	AX-95000138	111.6	AX-94865791		c5B.loc108	5B	585834839	570108607	585834839	570108607	::
QMnWtGr.psr-5B.1	Paragon x WATDE0038	ParW292	RH14.N2	MnWtGr	A	-0.083	3.1	8.8	5B	37.9	1.7	1.4E-03	37.9	AX-94635454	34.7	AX-95105787	39.6	AX-94724456	AX-94635454	AX-94635454	5B	614461274	595644743	655613918	614461274 595644743
QFeDe.psr-5D.1	Paragon x WATDE0038	ParW292	RH13.N2	FeDe	B	1.4	4.1	11.3	5D	0.0	-0.2	2.0E-04	0.0	AX-94530327	0.0	AX-94530327	4.4	AX-94863865		AX-94530327	5D	29585008	29585008	29585008		::|AX-94863865:5A:310974236
QGrnFeCnc.psr-5D.1	Paragon x WATDE0038	ParW292	RH13.N2	GrnFeCnc	B	0.82	4.7	12.3	5D	4.0	40.8	1.0E-04	4.4	AX-94863865	0.0	AX-94530327	4.4	AX-94863865		c5D.loc4	5D	29590000	29585008	29585008		AX-94863865:5A:310974236|::|AX-94863865:5A:310974236
QGs65GDD.psr-5D.1	Paragon x WATDE0038	ParW292	RH12.N2	Gs65GDD	A	-4.4	2.4	9.3	5D	40.0	1795.7	5.7E-03	40.5	AX-94501969	32.9	AX-94772916	40.5	AX-94501969		c5D.loc40	5D	443796279	443796279	496067084	443796279	::
QGrnMnOff.psr-5D.1	Paragon x WATDE0038	ParW292	RH14.N2	GrnMnOff	B	0.019	4.2	18.6	5D	30.5	0.5	0.0E+00	30.5	AX-95076304	26.0	AX-94764066	40.5	AX-94501969	AX-95076304|AX-94772916	AX-95076304	5D	519426263	443796279	549758124	519426263 496067084 443796279
QTGW.psr-6A.1	Paragon x WATDE0038	ParW292	RH12.N2	TGW	A	-0.99	3.1	14.1	6A	164.0	35.5	1.0E-03	163.3	AX-95096069	151.3	AX-94543129	169.8	AX-94786709	AX-94393483|AX-94765948|AX-95200692|AX-95096069	c6A.loc164	6A	22691029	2221046	22555295	23602835 22443156 22691029 2221046	AX-94543129:6D:452632440
QGrnSOff.psr-6A.1	Paragon x WATDE0038	ParW292	RH12.N2	GrnSOff	A	-0.71	4.4	16.9	6A	35.8	12.6	1.0E-04	35.8	AX-94893701	22.4	AX-94649443	40.2	AX-94466520	AX-94419507|AX-94893701|AX-95072891	AX-94893701	6A	24857477	37058485	366031769	35633590 24857477 28959826 37058485
QGrnYld100.psr-6A.1	Paragon x WATDE0038	ParW292	RH12.N2	GrnYld100	A	-0.36	4.1	18.4	6A	39.2	7.8	0.0E+00	39.2	AX-95072891	28.6	AX-94419507	40.2	AX-94466520	AX-94893701|AX-95072891	AX-95072891	6A	28959826	35633590	37058485	24857477 28959826 37058485
QCaWtGr.psr-6A.1	Paragon x WATDE0038	ParW292	RH13.N2	CaWtGr	B	0.52	2.3	6.6	6A	40.2	18.4	6.1E-03	40.2	AX-94466520	22.4	AX-94649443	42.1	AX-94547709	AX-94419507|AX-94893701|AX-95072891|AX-94466520	AX-94466520	6A	37058485	52019848	366031769	35633590 24857477 28959826 37058485 52019848
QNaDe.psr-6A.1	Paragon x WATDE0038	ParW292	RH13.N2	NaDe	A	-0.15	2.3	7.2	6A	44.0	-1.1	6.9E-03	43.6	AX-94504679	40.2	AX-94466520	50.1	AX-95184487	AX-94547709|AX-94475440|AX-94504679|AX-94548199|AX-95150789	c6A.loc44	6A	55331526	37058485	307986431	52019848 52314749 55331526 82960464 501489503 307986431
QTGW.psr-6A.2	Paragon x WATDE0038	ParW292	RH13.N2	TGW	B	0.8	3.7	12.3	6A	55.5	35.2	4.0E-04	55.5	AX-95119172	48.2	AX-95150789	56.5	AX-95099547	AX-95184487|AX-94531473|AX-95119172	AX-95119172	6A	569126770	501489503	571929430	307986431 557093588 569126770 571929430
QCaDe.psr-6A.1	Paragon x WATDE0038	ParW292	RH13.N2	CaDe	B	6.9	4.3	12.9	6A	79.0	-170.9	1.0E-04	79.0	AX-95238081	78.0	AX-94532315	82.4	AX-94428687	AX-95238081|AX-94412563	AX-95238081	6A	611808014	611484657	613617047	611808014 613257260 613617047
QGrnCaCnc.psr-6A.1	Paragon x WATDE0038	ParW292	RH13.N2	GrnCaCnc	B	7.1	4.8	14.1	6A	79.0	525.5	0.0E+00	79.0	AX-95238081	76.5	AX-94542485	82.4	AX-94428687	AX-94532315|AX-95238081|AX-94412563	AX-95238081	6A	611808014	612330400	613617047	611484657 611808014 613257260 613617047
QSWtGr.psr-6B.1	Paragon x WATDE0038	ParW292	RH14.N2	SWtGr	A	-0.57	2.5	6.4	6B	70.6	73.9	5.9E-03	70.6	AX-95155136	69.8	AX-95112021	71.7	AX-94601765	AX-95155136	AX-95155136	6B	122967805	121790120	130829848	122967805 121790120
QCuWtGr.psr-6B.2	Paragon x WATDE0038	ParW292	RH14.N2	CuWtGr	A	-0.001	3.3	12.7	6B	69.8	0.3	7.0E-04	69.8	AX-95112021	68.4	AX-95659671	71.7	AX-94601765	AX-95112021|AX-95155136	AX-95112021	6B	130829848	121790120	138704518	130829848 122967805 121790120
QGrnNaOff.psr-6B.1	Paragon x WATDE0038	ParW292	RH14.N2	GrnNaOff	A	-0.002	3.1	14.3	6B	121.4	0.2	1.0E-03	121.4	AX-94990291	120.2	AX-95161399	121.4	AX-94990291		AX-94990291	6B	166021	115151	166021	166021	::
QCaWtGr.psr-6B.1	Paragon x WATDE0038	ParW292	RH12.N2	CaWtGr	A	-0.59	2.1	6.0	6B	116.0	18.0	1.1E-02	115.0	AX-94679404	111.6	AX-95102445	120.2	AX-95161399	AX-95093502|AX-94679404	c6B.loc116	6B	20682555	115151	21134329	20682555 115151	AX-95093502:1B:554586475
QZnDe.psr-6B.1	Paragon x WATDE0038	ParW292	RH13.N2	ZnDe	B	0.52	1.9	7.6	6B	62.6	-11.1	1.7E-02	62.6	AX-94626040	57.2	AX-94645983	65.3	AX-94573793	AX-94668838|AX-95020948|AX-94626040	AX-94626040	6B	276223926	157897817	438624459	378958141 276223926 157897817	AX-94645983:6A:283932821
QGrnKCnc.psr-6B.1	Paragon x WATDE0038	ParW292	RH12.N2	GrnKCnc	B	110.0	3.1	11.7	6B	57.2	5124.8	1.3E-03	57.2	AX-94645983	38.5	AX-94599469	59.6	AX-94668838	AX-94978113|AX-94430560|AX-94517441|AX-95223712|AX-94645983	AX-94645983	6B	400000000.0	438624459	644431598	402447906 226361060 298821255 438624459	AX-94645983:6A:283932821|AX-94430560:7A:224170188|AX-94645983:6A:283932821
QKDe.psr-6B.1	Paragon x WATDE0038	ParW292	RH12.N2	KDe	B	100.0	3.8	17.3	6B	45.2	1108.9	0.0E+00	45.2	AX-94430560	38.5	AX-94599469	59.6	AX-94668838	AX-94978113|AX-94430560|AX-94517441|AX-95223712|AX-94645983	AX-94430560	6B	400000000.0	438624459	644431598	402447906 226361060 298821255 438624459	AX-94430560:7A:224170188|AX-94430560:7A:224170188|AX-94645983:6A:283932821
QGrnMnOff.psr-6B.1	Paragon x WATDE0038	ParW292	RH13.N2	GrnMnOff	A	-0.011	1.9	7.3	6B	38.5	0.3	1.8E-02	38.5	AX-94599469	37.3	AX-94502500	43.3	AX-94978113	AX-94599469	AX-94599469	6B	644431598	402447906	644431598	402447906	AX-94502500:3B:16759558
QGrnKOff.psr-6B.1	Paragon x WATDE0038	ParW292	RH13.N2	GrnKOff	A	-1.1	2.6	12.1	6B	8.0	28.0	3.0E-03	7.2	AX-94405029	0.0	AX-94942005	17.2	AX-94385349	AX-94405029|AX-94965892|AX-94759235|AX-94849575	c6B.loc8	6B	694168370	687258286	708027472	694168370 704948838 708020652 706625933 708027472
QGrnNaOff.psr-6B.1	Paragon x WATDE0038	ParW292	RH13.N2	GrnNaOff	A	-0.005	5.9	19.8	6B	30.7	0.1	0.0E+00	30.7	AX-95076851	28.9	AX-94939358	37.3	AX-94502500	AX-95076851|AX-94719733|AX-94614625	AX-95076851	6B	696637764	690734424	703388995	696637764 693936451 690734424	AX-94502500:3B:16759558
QGrnSOff.psr-6B.1	Paragon x WATDE0038	ParW292	RH13.N2	GrnSOff	A	-0.34	3.2	14.7	6B	30.7	10.9	1.0E-03	30.7	AX-95076851	20.3	AX-94933012	31.2	AX-94719733	AX-95152423|AX-94939358|AX-95076851	AX-95076851	6B	696637764	693936451	708623254	719676748 703388995 696637764 693936451
QGrnZnOff.psr-6B.1	Paragon x WATDE0038	ParW292	RH13.N2	GrnZnOff	A	-0.005	4.3	19.1	6B	30.7	0.2	0.0E+00	30.7	AX-95076851	28.9	AX-94939358	37.3	AX-94502500	AX-95076851|AX-94719733|AX-94614625	AX-95076851	6B	696637764	690734424	703388995	696637764 693936451 690734424	AX-94502500:3B:16759558
QFeDe.psr-6B.1	Paragon x WATDE0038	ParW292	RH12.N2	FeDe	B	0.67	2.8	12.8	6B	28.0	-2.5	2.0E-03	28.9	AX-94939358	20.3	AX-94933012	38.5	AX-94599469	AX-95152423|AX-94939358|AX-95076851|AX-94719733|AX-94614625|AX-94502500	c6B.loc28	6B	703388995	644431598	708623254	719676748 703388995 696637764 693936451 690734424 644431598	AX-94502500:3B:16759558
QGrnFeCnc.psr-6B.1	Paragon x WATDE0038	ParW292	RH12.N2	GrnFeCnc	B	0.44	2.8	12.9	6B	28.0	46.9	2.0E-03	28.9	AX-94939358	20.3	AX-94933012	31.2	AX-94719733	AX-95152423|AX-94939358|AX-95076851	c6B.loc28	6B	703388995	693936451	708623254	719676748 703388995 696637764 693936451
QBioYld100.psr-6B.1	Paragon x WATDE0038	ParW292	RH12.N2	BioYld100	A	-1.3	3.6	16.4	6B	10.3	29.3	0.0E+00	10.3	AX-94965892	0.0	AX-94942005	20.3	AX-94933012	AX-94405029|AX-94965892|AX-94759235|AX-94849575|AX-94385349	AX-94965892	6B	704948838	687258286	708623254	694168370 704948838 708020652 706625933 708027472 708623254
QGrnYld100.psr-6B.1	Paragon x WATDE0038	ParW292	RH13.N2	GrnYld100	A	-0.23	2.5	11.5	6B	17.2	6.6	4.0E-03	17.2	AX-94385349	12.1	AX-94759235	24.6	AX-95152423	AX-94849575|AX-94385349|AX-94933012	AX-94385349	6B	708027472	708020652	719676748	706625933 708027472 708623254 719676748
QCuDe.psr-7A.1	Paragon x WATDE0038	ParW292	RH13.N2	CuDe	B	0.16	3.8	15.2	7A	44.0	-0.2	3.0E-04	44.6	AX-94847486	41.5	AX-94490413	46.5	AX-95254511	AX-94465215|AX-94847486	c7A.loc44	7A	65975849	54997976	76419233	65975849 76419233	AX-94465215:7D:56401574
QCuWtGr.psr-7A.1	Paragon x WATDE0038	ParW292	RH13.N2	CuWtGr	B	0.009	3.9	17.7	7A	44.6	0.2	0.0E+00	44.6	AX-94847486	43.0	AX-94465215	46.5	AX-95254511	AX-94847486	AX-94847486	7A	65975849	65975849	76419233	76419233	AX-94465215:7D:56401574
QCuWtGr.psr-7A.2	Paragon x WATDE0038	ParW292	RH14.N2	CuWtGr	B	0.011	5.9	23.9	7A	44.6	0.3	0.0E+00	44.6	AX-94847486	43.0	AX-94465215	46.5	AX-95254511	AX-94847486	AX-94847486	7A	65975849	65975849	76419233	76419233	AX-94465215:7D:56401574
QGrnCuCnc.psr-7A.1	Paragon x WATDE0038	ParW292	RH13.N2	GrnCuCnc	B	0.18	4.8	18.6	7A	44.0	5.7	0.0E+00	44.6	AX-94847486	41.5	AX-94490413	46.5	AX-95254511	AX-94465215|AX-94847486	c7A.loc44	7A	65975849	54997976	76419233	65975849 76419233	AX-94465215:7D:56401574
QGrnMgCnc.psr-7A.1	Paragon x WATDE0038	ParW292	RH13.N2	GrnMgCnc	B	34.0	4.1	18.3	7A	44.6	1066.3	0.0E+00	44.6	AX-94847486	29.3	AX-94496922	46.5	AX-95254511	AX-94586454|AX-94996044|AX-94599554|AX-94382640|AX-94546468|AX-95235219|AX-94499936|AX-94607742|AX-94490413|AX-94465215|AX-94847486	AX-94847486	7A	65975849	7586772	76419233	13100952 11439720 15689459 26963346 31121456 33540315 42977531 54997976 65975849 76419233	AX-94382640:4B:64455223|AX-94465215:7D:56401574
QGrnMnCnc.psr-7A.1	Paragon x WATDE0038	ParW292	RH13.N2	GrnMnCnc	B	2.2	5.3	20.9	7A	44.0	48.0	0.0E+00	44.6	AX-94847486	43.0	AX-94465215	46.5	AX-95254511	AX-94847486	c7A.loc44	7A	65975849	65975849	76419233	76419233	AX-94465215:7D:56401574
QGrnMnCnc.psr-7A.2	Paragon x WATDE0038	ParW292	RH14.N2	GrnMnCnc	B	1.5	6.3	21.6	7A	44.0	36.1	0.0E+00	44.6	AX-94847486	43.0	AX-94465215	46.5	AX-95254511	AX-94847486	c7A.loc44	7A	65975849	65975849	76419233	76419233	AX-94465215:7D:56401574
QGrnNaCnc.psr-7A.1	Paragon x WATDE0038	ParW292	RH13.N2	GrnNaCnc	B	0.52	4.6	16.9	7A	44.6	13.0	0.0E+00	44.6	AX-94847486	43.0	AX-94465215	46.5	AX-95254511	AX-94847486	AX-94847486	7A	65975849	65975849	76419233	76419233	AX-94465215:7D:56401574
QGrnSCnc.psr-7A.1	Paragon x WATDE0038	ParW292	RH13.N2	GrnSCnc	B	43.0	9.2	33.8	7A	44.6	1658.6	0.0E+00	44.6	AX-94847486	43.0	AX-94465215	46.5	AX-95254511	AX-94847486	AX-94847486	7A	65975849	65975849	76419233	76419233	AX-94465215:7D:56401574
QGrnSCnc.psr-7A.2	Paragon x WATDE0038	ParW292	RH14.N2	GrnSCnc	B	38.0	8.3	31.0	7A	44.0	1583.2	0.0E+00	44.6	AX-94847486	43.0	AX-94465215	46.5	AX-95254511	AX-94847486	c7A.loc44	7A	65975849	65975849	76419233	76419233	AX-94465215:7D:56401574
QMgWtGr.psr-7A.1	Paragon x WATDE0038	ParW292	RH13.N2	MgWtGr	B	1.7	4.0	18.0	7A	44.6	37.6	0.0E+00	44.6	AX-94847486	43.0	AX-94465215	46.5	AX-95254511	AX-94847486	AX-94847486	7A	65975849	65975849	76419233	76419233	AX-94465215:7D:56401574
QMgWtGr.psr-7A.2	Paragon x WATDE0038	ParW292	RH14.N2	MgWtGr	B	2.0	4.5	19.6	7A	44.6	47.7	1.0E-04	44.6	AX-94847486	29.3	AX-94496922	46.5	AX-95254511	AX-94586454|AX-94996044|AX-94599554|AX-94382640|AX-94546468|AX-95235219|AX-94499936|AX-94607742|AX-94490413|AX-94465215|AX-94847486	AX-94847486	7A	65975849	7586772	76419233	13100952 11439720 15689459 26963346 31121456 33540315 42977531 54997976 65975849 76419233	AX-94382640:4B:64455223|AX-94465215:7D:56401574
QMnDe.psr-7A.1	Paragon x WATDE0038	ParW292	RH13.N2	MnDe	B	73.0	4.2	18.8	7A	44.6	2193.8	0.0E+00	44.6	AX-94847486	41.5	AX-94490413	46.5	AX-95254511	AX-94465215|AX-94847486	AX-94847486	7A	65975849	54997976	76419233	65975849 76419233	AX-94465215:7D:56401574
QMnWtGr.psr-7A.1	Paragon x WATDE0038	ParW292	RH13.N2	MnWtGr	B	0.1	6.6	18.2	7A	44.6	1.7	0.0E+00	44.6	AX-94847486	43.0	AX-94465215	46.5	AX-95254511	AX-94847486	AX-94847486	7A	65975849	65975849	76419233	76419233	AX-94465215:7D:56401574
QMnWtGr.psr-7A.2	Paragon x WATDE0038	ParW292	RH14.N2	MnWtGr	B	0.097	6.2	19.2	7A	44.6	1.7	0.0E+00	44.6	AX-94847486	43.0	AX-94465215	46.5	AX-95254511	AX-94847486	AX-94847486	7A	65975849	65975849	76419233	76419233	AX-94465215:7D:56401574
QNaDe.psr-7A.1	Paragon x WATDE0038	ParW292	RH13.N2	NaDe	B	0.52	5.8	19.4	7A	44.6	-1.1	0.0E+00	44.6	AX-94847486	43.0	AX-94465215	46.5	AX-95254511	AX-94847486	AX-94847486	7A	65975849	65975849	76419233	76419233	AX-94465215:7D:56401574
QNaWtGr.psr-7A.1	Paragon x WATDE0038	ParW292	RH13.N2	NaWtGr	B	0.025	5.4	15.5	7A	44.0	0.5	0.0E+00	44.6	AX-94847486	43.0	AX-94465215	46.5	AX-95254511	AX-94847486	c7A.loc44	7A	65975849	65975849	76419233	76419233	AX-94465215:7D:56401574
QNaWtGr.psr-7A.2	Paragon x WATDE0038	ParW292	RH14.N2	NaWtGr	B	0.034	4.1	18.2	7A	44.6	0.6	0.0E+00	44.6	AX-94847486	41.5	AX-94490413	49.1	AX-94415996	AX-94465215|AX-94847486|AX-95254511|AX-94735683	AX-94847486	7A	65975849	54997976	82204818	65975849 76419233 76481837 82204818	AX-94465215:7D:56401574
QSDe.psr-7A.1	Paragon x WATDE0038	ParW292	RH13.N2	SDe	B	43.0	9.1	33.2	7A	44.6	-147.5	0.0E+00	44.6	AX-94847486	43.0	AX-94465215	46.5	AX-95254511	AX-94847486	AX-94847486	7A	65975849	65975849	76419233	76419233	AX-94465215:7D:56401574
QSDe.psr-7A.2	Paragon x WATDE0038	ParW292	RH14.N2	SDe	B	38.0	7.6	28.8	7A	44.0	-138.6	0.0E+00	44.6	AX-94847486	43.0	AX-94465215	46.5	AX-95254511	AX-94847486	c7A.loc44	7A	65975849	65975849	76419233	76419233	AX-94465215:7D:56401574
QSeDe.psr-7A.1	Paragon x WATDE0038	ParW292	RH13.N2	SeDe	A	-0.53	9.9	33.7	7A	44.6	-18.8	0.0E+00	44.6	AX-94847486	43.0	AX-94465215	46.5	AX-95254511	AX-94847486	AX-94847486	7A	65975849	65975849	76419233	76419233	AX-94465215:7D:56401574
QSWtGr.psr-7A.1	Paragon x WATDE0038	ParW292	RH13.N2	SWtGr	B	2.3	4.8	21.0	7A	44.6	58.3	0.0E+00	44.6	AX-94847486	43.0	AX-94465215	46.5	AX-95254511	AX-94847486	AX-94847486	7A	65975849	65975849	76419233	76419233	AX-94465215:7D:56401574
QSWtGr.psr-7A.2	Paragon x WATDE0038	ParW292	RH14.N2	SWtGr	B	2.9	6.9	19.3	7A	44.6	73.9	0.0E+00	44.6	AX-94847486	43.0	AX-94465215	46.5	AX-95254511	AX-94847486	AX-94847486	7A	65975849	65975849	76419233	76419233	AX-94465215:7D:56401574
QZnWtGr.psr-7A.1	Paragon x WATDE0038	ParW292	RH14.N2	ZnWtGr	B	0.057	4.0	13.9	7A	44.0	1.4	2.0E-04	44.6	AX-94847486	41.5	AX-94490413	46.5	AX-95254511	AX-94465215|AX-94847486	c7A.loc44	7A	65975849	54997976	76419233	65975849 76419233	AX-94465215:7D:56401574
QGrnMgOff.psr-7A.1	Paragon x WATDE0038	ParW292	RH13.N2	GrnMgOff	B	0.043	1.8	8.6	7A	130.7	7.0	1.8E-02	130.7	AX-95014306	43.0	AX-94465215	133.8	AX-94613939	AX-94847486|AX-95254511|AX-94735683|AX-94415996|AX-94390614|AX-94430297|AX-94527555|AX-94800607|AX-94900799|AX-95159922|AX-95091707|AX-95086476|AX-94850462|AX-94993096|AX-95163221|AX-95658855|AX-94673352|AX-94839262|AX-95022068|AX-94520044|AX-94462877|AX-95245570|AX-94531661|AX-95209562|AX-95629211|AX-94609321|AX-95200445|AX-94566038|AX-94424070|AX-94520026|AX-94806324|AX-95148459|AX-95014306	AX-95014306	7A	709809327	65975849	709809327	76419233 76481837 82204818 87307507 162591449 163392811 566532807 608726432 159482653 501150802 185643222 184623291 194459050 138381623 232757548 130387749 81004197 632589083 579503743 567711445 611331387 657716299 670800317 671416510 675388741 679230164 683488200 692345021 699294317 709809327	AX-94465215:7D:56401574|AX-94806324:2B:98130015|AX-95148459:6A:63303134|AX-94613939:7D:629780728
QGrnZnOff.psr-7A.1	Paragon x WATDE0038	ParW292	RH14.N2	GrnZnOff	A	-0.01	2.5	11.8	7A	133.8	0.4	4.0E-03	133.8	AX-94613939	127.8	AX-95148459	138.5	AX-94669649	AX-95014306|AX-94613939	AX-94613939	7A	720000000.0	709809327	732991794	732991794	AX-94613939:7D:629780728|AX-95148459:6A:63303134|AX-94613939:7D:629780728
QGs65GDD.psr-7A.1	Paragon x WATDE0038	ParW292	RH12.N2	Gs65GDD	A	-11.0	3.6	14.4	7A	46.5	1795.7	4.0E-04	46.5	AX-95254511	43.0	AX-94465215	49.1	AX-94415996	AX-94847486|AX-95254511|AX-94735683	AX-95254511	7A	76419233	65975849	82204818	76419233 76481837 82204818	AX-94465215:7D:56401574
QGrnNaCnc.psr-7A.2	Paragon x WATDE0038	ParW292	RH14.N2	GrnNaCnc	B	0.49	3.9	17.6	7A	47.6	13.2	0.0E+00	47.6	AX-94735683	43.0	AX-94465215	49.1	AX-94415996	AX-94847486|AX-95254511|AX-94735683	AX-94735683	7A	76481837	65975849	82204818	76419233 76481837 82204818	AX-94465215:7D:56401574
QNaDe.psr-7A.2	Paragon x WATDE0038	ParW292	RH14.N2	NaDe	B	0.49	3.9	17.6	7A	47.6	0.6	0.0E+00	47.6	AX-94735683	43.0	AX-94465215	49.1	AX-94415996	AX-94847486|AX-95254511|AX-94735683	AX-94735683	7A	76481837	65975849	82204818	76419233 76481837 82204818	AX-94465215:7D:56401574
QGrnSCnc.psr-7B.1	Paragon x WATDE0038	ParW292	RH13.N2	GrnSCnc	A	-9.3	2.6	8.2	7B	52.0	1658.6	3.2E-03	50.0	AX-94704962	45.9	AX-95223861	66.6	AX-94419063	AX-94704962|AX-94606483	c7B.loc52	7B	0.0	5216205	63569397	254461541 5216205	AX-94704962:6A:256753037|AX-94704962:6A:256753037
QSDe.psr-7B.1	Paragon x WATDE0038	ParW292	RH13.N2	SDe	A	-7.9	2.9	8.9	7B	52.0	-147.5	2.0E-03	50.0	AX-94704962	45.9	AX-95223861	66.6	AX-94419063	AX-94704962|AX-94606483	c7B.loc52	7B	0.0	5216205	63569397	254461541 5216205	AX-94704962:6A:256753037|AX-94704962:6A:256753037
QSeDe.psr-7B.1	Paragon x WATDE0038	ParW292	RH13.N2	SeDe	B	0.097	1.9	5.2	7B	48.0	-18.8	1.8E-02	50.0	AX-94704962	43.3	AX-95098936	56.8	AX-94606483	AX-95223861|AX-94704962	c7B.loc48	7B	0.0	104321913	254461541	63569397 254461541	AX-94704962:6A:256753037|AX-94704962:6A:256753037
QSWtGr.psr-7B.1	Paragon x WATDE0038	ParW292	RH12.N2	SWtGr	A	-0.4	2.1	8.7	7B	56.8	57.6	9.7E-03	56.8	AX-94606483	50.0	AX-94704962	66.6	AX-94419063	AX-94606483	AX-94606483	7B	254461541	5216205	254461541	5216205	AX-94704962:6A:256753037
QKWtGr.psr-7D.1	Paragon x WATDE0038	ParW292	RH13.N2	KWtGr	B	3.9	2.6	12.2	7D	28.3	150.6	3.0E-03	24.0	AX-95685070	11.2	AX-94927175	39.6	AX-95217668	AX-95250716|AX-94729924|AX-94477167|AX-94402434|AX-95153294|AX-95685070	c7D.loc28	7D	191494191	112790212	527733326	520280144 516029936 451050638 415430634 263523015 191494191 112790212
