# Supplementary material for: Improving wheat grain composition for human health by constructing a QTL atlas for essential minerals
Source: Commun Biol. 2024 Aug 15;7:1001. doi: 10.1038/s42003-024-06692-7 (PMC11327371; doi:10.1038/s42003-024-06692-7)
Supplement: Supplementary file 6 — Supplementary Data 3 [file 42003_2024_6692_MOESM6_ESM.xlsx]

## Sheet: ANOVA_results
Trait	Population	Year	Source of variation	d.f.	m.v.	s.s.	m.s.	v.r.	F pr.	LSD
GrnCaCnc	W292	2012	Genotype	97		1.2638e+06	13028.8	17	<.001	44.58
			Residual	189	-5	144808	766.2
	W292	2013	Genotype	97		1136441	11716	9.92	<.001	55.35
			Residual	190	-4	224388	1181
	W292	2014	Genotype	97		893023	9206.4	15.96	<.001	38.71
			Residual	172	-22	99203	576.8
	W239	2015	Genotype	92		768564	8354	9.15	<.001	48.69
			Residual	179	-5	163462	913.2
	W239	2016	Nlevel	1		37669.2	37669.2	8.64	0.099	38.187
			Residual	2		8719.1	4359.5	8.38
			Genotype	92		1.158e+06	12587	24.2	<.001
			Nlevel*Genotype	92		99719.5	1083.9	2.08	<.001
			Residual	366	-2	190394	520.2
	W239	2017	Nlevel	1		465069	465069	29.5	0.032	53.62
			Residual	2		31527.2	15763.6	17.04
			Genotype	92		1.25054e+06	13592.8	14.69	<.001
			Nlevel*Genotype	92		147567	1604	1.73	<.001
			Residual	367	-1	339506	925.1
	W160	2018	Genotype	82		448640	5471.2	13.76	<.001	32.15
			Residual	161	-3	64023	397.7
	W160	2019	Genotype	82		211656	2581.2	11.17	<.001	24.51
			Residual	164		37905.4	231.1
	W160	2020	Genotype	82		258265	3149.6	12.6	<.001	25.49
			Residual	164		40985.4	249.9
GrnKCnc	W292	2012	Genotype	97		29922337	308478	6.15	<.001	360.8
			Residual	189	-5	9482816	50174
	W292	2013	Genotype	97		19345117	199434	6.2	<.001	288.9
			Residual	190	-4	6112304	32170
	W292	2014	Genotype	97		11880968	122484	6.26	<.001	225.42
			Residual	172	-22	3364791	19563
	W239	2015	Genotype	92		16315218	177339	5.5	<.001	289.2
			Residual	179	-5	5768970	32229
	W239	2016	Nlevel	1		4590184	4590184	25.95	0.036	280.19
			Residual	2		353798	176899	6.16
			Genotype	92		33340077	362392	12.61	<.001
			Nlevel*Genotype	92		7808057	84870	2.95	<.001
			Residual	366	-2	10518254	28738
	W239	2017	Nlevel	1		13175223	13175223	15.9	0.058	313.58
			Residual	2		1657041	828521	30.97
			Genotype	92		21239831	230868	8.63	<.001
			Nlevel*Genotype	92		2292412	24918	0.93	0.653
			Residual	367	-1	9817174	26750
	W160	2018	Genotype	82		16274152	198465	14.32	<.001	189.81
			Residual	161	-3	2231026	13857
	W160	2019	Genotype	82		7506796	91546	5.41	<.001	209.63
			Residual	164		2772725	16907
	W160	2020	Genotype	82		8621306	105138	5.67	<.001	219.56
			Residual	164		3041797	18548
GrnMgCnc	W292	2012	Genotype	97		2833929	29216	11.57	<.001	80.94
			Residual	189	-5	477336	2526
	W292	2013	Genotype	97		2464118	25403	7.67	<.001	92.7
			Residual	190	-4	629433	3313
	W292	2014	Genotype	97		1762328	18168	6.56	<.001	84.81
			Residual	172	-22	476274	2769
	W239	2015	Genotype	92		2411464	26212	6.19	<.001	104.8
			Residual	179	-5	757385	4231
	W239	2016	Nlevel	1		523462	523462	19.64	0.047	91.55
			Residual	2		53306	26653	8.98
			Genotype	92		3919422	42602	14.35	<.001
			Nlevel*Genotype	92		445024	4837	1.63	<.001
			Residual	366	-2	1086571	2969
	W239	2017	Nlevel	1		141647	141647	0.62	0.513	135.6
			Residual	2		456248	228124	71.52
			Genotype	92		2338429	25418	7.97	<.001
			Nlevel*Genotype	92		474329	5156	1.62	0.001
			Residual	367	-1	1170596	3190
	W160	2018	Genotype	82		2352398	28688	10.5	<.001	84.27
			Residual	161	-3	439752	2731
	W160	2019	Genotype	82		1436096	17513	9.68	<.001	68.56
			Residual	164		296579	1808
	W160	2020	Genotype	82		2031679	24777	11.83	<.001	73.77
			Residual	164		343359	2094
GrnFeCnc	W292	2012	Genotype	97		7969.91	82.16	1.98	<.001	10.38
			Residual	186	-8	7724.41	41.53
	W292	2013	Genotype	97		3997.81	41.215	4.52	<.001	4.865
			Residual	181	-13	1650.38	9.118
	W292	2014	Genotype	97		6837.99	70.49	1.82	<.001	10.023
			Residual	161	-33	6221.54	38.64
	W239	2015	Genotype	92		6398.27	69.55	1.27	0.091	11.931
			Residual	173	-11	9482.03	54.81
	W239	2016	Nlevel	1		5992.63	5992.63	21.12	0.044	6.819
			Residual	2		567.38	283.69	19.54
			Genotype	92		7638.19	83.02	5.72	<.001
			Nlevel*Genotype	92		2093.55	22.76	1.57	0.002
			Residual	363	-5	5269.34	14.52
	W239	2017	Nlevel	1		13389.3	13389.3	16.52	0.056	25.002
			Residual	2		1621.1	810.5	3.44
			Genotype	92		30772.1	334.5	1.42	0.014
			Nlevel*Genotype	92		22921.7	249.1	1.06	0.359
			Residual	328	-40	77363.5	235.9
	W160	2018	Genotype	82		3006.42	36.664	7.92	<.001	3.469
			Residual	161	-3	745.375	4.63
	W160	2019	Genotype	82		4354.07	53.1	2.22	<.001	7.889
			Residual	150	-14	3586.71	23.91
	W160	2020	Genotype	82		3478.16	42.417	6.06	<.001	4.264
			Residual	162	-2	1133.22	6.995
GrnZnCnc	W292	2012	Genotype	97		3406.87	35.122	8.08	<.001	3.359
			Residual	189	-5	821.956	4.349
	W292	2013	Genotype	97		2321.2	23.93	5.38	<.001	3.396
			Residual	190	-4	844.86	4.447
	W292	2014	Genotype	97		2177.28	22.446	3.34	<.001	4.18
			Residual	172	-22	1157.04	6.727
	W239	2015	Genotype	92		2037.04	22.142	5.96	<.001	3.106
			Residual	179	-5	665.109	3.716
	W239	2016	Nlevel	1		99.441	99.441	0.57	0.531	4.2758
			Residual	2		351.885	175.943	38.8
			Genotype	92		5573.73	60.584	13.36	<.001
			Nlevel*Genotype	92		594.931	6.467	1.43	0.012
			Residual	366	-2	1659.77	4.535
	W239	2017	Nlevel	1		2945.57	2945.57	21.87	0.043	5.247
			Residual	2		269.417	134.709	14.81
			Genotype	92		3032.15	32.958	3.62	<.001
			Nlevel*Genotype	92		929.369	10.102	1.11	0.25
			Residual	368		3348.08	9.098
	W160	2018	Genotype	82		2687.05	32.769	3.77	<.001	4.754
			Residual	161	-3	1399.8	8.694
	W160	2019	Genotype	82		1363.82	16.632	3.4	<.001	3.567
			Residual	164		802.66	4.894
	W160	2020	Genotype	82		2159.95	26.341	5.79	<.001	3.439
			Residual	164		746.24	4.55
GrnCuCnc	W292	2012	Genotype	97		73.294	0.75561	9.5	<.001	0.4542
			Residual	189	-5	15.0313	0.07953
	W292	2013	Genotype	97		52.6823	0.5431	3.7	<.001	0.617
			Residual	190	-4	27.8805	0.1467
	W292	2014	Genotype	97		47.7843	0.49262	5.45	<.001	0.4846
			Residual	172	-22	15.5504	0.09041
	W239	2015	Genotype	92		38.3088	0.4164	5.36	<.001	0.449
			Residual	178	-6	13.8249	0.07767
	W239	2016	Nlevel	1		16.7964	16.7964	1.63	0.33	0.878
			Residual	2		20.6608	10.3304	146.28
			Genotype	92		84.8559	0.92235	13.06	<.001
			Nlevel*Genotype	92		13.1362	0.14279	2.02	<.001
			Residual	366	-2	25.8477	0.07062
	W239	2017	Nlevel	1		27.3437	27.3437	38.29	0.025	0.5966
			Residual	2		1.4281	0.7141	5.44
			Genotype	92		74.5297	0.8101	6.17	<.001
			Nlevel*Genotype	92		15.0281	0.1633	1.24	0.084
			Residual	368		48.3455	0.1314
	W160	2018	Genotype	82		34.368	0.41912	10.74	<.001	0.3185
			Residual	161	-3	6.28074	0.03901
	W160	2019	Genotype	82		31.9659	0.38983	9.94	<.001	0.3193
			Residual	164		6.43426	0.03923
	W160	2020	Genotype	82		35.748	0.43595	5.12	<.001	0.4706
			Residual	164		13.9747	0.08521
