# Supplementary material for: Improving wheat grain composition for human health by constructing a QTL atlas for essential minerals
Source: Commun Biol. 2024 Aug 15;7:1001. doi: 10.1038/s42003-024-06692-7 (PMC11327371; doi:10.1038/s42003-024-06692-7)
Supplement: Supplementary file 7 — Supplementary Data 4 [file 42003_2024_6692_MOESM7_ESM.xlsx]

## Sheet: ParxW160
Correlation between concentrations of minerals in grain and plant height, straw biomass, above ground biomass, grain yield, harvest index and thousand grain weight in Par x W160.
Pearson correlation coefficient for the selected traits of interest based on population Par x W160 in 2018. TGW data is not availiable for this year.
	Height	GrnYld85	StrwYld85	BmsYld85	HI	TGW	GrnNCnc	GrnCaCnc	GrnCuCnc	GrnFeCnc	GrnKCnc	GrnMgCnc	GrnMnCnc	GrnNaCnc	GrnPCnc	GrnSCnc	GrnZnCnc	GrnNOff	GrnCaOff	GrnCuOff	GrnFeOff	GrnKOff	GrnMgOff	GrnMnOff	GrnNaOff	GrnPOff	GrnSOff	GrnZnOff	NHI	CaHI	CuHI	FeHI	KHI	MgHI	MnHI	NaHI	PHI	SHI	ZnHI
Height	1	-0.0502888	0.247815	0.191692	-0.232181	NA	0.168147	0.0156692	0.150836	0.120251	-0.125704	0.0627409	0.0384643	-0.0206221	-0.0379302	0.320257	0.0528834	0.0180385	-0.0306117	0.0438839	0.0242009	-0.130835	-0.0441337	0.00472686	-0.0470882	-0.100448	0.166884	-0.00903708	-0.0289978	-0.0218036	0.0258705	-0.115139	0.0973979	0.0857209	-0.0213178	-0.266559	-0.123845	0.266547	-0.162443
GrnYld85	-0.0502888	1	-0.000680227	0.488218	0.670123	NA	-0.57915	-0.162563	-0.391584	-0.447092	0.00591255	-0.305168	-0.372179	0.0205651	-0.476636	-0.674427	-0.487396	0.841498	0.593768	0.716955	0.530603	0.830872	0.614926	0.520957	0.710421	0.66579	0.830584	0.491309	0.609573	0.486013	0.613793	0.211795	0.477623	0.444647	0.381892	0.42479	0.667155	0.60131	0.400556
StrwYld85	0.247815	-0.000680227	1	0.87239	-0.720636	NA	0.178218	0.0983499	0.0463645	0.201832	-0.027371	0.123519	0.226702	0.0306091	0.0855997	0.113644	0.175314	0.115222	0.0989253	0.0406579	0.199633	-0.0146817	0.0969661	0.216314	0.0304279	0.0739181	0.0848774	0.17615	-0.472692	-0.507852	-0.470922	-0.482636	-0.502138	-0.419975	-0.532952	-0.560964	-0.325276	-0.481294	-0.477281
BmsYld85	0.191692	0.488218	0.87239	1	-0.301351	NA	-0.12756	0.00636966	-0.150947	-0.0424002	-0.0209972	-0.0413716	0.0159226	0.0367657	-0.15828	-0.230488	-0.0852437	0.51189	0.376575	0.385938	0.433589	0.393326	0.385207	0.443431	0.373817	0.389955	0.480073	0.393887	-0.114562	-0.205645	-0.110956	-0.317679	-0.204759	-0.149173	-0.278445	-0.281924	0.0422369	-0.12611	-0.220738
HI	-0.232181	0.670123	-0.720636	-0.301351	1	NA	-0.492645	-0.180442	-0.281241	-0.422409	0.0173401	-0.282903	-0.379124	-0.0348227	-0.352777	-0.53636	-0.419265	0.496518	0.32684	0.460032	0.232615	0.563115	0.349796	0.228085	0.434941	0.417715	0.492783	0.239145	0.772903	0.720589	0.794855	0.553897	0.704954	0.596275	0.656201	0.716521	0.717485	0.757867	0.662563
TGW	NA	NA	NA	NA	NA	1	NA	NA	NA	NA	NA	NA	NA	NA	NA	NA	NA	NA	NA	NA	NA	NA	NA	NA	NA	NA	NA	NA	NA	NA	NA	NA	NA	NA	NA	NA	NA	NA	NA
GrnNCnc	0.168147	-0.57915	0.178218	-0.12756	-0.492645	NA	1	0.0147527	0.412712	0.617901	0.0663258	0.626227	0.583774	-0.00496625	0.689185	0.850765	0.726463	-0.0541172	-0.399274	-0.286716	0.0247556	-0.439179	0.00555511	0.0344051	-0.400468	-0.0398037	-0.138366	0.153893	-0.171626	-0.31865	-0.231089	0.0555959	-0.324035	-0.316696	-0.191394	-0.33368	-0.339817	-0.303403	-0.156024
GrnCaCnc	0.0156692	-0.162563	0.0983499	0.00636966	-0.180442	NA	0.0147527	1	0.280426	0.371092	0.430959	0.324223	0.17048	0.421383	0.319068	0.136729	0.136915	-0.19785	0.692301	0.0431083	0.182604	0.0945342	0.117874	0.0394308	0.176203	0.0975429	-0.116443	-0.012664	-0.173864	0.348049	-0.168709	-0.114857	-0.0271896	0.349564	0.153617	-0.0131777	0.0100469	-0.168646	-0.0866267
GrnCuCnc	0.150836	-0.391584	0.0463645	-0.150947	-0.281241	NA	0.412712	0.280426	1	0.678803	0.245088	0.5349	0.471172	0.190377	0.558599	0.519369	0.501623	-0.217148	-0.0519165	0.356374	0.246494	-0.19103	0.0827755	0.0972776	-0.134702	0.0452352	-0.132384	0.115168	-0.104103	-0.0442384	0.0315618	0.15853	-0.0463197	-0.00830334	-0.0395837	-0.15795	-0.205136	-0.177196	-0.0650213
GrnFeCnc	0.120251	-0.447092	0.201832	-0.0424002	-0.422409	NA	0.617901	0.371092	0.678803	1	0.456289	0.795523	0.728796	0.245789	0.800751	0.599862	0.765448	-0.139851	-0.021076	0.0547062	0.513051	-0.114541	0.273989	0.286447	-0.135425	0.200241	-0.147203	0.331051	-0.266605	-0.125469	-0.183988	0.123889	-0.147336	-0.109952	-0.116029	-0.313633	-0.244687	-0.288789	-0.11031
GrnKCnc	-0.125704	0.00591255	-0.027371	-0.0209972	0.0173401	NA	0.0663258	0.430959	0.245088	0.456289	1	0.563843	0.266788	0.589122	0.557589	0.0931692	0.252171	0.0490957	0.345646	0.189861	0.434705	0.55832	0.485957	0.252274	0.412791	0.479986	0.0695554	0.263403	0.000626802	0.288079	0.00684275	0.0536438	0.301393	0.361009	0.203639	0.110747	0.201251	0.100738	0.191237
GrnMgCnc	0.0627409	-0.305168	0.123519	-0.0413716	-0.282903	NA	0.626227	0.324223	0.5349	0.795523	0.563843	1	0.586986	0.302145	0.8601	0.606765	0.677655	0.0207554	0.0428178	0.0765699	0.440422	0.0618298	0.553807	0.27578	0.00684025	0.395934	0.0341752	0.3731	-0.0950952	-0.0215647	-0.107166	0.0963817	-0.00981201	-0.0691067	0.0473135	-0.151725	-0.154796	-0.164114	-0.0627289
GrnMnCnc	0.0384643	-0.372179	0.226702	0.0159226	-0.379124	NA	0.583774	0.17048	0.471172	0.728796	0.266788	0.586986	1	0.0130742	0.683363	0.548483	0.704069	-0.0719856	-0.128028	-0.0312079	0.332071	-0.154683	0.165161	0.593285	-0.249228	0.180658	-0.0912766	0.339109	-0.269179	-0.247319	-0.138046	0.138287	-0.228296	-0.263892	-0.334881	-0.255814	-0.213264	-0.269801	-0.0309253
GrnNaCnc	-0.0206221	0.0205651	0.0306091	0.0367657	-0.0348227	NA	-0.00496625	0.421383	0.190377	0.245789	0.589122	0.302145	0.0130742	1	0.234652	0.0286797	0.0219458	0.028898	0.353002	0.169877	0.256159	0.340672	0.282649	0.0357199	0.714796	0.223178	0.053581	0.0519765	0.0683128	0.337221	-0.00957023	0.0132766	0.210249	0.425724	0.30037	0.217518	0.120708	0.0905083	0.01291
GrnPCnc	-0.0379302	-0.476636	0.0855997	-0.15828	-0.352777	NA	0.689185	0.319068	0.558599	0.800751	0.557589	0.8601	0.683363	0.234652	1	0.671917	0.814066	-0.140065	-0.0861794	-0.0778518	0.28679	-0.083179	0.292543	0.220301	-0.166609	0.334483	-0.139004	0.347369	-0.212159	-0.0795455	-0.149116	0.142992	-0.12586	-0.076266	-0.0142714	-0.154644	-0.19341	-0.259999	-0.00311833
GrnSCnc	0.320257	-0.674427	0.113644	-0.230488	-0.53636	NA	0.850765	0.136729	0.519369	0.599862	0.0931692	0.606765	0.548483	0.0286797	0.671917	1	0.668888	-0.279474	-0.376153	-0.305533	-0.0944405	-0.50993	-0.105593	-0.0767933	-0.442376	-0.159017	-0.153647	0.00246938	-0.294461	-0.304385	-0.302262	-0.0532187	-0.275061	-0.213885	-0.163807	-0.35872	-0.412068	-0.230542	-0.205239
GrnZnCnc	0.0528834	-0.487396	0.175314	-0.0852437	-0.419265	NA	0.726463	0.136915	0.501623	0.765448	0.252171	0.677655	0.704069	0.0219458	0.814066	0.668888	1	-0.135312	-0.248754	-0.138921	0.232396	-0.261851	0.116487	0.223394	-0.319373	0.156048	-0.165964	0.515071	-0.240433	-0.224653	-0.145862	0.200807	-0.241034	-0.231121	-0.13219	-0.225874	-0.288625	-0.32979	-0.0509274
GrnNOff	0.0180385	0.841498	0.115222	0.51189	0.496518	NA	-0.0541172	-0.19785	-0.217148	-0.139851	0.0490957	0.0207554	-0.0719856	0.028898	-0.140065	-0.279474	-0.135312	1	0.457739	0.685894	0.674559	0.727574	0.750472	0.659168	0.610294	0.784187	0.919896	0.690901	0.628027	0.378301	0.589653	0.308707	0.35678	0.332219	0.334535	0.294307	0.60645	0.521369	0.390513
GrnCaOff	-0.0306117	0.593768	0.0989253	0.376575	0.32684	NA	-0.399274	0.692301	-0.0519165	-0.021076	0.345646	0.0428178	-0.128028	0.353002	-0.0861794	-0.376153	-0.248754	0.457739	1	0.561314	0.54118	0.678368	0.547135	0.414006	0.659702	0.566628	0.512397	0.341452	0.297906	0.632166	0.310667	0.0668883	0.310577	0.594606	0.384105	0.281752	0.494423	0.290331	0.214984
GrnCuOff	0.0438839	0.716955	0.0406579	0.385938	0.460032	NA	-0.286716	0.0431083	0.356374	0.0547062	0.189861	0.0765699	-0.0312079	0.169877	-0.0778518	-0.305533	-0.138921	0.685894	0.561314	1	0.726614	0.698391	0.677846	0.592107	0.622597	0.698143	0.734361	0.564026	0.531302	0.452491	0.637728	0.337892	0.433293	0.441286	0.353907	0.30233	0.527883	0.460757	0.358934
GrnFeOff	0.0242009	0.530603	0.199633	0.433589	0.232615	NA	0.0247556	0.182604	0.246494	0.513051	0.434705	0.440422	0.332071	0.256159	0.28679	-0.0944405	0.232396	0.674559	0.54118	0.726614	1	0.687106	0.842021	0.766483	0.555293	0.818385	0.645303	0.761919	0.31827	0.331309	0.395318	0.327258	0.29318	0.30458	0.236895	0.102809	0.416063	0.278075	0.281845
GrnKOff	-0.130835	0.830872	-0.0146817	0.393326	0.563115	NA	-0.439179	0.0945342	-0.19103	-0.114541	0.55832	0.0618298	-0.154683	0.340672	-0.083179	-0.50993	-0.261851	0.727574	0.678368	0.698391	0.687106	1	0.784434	0.575198	0.816821	0.821433	0.724469	0.554759	0.504426	0.557592	0.511382	0.214104	0.556802	0.559057	0.423967	0.413003	0.661841	0.544966	0.437046
GrnMgOff	-0.0441337	0.614926	0.0969661	0.385207	0.349796	NA	0.00555511	0.117874	0.0827755	0.273989	0.485957	0.553807	0.165161	0.282649	0.292543	-0.105593	0.116487	0.750472	0.547135	0.677846	0.842021	0.784434	1	0.681409	0.634597	0.908129	0.738446	0.719944	0.440113	0.400113	0.427889	0.281735	0.389609	0.321007	0.365647	0.239366	0.460584	0.365645	0.304058
GrnMnOff	0.00472686	0.520957	0.216314	0.443431	0.228085	NA	0.0344051	0.0394308	0.0972776	0.286447	0.252274	0.27578	0.593285	0.0357199	0.220301	-0.0767933	0.223394	0.659168	0.414006	0.592107	0.766483	0.575198	0.681409	1	0.388576	0.747614	0.636774	0.739615	0.276843	0.19443	0.415127	0.306652	0.202655	0.144579	0.0291899	0.138132	0.404553	0.274666	0.317555
GrnNaOff	-0.0470882	0.710421	0.0304279	0.373817	0.434941	NA	-0.400468	0.176203	-0.134702	-0.135425	0.412791	0.00684025	-0.249228	0.714796	-0.166609	-0.442376	-0.319373	0.610294	0.659702	0.622597	0.555293	0.816821	0.634597	0.388576	1	0.622366	0.621835	0.384138	0.469064	0.569168	0.423175	0.165115	0.470523	0.598817	0.468987	0.440052	0.548048	0.475311	0.289018
GrnPOff	-0.100448	0.66579	0.0739181	0.389955	0.417715	NA	-0.0398037	0.0975429	0.0452352	0.200241	0.479986	0.395934	0.180658	0.223178	0.334483	-0.159017	0.156048	0.784187	0.566628	0.698143	0.818385	0.821433	0.908129	0.747614	0.622366	1	0.770928	0.814541	0.467542	0.450756	0.532943	0.359323	0.395227	0.406258	0.396636	0.320229	0.56812	0.419045	0.428417
GrnSOff	0.166884	0.830584	0.0848774	0.480073	0.492783	NA	-0.138366	-0.116443	-0.132384	-0.147203	0.0695554	0.0341752	-0.0912766	0.053581	-0.139004	-0.153647	-0.165964	0.919896	0.512397	0.734361	0.645303	0.724469	0.738446	0.636774	0.621835	0.770928	1	0.648487	0.591271	0.418249	0.597433	0.251146	0.422305	0.438229	0.38645	0.291449	0.599561	0.629326	0.380817
GrnZnOff	-0.00903708	0.491309	0.17615	0.393887	0.239145	NA	0.153893	-0.012664	0.115168	0.331051	0.263403	0.3731	0.339109	0.0519765	0.347369	0.00246938	0.515071	0.690901	0.341452	0.564026	0.761919	0.554759	0.719944	0.739615	0.384138	0.814541	0.648487	1	0.354583	0.249895	0.462757	0.416368	0.217165	0.201813	0.246352	0.196423	0.396378	0.256446	0.347587
NHI	-0.0289978	0.609573	-0.472692	-0.114562	0.772903	NA	-0.171626	-0.173864	-0.104103	-0.266605	0.000626802	-0.0950952	-0.269179	0.0683128	-0.212159	-0.294461	-0.240433	0.628027	0.297906	0.531302	0.31827	0.504426	0.440113	0.276843	0.469064	0.467542	0.591271	0.354583	1	0.643114	0.758011	0.48025	0.572971	0.559072	0.645029	0.56454	0.647045	0.715475	0.516462
CaHI	-0.0218036	0.486013	-0.507852	-0.205645	0.720589	NA	-0.31865	0.348049	-0.0442384	-0.125469	0.288079	-0.0215647	-0.247319	0.337221	-0.0795455	-0.304385	-0.224653	0.378301	0.632166	0.452491	0.331309	0.557592	0.400113	0.19443	0.569168	0.450756	0.418249	0.249895	0.643114	1	0.6317	0.517052	0.619151	0.818525	0.801545	0.532519	0.612642	0.658505	0.548936
CuHI	0.0258705	0.613793	-0.470922	-0.110956	0.794855	NA	-0.231089	-0.168709	0.0315618	-0.183988	0.00684275	-0.107166	-0.138046	-0.00957023	-0.149116	-0.302262	-0.145862	0.589653	0.310667	0.637728	0.395318	0.511382	0.427889	0.415127	0.423175	0.532943	0.597433	0.462757	0.758011	0.6317	1	0.676666	0.625944	0.522811	0.6109	0.660808	0.710637	0.750107	0.647604
FeHI	-0.115139	0.211795	-0.482636	-0.317679	0.553897	NA	0.0555959	-0.114857	0.15853	0.123889	0.0536438	0.0963817	0.138287	0.0132766	0.142992	-0.0532187	0.200807	0.308707	0.0668883	0.337892	0.327258	0.214104	0.281735	0.306652	0.165115	0.359323	0.251146	0.416368	0.48025	0.517052	0.676666	1	0.447299	0.393671	0.53114	0.492465	0.48824	0.43523	0.647848
KHI	0.0973979	0.477623	-0.502138	-0.204759	0.704954	NA	-0.324035	-0.0271896	-0.0463197	-0.147336	0.301393	-0.00981201	-0.228296	0.210249	-0.12586	-0.275061	-0.241034	0.35678	0.310577	0.433293	0.29318	0.556802	0.389609	0.202655	0.470523	0.395227	0.422305	0.217165	0.572971	0.619151	0.625944	0.447299	1	0.622876	0.511501	0.672329	0.544998	0.810121	0.418056
MgHI	0.0857209	0.444647	-0.419975	-0.149173	0.596275	NA	-0.316696	0.349564	-0.00830334	-0.109952	0.361009	-0.0691067	-0.263892	0.425724	-0.076266	-0.213885	-0.231121	0.332219	0.594606	0.441286	0.30458	0.559057	0.321007	0.144579	0.598817	0.406258	0.438229	0.201813	0.559072	0.818525	0.522811	0.393671	0.622876	1	0.73542	0.53886	0.587978	0.660996	0.500921
MnHI	-0.0213178	0.381892	-0.532952	-0.278445	0.656201	NA	-0.191394	0.153617	-0.0395837	-0.116029	0.203639	0.0473135	-0.334881	0.30037	-0.0142714	-0.163807	-0.13219	0.334535	0.384105	0.353907	0.236895	0.423967	0.365647	0.0291899	0.468987	0.396636	0.38645	0.246352	0.645029	0.801545	0.6109	0.53114	0.511501	0.73542	1	0.50784	0.595893	0.591438	0.57674
NaHI	-0.266559	0.42479	-0.560964	-0.281924	0.716521	NA	-0.33368	-0.0131777	-0.15795	-0.313633	0.110747	-0.151725	-0.255814	0.217518	-0.154644	-0.35872	-0.225874	0.294307	0.281752	0.30233	0.102809	0.413003	0.239366	0.138132	0.440052	0.320229	0.291449	0.196423	0.56454	0.532519	0.660808	0.492465	0.672329	0.53886	0.50784	1	0.54566	0.554226	0.554991
PHI	-0.123845	0.667155	-0.325276	0.0422369	0.717485	NA	-0.339817	0.0100469	-0.205136	-0.244687	0.201251	-0.154796	-0.213264	0.120708	-0.19341	-0.412068	-0.288625	0.60645	0.494423	0.527883	0.416063	0.661841	0.460584	0.404553	0.548048	0.56812	0.599561	0.396378	0.647045	0.612642	0.710637	0.48824	0.544998	0.587978	0.595893	0.54566	1	0.639947	0.674769
SHI	0.266547	0.60131	-0.481294	-0.12611	0.757867	NA	-0.303403	-0.168646	-0.177196	-0.288789	0.100738	-0.164114	-0.269801	0.0905083	-0.259999	-0.230542	-0.32979	0.521369	0.290331	0.460757	0.278075	0.544966	0.365645	0.274666	0.475311	0.419045	0.629326	0.256446	0.715475	0.658505	0.750107	0.43523	0.810121	0.660996	0.591438	0.554226	0.639947	1	0.494516
ZnHI	-0.162443	0.400556	-0.477281	-0.220738	0.662563	NA	-0.156024	-0.0866267	-0.0650213	-0.11031	0.191237	-0.0627289	-0.0309253	0.01291	-0.00311833	-0.205239	-0.0509274	0.390513	0.214984	0.358934	0.281845	0.437046	0.304058	0.317555	0.289018	0.428417	0.380817	0.347587	0.516462	0.548936	0.647604	0.647848	0.418056	0.500921	0.57674	0.554991	0.674769	0.494516	1
Pearson correlation coefficient for the selected traits of interest based on population Par x W160 in 2019.
	Height	GrnYld85	StrwYld85	BmsYld85	HI	TGW	GrnNCnc	GrnCaCnc	GrnCuCnc	GrnFeCnc	GrnKCnc	GrnMgCnc	GrnMnCnc	GrnNaCnc	GrnPCnc	GrnSCnc	GrnZnCnc	GrnNOff	GrnCaOff	GrnCuOff	GrnFeOff	GrnKOff	GrnMgOff	GrnMnOff	GrnNaOff	GrnPOff	GrnSOff	GrnZnOff	NWtGr	CaWtGr	CuWtGr	FeWtGr	KWtGr	MgWtGr	MnWtGr	NaWtGr	PWtGr	SWtGr	ZnWtGr	NHI	CaHI	CuHI	FeHI	KHI	MgHI	MnHI	NaHI	PHI	SHI
Height	1	-0.122214	0.378858	0.230072	-0.411525	0.377407	0.0546947	0.00622594	0.196183	0.302572	-0.0467188	0.0581341	0.21368	-0.147872	0.00396006	0.163331	0.16599	-0.102722	-0.0919583	0.0570991	0.260257	-0.132999	-0.0782176	0.0695228	-0.179505	-0.130558	-0.047999	0.0263786	0.34312	0.310215	0.372434	0.438324	0.32414	0.30974	0.373192	0.138876	0.29772	0.380118	0.338934	-0.384688	-0.129501	-0.237935	-0.313031	-0.159366	-0.0582418	-0.123808	-0.395829	-0.258486	-0.21242
GrnYld85	-0.122214	1	0.21228	0.660971	0.517767	0.179646	-0.47233	-0.292073	-0.391953	-0.534612	-0.139063	-0.377817	-0.348606	0.00643974	-0.464372	-0.508286	-0.480309	0.798782	0.617213	0.641994	0.274722	0.901465	0.691814	0.607667	0.731329	0.774192	0.859556	0.594954	-0.164648	-0.124154	-0.142776	-0.376982	0.104267	-0.141939	-0.126454	0.139637	-0.158444	-0.122342	-0.218636	0.356817	0.286611	0.313187	0.243445	0.138932	0.260853	0.222885	0.236056	0.226804	0.301522
StrwYld85	0.378858	0.21228	1	0.873619	-0.70907	0.131247	0.132655	-0.0514167	-0.0304151	0.0975614	-0.124431	0.0462384	0.0241288	-0.157159	0.0245746	0.148427	0.0854021	0.316864	0.139985	0.169756	0.305363	0.14556	0.225154	0.188642	0.0371147	0.234834	0.32743	0.271318	0.182515	0.0638247	0.0727089	0.11084	0.0634567	0.128114	0.100644	-0.0225449	0.126127	0.176917	0.140875	-0.649249	-0.503535	-0.661051	-0.487256	-0.601373	-0.421932	-0.466167	-0.665898	-0.472281	-0.618162
BmsYld85	0.230072	0.660971	0.873619	1	-0.286677	0.190242	-0.133334	-0.184924	-0.218533	-0.191296	-0.1648	-0.15263	-0.155062	-0.117478	-0.212367	-0.139127	-0.173593	0.641084	0.414843	0.450044	0.371293	0.56067	0.517393	0.447454	0.392672	0.565848	0.679461	0.504611	0.0581678	-0.0128118	-0.0152623	-0.102606	0.10065	0.0277004	0.0143173	0.0522212	0.0179555	0.074935	-0.000692016	-0.320887	-0.24395	-0.351675	-0.252945	-0.39262	-0.194113	-0.246988	-0.393805	-0.249731	-0.324549
HI	-0.411525	0.517767	-0.70907	-0.286677	1	0.00902306	-0.424973	-0.189194	-0.256799	-0.43054	0.0444562	-0.292074	-0.265121	0.132048	-0.349246	-0.492294	-0.413649	0.303369	0.288171	0.299346	-0.0339076	0.521752	0.304077	0.266452	0.47546	0.34031	0.315937	0.181991	-0.263942	-0.172503	-0.170081	-0.345762	0.0337494	-0.203052	-0.177872	0.109167	-0.225166	-0.246496	-0.280116	0.836491	0.664747	0.808471	0.632434	0.664675	0.549815	0.57384	0.776679	0.582429	0.77617
TGW	0.377407	0.179646	0.131247	0.190242	0.00902306	1	-0.0946027	-0.323517	0.186705	0.103886	-0.132711	-0.0401389	0.226986	-0.073511	-0.061076	0.115333	0.179448	0.126781	-0.114445	0.331291	0.244002	0.119686	0.132282	0.3529	0.092965	0.156592	0.274835	0.348495	0.766714	0.505916	0.761845	0.594785	0.86182	0.69744	0.750079	0.610388	0.753498	0.856098	0.733206	-0.0848041	-0.0895187	0.208983	-0.0202131	-0.00344512	0.00879852	0.0250661	-0.00959777	-0.104239	0.0245889
GrnNCnc	0.0546947	-0.47233	0.132655	-0.133334	-0.424973	-0.0946027	1	0.286508	0.436882	0.611712	0.164715	0.713554	0.468954	-0.234253	0.704295	0.842114	0.642465	0.147708	-0.175752	-0.109746	0.273718	-0.394182	0.0701662	-0.0426991	-0.495717	-0.0320499	-0.0549309	0.0714234	0.564179	0.188199	0.236283	0.443276	-0.00817439	0.447311	0.267853	-0.252177	0.392842	0.363879	0.388146	-0.167413	-0.157013	-0.293089	-0.0436324	-0.176704	-0.20424	-0.101651	-0.214117	-0.161705	-0.287321
GrnCaCnc	0.00622594	-0.292073	-0.0514167	-0.184924	-0.189194	-0.323517	0.286508	1	0.23074	0.111333	0.193299	0.227015	0.327436	0.0112247	0.312652	0.268483	0.209176	-0.131784	0.568554	-0.108225	-0.124211	-0.202169	-0.118924	0.0064234	-0.211041	-0.104782	-0.180578	-0.124849	-0.0851601	0.649425	-0.0603324	-0.0608051	-0.213451	-0.0719936	0.0261176	-0.219016	-0.0566936	-0.118053	-0.0501875	-0.126488	0.325144	-0.164546	-0.0636242	-0.111204	0.257646	0.182269	-0.0814473	0.0465811	-0.142648
GrnCuCnc	0.196183	-0.391953	-0.0304151	-0.218533	-0.256799	0.186705	0.436882	0.23074	1	0.50891	0.296983	0.483001	0.659555	0.172106	0.585415	0.505961	0.678689	-0.140105	-0.165632	0.449518	0.248592	-0.249213	-0.0139153	0.193867	-0.159158	-0.00514822	-0.151514	0.226393	0.438256	0.347365	0.776298	0.523306	0.321203	0.483141	0.55496	0.250729	0.531326	0.409449	0.579283	-0.150931	-0.103692	0.166469	-0.0353429	0.0149064	-0.0667785	-0.0661797	-0.0993518	-0.0865732	-0.116807
GrnFeCnc	0.302572	-0.534612	0.0975614	-0.191296	-0.43054	0.103886	0.611712	0.111333	0.50891	1	0.115968	0.582985	0.503199	-0.237799	0.491478	0.540265	0.591238	-0.187167	-0.361131	-0.0951273	0.62992	-0.469403	-0.0824704	-0.0530051	-0.553718	-0.242498	-0.305565	-0.0201504	0.476674	0.189116	0.41276	0.832852	0.160413	0.49713	0.410686	-0.117985	0.410523	0.362767	0.473275	-0.278991	-0.232113	-0.247906	0.0350885	-0.10581	-0.269066	-0.194218	-0.263546	-0.311477	-0.288119
GrnKCnc	-0.0467188	-0.139063	-0.124431	-0.1648	0.0444562	-0.132711	0.164715	0.193299	0.296983	0.115968	1	0.311806	0.190127	0.264893	0.488606	0.143833	0.279362	-0.0600504	0.0313269	0.104459	-0.0013171	0.300434	0.0940027	0.0225531	0.0882873	0.191768	-0.0913362	0.101183	-0.010603	0.0538811	0.108875	0.0286615	0.386842	0.120982	0.0384174	0.120535	0.211761	-0.0376861	0.104266	0.265076	0.26711	0.120906	0.0126656	0.362723	0.235414	0.175318	0.153304	0.389679	0.224281
GrnMgCnc	0.0581341	-0.377817	0.0462384	-0.15263	-0.292074	-0.0401389	0.713554	0.227015	0.483001	0.582985	0.311806	1	0.505923	-0.00375357	0.776047	0.615596	0.707773	0.0630296	-0.143998	0.0245493	0.318466	-0.236486	0.402057	0.0799678	-0.275108	0.136353	-0.0787316	0.2467	0.427087	0.182125	0.302348	0.439068	0.120693	0.685733	0.326061	-0.0246644	0.486176	0.292969	0.468168	-0.0865438	-0.121186	-0.134168	0.0159375	0.0673885	-0.22	-0.00754039	-0.15508	-0.11324	-0.182886
GrnMnCnc	0.21368	-0.348606	0.0241288	-0.155062	-0.265121	0.226986	0.468954	0.327436	0.659555	0.503199	0.190127	0.505923	1	0.135621	0.58955	0.517596	0.636626	-0.0604831	-0.0356419	0.209282	0.266614	-0.257735	0.0511196	0.528529	-0.157333	0.0425595	-0.0906358	0.220376	0.493379	0.476513	0.584169	0.537281	0.300303	0.532566	0.812439	0.250322	0.568656	0.452417	0.580852	-0.162482	-0.183509	0.033955	-0.0262579	-0.00620972	-0.067939	-0.22064	-0.0736375	-0.00590814	-0.12286
GrnNaCnc	-0.147872	0.00643974	-0.157159	-0.117478	0.132048	-0.073511	-0.234253	0.0112247	0.172106	-0.237799	0.264893	-0.00375357	0.135621	1	0.105832	-0.0582289	-0.0126588	-0.145245	0.00368522	0.153212	-0.274054	0.12762	0.0165028	0.120681	0.680997	0.0974536	-0.0209754	0.012443	-0.213732	-0.0589008	0.0590611	-0.212893	0.0653438	-0.0575362	0.0394563	0.741387	0.00858229	-0.0910764	-0.0589238	0.155843	0.0515451	0.238627	-0.020634	0.181616	0.135911	0.0626347	0.35215	0.277045	0.224406
GrnPCnc	0.00396006	-0.464372	0.0245746	-0.212367	-0.349246	-0.061076	0.704295	0.312652	0.585415	0.491478	0.488606	0.776047	0.58955	0.105832	1	0.689444	0.828108	-0.0537557	-0.154028	0.0257358	0.1263	-0.244779	0.127043	0.0582761	-0.253258	0.196394	-0.140723	0.260965	0.402964	0.234931	0.348038	0.367216	0.189053	0.51307	0.35966	0.0400538	0.608723	0.308649	0.529421	-0.130042	-0.118913	-0.135087	-0.112582	-0.0464997	-0.103712	-0.0226329	-0.186516	-0.0240537	-0.216532
GrnSCnc	0.163331	-0.508286	0.148427	-0.139127	-0.492294	0.115333	0.842114	0.268483	0.505961	0.540265	0.143833	0.615596	0.517596	-0.0582289	0.689444	1	0.711271	-0.00622719	-0.226824	-0.0888322	0.142851	-0.435663	-0.0451369	-0.0432917	-0.39874	-0.0837595	-0.00118594	0.101329	0.636766	0.338382	0.409886	0.495571	0.173156	0.530873	0.42415	0.0276199	0.547699	0.610386	0.559484	-0.247502	-0.214373	-0.285666	-0.164644	-0.183593	-0.16697	-0.103991	-0.256424	-0.109437	-0.195032
GrnZnCnc	0.16599	-0.480309	0.0854021	-0.173593	-0.413649	0.179448	0.642465	0.209176	0.678689	0.591238	0.279362	0.707773	0.636626	-0.0126588	0.828108	0.711271	1	-0.110396	-0.252524	0.0926293	0.234572	-0.348385	0.0583579	0.0878683	-0.344605	0.0566206	-0.140144	0.412897	0.566012	0.341185	0.56684	0.580592	0.30423	0.641343	0.541394	0.104753	0.689247	0.512426	0.798606	-0.281907	-0.316541	-0.162688	-0.162583	-0.0878546	-0.237636	-0.166799	-0.299983	-0.164444	-0.289463
GrnNOff	-0.102722	0.798782	0.316864	0.641084	0.303369	0.126781	0.147708	-0.131784	-0.140105	-0.187167	-0.0600504	0.0630296	-0.0604831	-0.145245	-0.0537557	-0.00622719	-0.110396	1	0.574262	0.649214	0.497093	0.735259	0.828466	0.664051	0.48484	0.840585	0.925013	0.71124	0.188911	-0.0187592	-0.00423318	-0.131205	0.0936241	0.138707	0.0425245	-0.0156864	0.0732465	0.0979649	0.00640494	0.299966	0.215556	0.164529	0.261735	0.0481851	0.145322	0.173017	0.136096	0.162399	0.158925
GrnCaOff	-0.0919583	0.617213	0.139985	0.414843	0.288171	-0.114445	-0.175752	0.568554	-0.165632	-0.361131	0.0313269	-0.143998	-0.0356419	0.00368522	-0.154028	-0.226824	-0.252524	0.574262	1	0.447559	0.141085	0.60368	0.491243	0.52401	0.445431	0.569921	0.583399	0.397696	-0.217015	0.424901	-0.185772	-0.369349	-0.0925736	-0.188097	-0.0916273	-0.0707133	-0.192879	-0.209392	-0.238907	0.205046	0.517255	0.127305	0.163792	0.0308042	0.431146	0.337816	0.127454	0.239093	0.145354
GrnCuOff	0.0570991	0.641994	0.169756	0.450044	0.299346	0.331291	-0.109746	-0.108225	0.449518	-0.0951273	0.104459	0.0245493	0.209282	0.153212	0.0257358	-0.0888322	0.0926293	0.649214	0.447559	1	0.479095	0.663565	0.653033	0.752642	0.578301	0.741389	0.69904	0.763992	0.196426	0.15442	0.506745	0.069719	0.366291	0.257053	0.338883	0.348616	0.281674	0.214795	0.26565	0.227895	0.191348	0.455372	0.216106	0.162361	0.204297	0.162385	0.159039	0.160969	0.210877
GrnFeOff	0.260257	0.274722	0.305363	0.371293	-0.0339076	0.244002	0.273718	-0.124211	0.248592	0.62992	-0.0013171	0.318466	0.266614	-0.274054	0.1263	0.142851	0.234572	0.497093	0.141085	0.479095	1	0.259785	0.515828	0.4794	0.00840228	0.398736	0.405006	0.497604	0.365079	0.0819694	0.330234	0.5676	0.236279	0.406061	0.335565	-0.0422171	0.283367	0.266155	0.312671	-0.0170914	-0.0271509	0.0151314	0.238191	0.0104885	-0.0818648	-0.0583834	-0.103661	-0.117052	-0.0437163
GrnKOff	-0.132999	0.901465	0.14556	0.56067	0.521752	0.119686	-0.394182	-0.202169	-0.249213	-0.469403	0.300434	-0.236486	-0.257735	0.12762	-0.244779	-0.435663	-0.348385	0.735259	0.60368	0.663565	0.259785	1	0.701247	0.590898	0.74734	0.822871	0.782543	0.610893	-0.16635	-0.0971222	-0.0875374	-0.35169	0.272601	-0.0865904	-0.105373	0.194931	-0.0635232	-0.135126	-0.167211	0.45949	0.394307	0.35834	0.237476	0.29834	0.358368	0.290145	0.298061	0.390149	0.393157
GrnMgOff	-0.0782176	0.691814	0.225154	0.517393	0.304077	0.132282	0.0701662	-0.118924	-0.0139153	-0.0824704	0.0940027	0.402057	0.0511196	0.0165028	0.127043	-0.0451369	0.0583579	0.828466	0.491243	0.653033	0.515828	0.701247	1	0.666187	0.514576	0.860948	0.77616	0.768169	0.145767	0.000102986	0.0831963	-0.0474731	0.178471	0.381266	0.121378	0.120607	0.19822	0.0843847	0.127153	0.304572	0.194467	0.224786	0.265543	0.215962	0.0828594	0.210108	0.137396	0.155618	0.183962
GrnMnOff	0.0695228	0.607667	0.188642	0.447454	0.266452	0.3529	-0.0426991	0.0064234	0.193867	-0.0530051	0.0225531	0.0799678	0.528529	0.120681	0.0582761	-0.0432917	0.0878683	0.664051	0.52401	0.752642	0.4794	0.590898	0.666187	1	0.525063	0.723704	0.68861	0.713183	0.259215	0.284188	0.357325	0.116337	0.340529	0.315735	0.570274	0.336833	0.322251	0.259912	0.280848	0.19957	0.113984	0.330913	0.219926	0.145499	0.184965	0.0163057	0.171675	0.217319	0.19033
GrnNaOff	-0.179505	0.731329	0.0371147	0.392672	0.47546	0.092965	-0.495717	-0.211041	-0.159158	-0.553718	0.0882873	-0.275108	-0.157333	0.680997	-0.253258	-0.39874	-0.344605	0.48484	0.445431	0.578301	0.00840228	0.74734	0.514576	0.525063	1	0.637198	0.615875	0.452157	-0.249407	-0.126625	-0.0496141	-0.412482	0.136475	-0.131212	-0.0546237	0.611803	-0.0910716	-0.135195	-0.182022	0.382769	0.251301	0.401457	0.174472	0.221794	0.296641	0.226684	0.41729	0.365034	0.379003
GrnPOff	-0.130558	0.774192	0.234834	0.565848	0.34031	0.156592	-0.0320499	-0.104782	-0.00514822	-0.242498	0.191768	0.136353	0.0425595	0.0974536	0.196394	-0.0837595	0.0566206	0.840585	0.569921	0.741389	0.398736	0.822871	0.860948	0.723704	0.637198	1	0.845548	0.847729	0.0987203	0.0263417	0.0979433	-0.156487	0.250035	0.210213	0.122337	0.19568	0.257381	0.0790185	0.134249	0.313766	0.23946	0.27397	0.203571	0.145772	0.220991	0.232511	0.147104	0.257711	0.203427
GrnSOff	-0.047999	0.859556	0.32743	0.679461	0.315937	0.274835	-0.0549309	-0.180578	-0.151514	-0.305565	-0.0913362	-0.0787316	-0.0906358	-0.0209754	-0.140723	-0.00118594	-0.140144	0.925013	0.583399	0.69904	0.405006	0.782543	0.77616	0.68861	0.615875	0.845548	1	0.751261	0.18143	0.0544512	0.0785808	-0.149752	0.213813	0.145049	0.108967	0.182142	0.132248	0.216961	0.0736844	0.274494	0.204363	0.201243	0.198445	0.0598487	0.202356	0.193849	0.128938	0.214038	0.248402
GrnZnOff	0.0263786	0.594954	0.271318	0.504611	0.181991	0.348495	0.0714234	-0.124849	0.226393	-0.0201504	0.101183	0.2467	0.220376	0.012443	0.260965	0.101329	0.412897	0.71124	0.397696	0.763992	0.497604	0.610893	0.768169	0.713183	0.452157	0.847729	0.751261	1	0.327637	0.16784	0.375693	0.131578	0.379636	0.431036	0.361605	0.253368	0.453484	0.328162	0.498761	0.128798	0.0123356	0.208744	0.118458	0.0909328	0.0536479	0.0811526	-0.00180745	0.1076	0.0780173
NWtGr	0.34312	-0.164648	0.182515	0.0581678	-0.263942	0.766714	0.564179	-0.0851601	0.438256	0.476674	-0.010603	0.427087	0.493379	-0.213732	0.402964	0.636766	0.566012	0.188911	-0.217015	0.196426	0.365079	-0.16635	0.145767	0.259215	-0.249407	0.0987203	0.18143	0.327637	1	0.539402	0.785145	0.783545	0.70361	0.866522	0.796587	0.339111	0.877273	0.943875	0.860761	-0.177754	-0.179089	-0.0135206	-0.0435747	-0.115121	-0.126381	-0.0457725	-0.144902	-0.190361	-0.164062
CaWtGr	0.310215	-0.124154	0.0638247	-0.0128118	-0.172503	0.505916	0.188199	0.649425	0.347365	0.189116	0.0538811	0.182125	0.476513	-0.0589008	0.234931	0.338382	0.341185	-0.0187592	0.424901	0.15442	0.0819694	-0.0971222	0.000102986	0.284188	-0.126625	0.0263417	0.0544512	0.16784	0.539402	1	0.548382	0.424919	0.487608	0.499084	0.623717	0.281618	0.552324	0.580052	0.547268	-0.192392	0.218046	0.00410107	-0.0736268	-0.108758	0.233353	0.183786	-0.100852	-0.0476634	-0.119222
CuWtGr	0.372434	-0.142776	0.0727089	-0.0152623	-0.170081	0.761845	0.236283	-0.0603324	0.776298	0.41276	0.108875	0.302348	0.584169	0.0590611	0.348038	0.409886	0.56684	-0.00423318	-0.185772	0.506745	0.330234	-0.0875374	0.0831963	0.357325	-0.0496141	0.0979433	0.0785808	0.375693	0.785145	0.548382	1	0.732982	0.761709	0.772649	0.850239	0.550626	0.834076	0.819487	0.855678	-0.156031	-0.135233	0.230681	-0.0394583	0.00252767	-0.0494445	-0.0366241	-0.0818676	-0.138642	-0.0750077
FeWtGr	0.438324	-0.376982	0.11084	-0.102606	-0.345762	0.594785	0.443276	-0.0608051	0.523306	0.832852	0.0286615	0.439068	0.537281	-0.212893	0.367216	0.495571	0.580592	-0.131205	-0.369349	0.069719	0.5676	-0.35169	-0.0474731	0.116337	-0.412482	-0.156487	-0.149752	0.131578	0.783545	0.424919	0.732982	1	0.565951	0.746175	0.724636	0.219091	0.716205	0.732281	0.766088	-0.271765	-0.245669	-0.0800177	0.0084433	-0.090018	-0.198526	-0.146907	-0.204226	-0.274302	-0.214189
KWtGr	0.32414	0.104267	0.0634567	0.10065	0.0337494	0.86182	-0.00817439	-0.213451	0.321203	0.160413	0.386842	0.120693	0.300303	0.0653438	0.189053	0.173156	0.30423	0.0936241	-0.0925736	0.366291	0.236279	0.272601	0.178471	0.340529	0.136475	0.250035	0.213813	0.379636	0.70361	0.487608	0.761709	0.565951	1	0.709942	0.71183	0.629685	0.806604	0.772444	0.731236	0.0595375	0.0523462	0.256932	-0.00779294	0.179255	0.125115	0.114197	0.0708762	0.0942774	0.13361
MgWtGr	0.30974	-0.141939	0.128114	0.0277004	-0.203052	0.69744	0.447311	-0.0719936	0.483141	0.49713	0.120982	0.685733	0.532566	-0.0575362	0.51307	0.530873	0.641343	0.138707	-0.188097	0.257053	0.406061	-0.0865904	0.381266	0.315735	-0.131212	0.210213	0.145049	0.431036	0.866522	0.499084	0.772649	0.746175	0.709942	1	0.783385	0.426095	0.898174	0.83587	0.872557	-0.126747	-0.154556	0.0526746	0.000782322	0.0396098	-0.157777	0.0126175	-0.117864	-0.165532	-0.119778
MnWtGr	0.373192	-0.126454	0.100644	0.0143173	-0.177872	0.750079	0.267853	0.0261176	0.55496	0.410686	0.0384174	0.326061	0.812439	0.0394563	0.35966	0.42415	0.541394	0.0425245	-0.0916273	0.338883	0.335565	-0.105373	0.121378	0.570274	-0.0546237	0.122337	0.108967	0.361605	0.796587	0.623717	0.850239	0.724636	0.71183	0.783385	1	0.528136	0.833989	0.82076	0.834754	-0.164552	-0.181872	0.137862	-0.0283289	-0.00997506	-0.0486287	-0.137943	-0.0659386	-0.0775429	-0.0762273
NaWtGr	0.138876	0.139637	-0.0225449	0.0522212	0.109167	0.610388	-0.252177	-0.219016	0.250729	-0.117985	0.120535	-0.0246644	0.250322	0.741387	0.0400538	0.0276199	0.104753	-0.0156864	-0.0707133	0.348616	-0.0422171	0.194931	0.120607	0.336833	0.611803	0.19568	0.182142	0.253368	0.339111	0.281618	0.550626	0.219091	0.629685	0.426095	0.528136	1	0.510222	0.498717	0.440569	0.070423	-0.0224013	0.324108	-0.0260708	0.13182	0.103754	0.0708185	0.26844	0.142932	0.187871
PWtGr	0.29772	-0.158444	0.126127	0.0179555	-0.225166	0.753498	0.392842	-0.0566936	0.531326	0.410523	0.211761	0.486176	0.568656	0.00858229	0.608723	0.547699	0.689247	0.0732465	-0.192879	0.281674	0.283367	-0.0635232	0.19822	0.322251	-0.0910716	0.257381	0.132248	0.453484	0.877273	0.552324	0.834076	0.716205	0.806604	0.898174	0.833989	0.510222	1	0.885062	0.933474	-0.154117	-0.154228	0.0718883	-0.0879888	-0.0372021	-0.0696191	0.0035691	-0.135216	-0.107992	-0.129383
SWtGr	0.380118	-0.122342	0.176917	0.074935	-0.246496	0.856098	0.363879	-0.118053	0.409449	0.362767	-0.0376861	0.292969	0.452417	-0.0910764	0.308649	0.610386	0.512426	0.0979649	-0.209392	0.214795	0.266155	-0.135126	0.0843847	0.259912	-0.135195	0.0790185	0.216961	0.328162	0.943875	0.580052	0.819487	0.732281	0.772444	0.83587	0.82076	0.498717	0.885062	1	0.875977	-0.194206	-0.182862	0.0186743	-0.0968614	-0.0979829	-0.0832433	-0.032732	-0.140739	-0.142159	-0.0833756
ZnWtGr	0.338934	-0.218636	0.140875	-0.000692016	-0.280116	0.733206	0.388146	-0.0501875	0.579283	0.473275	0.104266	0.468168	0.580852	-0.0589238	0.529421	0.559484	0.798606	0.00640494	-0.238907	0.26565	0.312671	-0.167211	0.127153	0.280848	-0.182022	0.134249	0.0736844	0.498761	0.860761	0.547268	0.855678	0.766088	0.731236	0.872557	0.834754	0.440569	0.933474	0.875977	1	-0.248129	-0.274909	0.00991859	-0.121197	-0.0672966	-0.164836	-0.101406	-0.216336	-0.188041	-0.19348
NHI	-0.384688	0.356817	-0.649249	-0.320887	0.836491	-0.0848041	-0.167413	-0.126488	-0.150931	-0.278991	0.265076	-0.0865438	-0.162482	0.155843	-0.130042	-0.247502	-0.281907	0.299966	0.205046	0.227895	-0.0170914	0.45949	0.304572	0.19957	0.382769	0.313766	0.274494	0.128798	-0.177754	-0.192392	-0.156031	-0.271765	0.0595375	-0.126747	-0.164552	0.070423	-0.154117	-0.194206	-0.248129	1	0.615565	0.720595	0.591913	0.649343	0.499206	0.542331	0.757612	0.706808	0.812366
CaHI	-0.129501	0.286611	-0.503535	-0.24395	0.664747	-0.0895187	-0.157013	0.325144	-0.103692	-0.232113	0.26711	-0.121186	-0.183509	0.0515451	-0.118913	-0.214373	-0.316541	0.215556	0.517255	0.191348	-0.0271509	0.394307	0.194467	0.113984	0.251301	0.23946	0.204363	0.0123356	-0.179089	0.218046	-0.135233	-0.245669	0.0523462	-0.154556	-0.181872	-0.0224013	-0.154228	-0.182862	-0.274909	0.615565	1	0.587666	0.528218	0.511535	0.755553	0.817854	0.519585	0.471214	0.64216
CuHI	-0.237935	0.313187	-0.661051	-0.351675	0.808471	0.208983	-0.293089	-0.164546	0.166469	-0.247906	0.120906	-0.134168	0.033955	0.238627	-0.135087	-0.285666	-0.162688	0.164529	0.127305	0.455372	0.0151314	0.35834	0.224786	0.330913	0.401457	0.27397	0.201243	0.208744	-0.0135206	0.00410107	0.230681	-0.0800177	0.256932	0.0526746	0.137862	0.324108	0.0718883	0.0186743	0.00991859	0.720595	0.587666	1	0.641995	0.604394	0.524649	0.547269	0.75709	0.581438	0.75174
FeHI	-0.313031	0.243445	-0.487256	-0.252945	0.632434	-0.0202131	-0.0436324	-0.0636242	-0.0353429	0.0350885	0.0126656	0.0159375	-0.0262579	-0.020634	-0.112582	-0.164644	-0.162583	0.261735	0.163792	0.216106	0.238191	0.237476	0.265543	0.219926	0.174472	0.203571	0.198445	0.118458	-0.0435747	-0.0736268	-0.0394583	0.0084433	-0.00779294	0.000782322	-0.0283289	-0.0260708	-0.0879888	-0.0968614	-0.121197	0.591913	0.528218	0.641995	1	0.386101	0.3221	0.512887	0.573244	0.521981	0.559858
KHI	-0.159366	0.138932	-0.601373	-0.39262	0.664675	-0.00344512	-0.176704	-0.111204	0.0149064	-0.10581	0.362723	0.0673885	-0.00620972	0.181616	-0.0464997	-0.183593	-0.0878546	0.0481851	0.0308042	0.162361	0.0104885	0.29834	0.215962	0.145499	0.221794	0.145772	0.0598487	0.0909328	-0.115121	-0.108758	0.00252767	-0.090018	0.179255	0.0396098	-0.00997506	0.13182	-0.0372021	-0.0979829	-0.0672966	0.649343	0.511535	0.604394	0.386101	1	0.387002	0.38084	0.615892	0.580178	0.813826
MgHI	-0.0582418	0.260853	-0.421932	-0.194113	0.549815	0.00879852	-0.20424	0.257646	-0.0667785	-0.269066	0.235414	-0.22	-0.067939	0.135911	-0.103712	-0.16697	-0.237636	0.145322	0.431146	0.204297	-0.0818648	0.358368	0.0828594	0.184965	0.296641	0.220991	0.202356	0.0536479	-0.126381	0.233353	-0.0494445	-0.198526	0.125115	-0.157777	-0.0486287	0.103754	-0.0696191	-0.0832433	-0.164836	0.499206	0.755553	0.524649	0.3221	0.387002	1	0.689705	0.396464	0.487909	0.582282
MnHI	-0.123808	0.222885	-0.466167	-0.246988	0.57384	0.0250661	-0.101651	0.182269	-0.0661797	-0.194218	0.175318	-0.00754039	-0.22064	0.0626347	-0.0226329	-0.103991	-0.166799	0.173017	0.337816	0.162385	-0.0583834	0.290145	0.210108	0.0163057	0.226684	0.232511	0.193849	0.0811526	-0.0457725	0.183786	-0.0366241	-0.146907	0.114197	0.0126175	-0.137943	0.0708185	0.0035691	-0.032732	-0.101406	0.542331	0.817854	0.547269	0.512887	0.38084	0.689705	1	0.482202	0.364157	0.540533
NaHI	-0.395829	0.236056	-0.665898	-0.393805	0.776679	-0.00959777	-0.214117	-0.0814473	-0.0993518	-0.263546	0.153304	-0.15508	-0.0736375	0.35215	-0.186516	-0.256424	-0.299983	0.136096	0.127454	0.159039	-0.103661	0.298061	0.137396	0.171675	0.41729	0.147104	0.128938	-0.00180745	-0.144902	-0.100852	-0.0818676	-0.204226	0.0708762	-0.117864	-0.0659386	0.26844	-0.135216	-0.140739	-0.216336	0.757612	0.519585	0.75709	0.573244	0.615892	0.396464	0.482202	1	0.598471	0.731725
PHI	-0.258486	0.226804	-0.472281	-0.249731	0.582429	-0.104239	-0.161705	0.0465811	-0.0865732	-0.311477	0.389679	-0.11324	-0.00590814	0.277045	-0.0240537	-0.109437	-0.164444	0.162399	0.239093	0.160969	-0.117052	0.390149	0.155618	0.217319	0.365034	0.257711	0.214038	0.1076	-0.190361	-0.0476634	-0.138642	-0.274302	0.0942774	-0.165532	-0.0775429	0.142932	-0.107992	-0.142159	-0.188041	0.706808	0.471214	0.581438	0.521981	0.580178	0.487909	0.364157	0.598471	1	0.812676
SHI	-0.21242	0.301522	-0.618162	-0.324549	0.77617	0.0245889	-0.287321	-0.142648	-0.116807	-0.288119	0.224281	-0.182886	-0.12286	0.224406	-0.216532	-0.195032	-0.289463	0.158925	0.145354	0.210877	-0.0437163	0.393157	0.183962	0.19033	0.379003	0.203427	0.248402	0.0780173	-0.164062	-0.119222	-0.0750077	-0.214189	0.13361	-0.119778	-0.0762273	0.187871	-0.129383	-0.0833756	-0.19348	0.812366	0.64216	0.75174	0.559858	0.813826	0.582282	0.540533	0.731725	0.812676	1
ZnHI	-0.10869	0.241248	-0.469683	-0.240544	0.589881	0.129323	0.0449579	0.015982	0.072877	-0.0802793	0.221933	0.100996	0.138595	0.0427414	0.0964311	-0.0099649	0.0282871	0.321047	0.228363	0.309767	0.152961	0.327535	0.328762	0.355848	0.223396	0.357812	0.289187	0.293521	0.139157	0.115657	0.121018	0.0305963	0.227941	0.156445	0.16415	0.111103	0.157641	0.0983826	0.0869847	0.667214	0.454429	0.653971	0.553874	0.533242	0.484919	0.423893	0.541139	0.744653	0.672751
Pearson correlation coefficient for the selected traits of interest based on population Par x W160 in 2020
	Height	GrnYld85	StrwYld85	BmsYld85	HI	TGW	GrnNCnc	GrnCaCnc	GrnCuCnc	GrnFeCnc	GrnKCnc	GrnMgCnc	GrnMnCnc	GrnNaCnc	GrnPCnc	GrnSCnc	GrnZnCnc	GrnNOff	GrnCaOff	GrnCuOff	GrnFeOff	GrnKOff	GrnMgOff	GrnMnOff	GrnNaOff	GrnPOff	GrnSOff	GrnZnOff	NWtGr	CaWtGr	CuWtGr	FeWtGr	KWtGr	MgWtGr	MnWtGr	NaWtGr	PWtGr	SWtGr	ZnWtGr	NHI	CaHI	CuHI	FeHI	KHI	MgHI	MnHI	NaHI	PHI	SHI
Height	1	-0.0287015	0.250604	0.184989	-0.260789	0.302957	0.0820586	-0.0183723	0.0426309	0.150741	-0.287775	0.0625314	0.240163	0.151519	-0.0318533	0.141662	0.0850108	0.0284968	-0.0418134	-0.00118241	0.100577	-0.131648	0.00816041	0.142808	0.124341	-0.0518219	0.0414941	0.0393061	0.208105	0.181614	0.214863	0.290446	0.111859	0.249411	0.338189	0.244737	0.217336	0.303155	0.245427	-0.0704574	-0.0874555	-0.158609	-0.0965564	-0.17873	0.0490159	0.00995056	-0.110188	-0.0960515	-0.0353128
GrnYld85	-0.0287015	1	0.316014	0.66623	0.364738	0.141128	-0.0825416	-0.212954	-0.236737	-0.37942	0.0664048	-0.307777	-0.30571	-0.105798	-0.353495	-0.448125	-0.412918	0.519016	0.675769	0.756346	0.605334	0.921762	0.713793	0.655551	0.337214	0.826213	0.889769	0.652359	-0.021654	-0.0939494	-0.0720902	-0.210859	0.165956	-0.145582	-0.144303	-0.0488803	-0.122454	-0.119539	-0.228747	0.357175	0.258804	0.297989	0.23778	0.304086	0.204189	0.09933	0.26411	0.296605	0.240825
StrwYld85	0.250604	0.316014	1	0.918068	-0.756813	0.0863772	-0.00521243	-0.178387	-0.00163008	0.102517	-0.0178155	0.0832672	0.000527449	-0.000708034	0.0595819	-0.103215	0.107416	0.171033	0.128589	0.304349	0.385062	0.277083	0.365125	0.288168	0.128419	0.36683	0.308611	0.417918	0.0398592	-0.092677	0.0562941	0.134609	0.0689917	0.126277	0.0504831	0.0249087	0.109488	0.0161441	0.138467	-0.477635	-0.607364	-0.672985	-0.537812	-0.678261	-0.529417	-0.598602	-0.366634	-0.569616	-0.689572
BmsYld85	0.184989	0.66623	0.918068	1	-0.442475	0.126863	-0.0385858	-0.229196	-0.100198	-0.0779533	0.0137427	-0.0631493	-0.127321	-0.0447627	-0.100869	-0.268372	-0.0880996	0.351299	0.383433	0.555254	0.555598	0.602939	0.585245	0.500419	0.24184	0.633559	0.614352	0.601073	0.0222826	-0.112102	0.0141269	0.0177018	0.123572	0.0384282	-0.0206135	-0.000844981	0.0348949	-0.037258	0.0132607	-0.226194	-0.369268	-0.404474	-0.323382	-0.406074	-0.330819	-0.429013	-0.17783	-0.323802	-0.441397
HI	-0.260789	0.364738	-0.756813	-0.442475	1	-0.00686784	-0.0775943	0.0183325	-0.133313	-0.345968	0.0557886	-0.286011	-0.222471	-0.0836103	-0.294928	-0.209657	-0.391861	0.156079	0.320715	0.228134	0.0400847	0.346387	0.12534	0.147051	0.0928568	0.198141	0.293153	0.0240507	-0.0851212	0.0043347	-0.0979505	-0.276233	0.0254105	-0.231805	-0.169014	-0.0747117	-0.202931	-0.114931	-0.307354	0.708288	0.780994	0.873766	0.711733	0.886299	0.668513	0.683757	0.548078	0.759562	0.8546
TGW	0.302957	0.141128	0.0863772	0.126863	-0.00686784	1	0.0321971	-0.183058	0.205234	0.0559106	-0.0671343	-0.0328353	0.208468	0.0619509	-0.0640422	0.195547	0.0795505	0.0992035	-0.0218907	0.267454	0.177914	0.105355	0.100657	0.292233	0.117478	0.109362	0.261027	0.196679	0.448821	0.511343	0.747527	0.627662	0.840009	0.647088	0.709085	0.34565	0.747121	0.866181	0.657385	0.0318974	0.0469599	0.0921482	0.0318635	0.0264297	0.123163	0.124719	0.041869	-0.0817818	0.0499341
GrnNCnc	0.0820586	-0.0825416	-0.00521243	-0.0385858	-0.0775943	0.0321971	1	-0.00860984	-0.0765125	0.00208457	0.0631288	0.244681	0.0192404	-0.0669611	0.12565	0.296737	0.175719	0.799428	-0.0684599	-0.129221	-0.058741	-0.0478198	0.0907734	-0.0573227	-0.10898	-0.011572	0.0511655	0.0586347	0.905974	0.0123371	-0.0367038	0.0177105	0.0636778	0.21074	0.029165	-0.0483478	0.109859	0.175364	0.145012	0.534766	-0.000447427	-0.0221434	-0.0202302	-0.0834154	-0.00820078	0.0904228	-0.153471	0.120084	0.00368523
GrnCaCnc	-0.0183723	-0.212954	-0.178387	-0.229196	0.0183325	-0.183058	-0.00860984	1	0.218365	0.251317	0.244308	0.292588	0.441925	0.117554	0.360475	0.0642948	0.245583	-0.105828	0.572371	-0.0368203	-0.00111586	-0.0957578	0.0153126	0.16339	0.0336997	-0.00366139	-0.205913	-0.0139633	-0.0861481	0.749582	0.0336713	0.0836882	-0.0289493	0.0978834	0.210872	0.0485776	0.093635	-0.106043	0.075141	-0.0305921	0.438749	0.0840506	0.111478	0.0250661	0.39472	0.237674	0.0406981	0.0967299	-0.0410336
GrnCuCnc	0.0426309	-0.236737	-0.00163008	-0.100198	-0.133313	0.205234	-0.0765125	0.218365	1	0.628224	0.114678	0.424089	0.580851	-0.0345752	0.511579	0.432711	0.622661	-0.21483	-0.0288166	0.45076	0.327823	-0.157519	0.085586	0.24094	-0.10558	0.0637614	-0.0520579	0.271876	0.0126765	0.329094	0.802405	0.610761	0.239621	0.461671	0.53223	0.021927	0.50084	0.376285	0.592616	-0.167454	-0.0514512	0.15321	0.0951188	-0.0273148	0.0622131	-0.00895885	-0.0541291	-0.163129	-0.0730677
GrnFeCnc	0.150741	-0.37942	0.102517	-0.0779533	-0.345968	0.0559106	0.00208457	0.251317	0.628224	1	0.108246	0.628387	0.629003	0.10367	0.658718	0.448279	0.778735	-0.213849	-0.131566	0.0722903	0.496947	-0.292832	0.0969006	0.145986	-0.0402987	-0.00670219	-0.203567	0.255798	0.022103	0.256394	0.460111	0.8105	0.0976072	0.521708	0.486844	0.101612	0.481011	0.270432	0.622891	-0.301254	-0.24738	-0.168414	0.0972613	-0.227677	-0.225397	-0.211774	-0.0982092	-0.262219	-0.28282
GrnKCnc	-0.287775	0.0664048	-0.0178155	0.0137427	0.0557886	-0.0671343	0.0631288	0.244308	0.114678	0.108246	1	0.395502	0.0840534	-0.00998576	0.538687	0.159771	0.223812	0.0957802	0.238769	0.156555	0.159682	0.44566	0.369594	0.148624	0.0384295	0.402207	0.158125	0.270574	0.0312826	0.168019	0.0315475	0.0294325	0.483818	0.253111	0.020308	-0.0315127	0.304404	0.0270603	0.121578	0.173546	0.181158	0.110132	0.000681528	0.218676	0.065098	0.0589409	0.00339025	0.262273	-0.00439778
GrnMgCnc	0.0625314	-0.307777	0.0832672	-0.0631493	-0.286011	-0.0328353	0.244681	0.292588	0.424089	0.628387	0.395502	1	0.582465	0.0983321	0.831354	0.48673	0.680892	0.0270365	-0.0376995	0.00365951	0.246986	-0.11782	0.442793	0.180139	-0.0166265	0.17721	-0.107653	0.249666	0.207812	0.233776	0.26353	0.469194	0.183017	0.7389	0.399282	0.0709519	0.526747	0.223347	0.495271	-0.104239	-0.0884425	-0.137515	-0.00418326	-0.133665	-0.153223	0.0260341	-0.114971	-0.10717	-0.268607
GrnMnCnc	0.240163	-0.30571	0.000527449	-0.127321	-0.222471	0.208468	0.0192404	0.441925	0.580851	0.629003	0.0840534	0.582465	1	0.0643765	0.684495	0.531903	0.68626	-0.163896	0.0788429	0.106582	0.244339	-0.234475	0.131821	0.514095	-0.0498783	0.089634	-0.0746727	0.251563	0.102707	0.523115	0.519816	0.61338	0.227569	0.58659	0.835951	0.111496	0.62045	0.43304	0.645085	-0.203313	0.0270594	-0.055888	-0.00999434	-0.149897	0.124155	-0.0230377	-0.0910433	-0.151648	-0.137176
GrnNaCnc	0.151519	-0.105798	-0.000708034	-0.0447627	-0.0836103	0.0619509	-0.0669611	0.117554	-0.0345752	0.10367	-0.00998576	0.0983321	0.0643765	1	0.0818072	-0.1037	-0.0661316	-0.12764	0.00353446	-0.103464	-0.0193286	-0.0957227	-0.0233027	-0.0317265	0.888968	-0.0571383	-0.168168	-0.155726	-0.0276141	0.139754	0.0127892	0.106332	0.0499175	0.111013	0.0792324	0.954759	0.0963021	-0.00713717	-0.0172043	-0.0596486	0.000132065	-0.00483044	-0.0165651	-0.052767	-0.0949226	0.0494727	0.664607	-0.0521729	-0.0873911
GrnPCnc	-0.0318533	-0.353495	0.0595819	-0.100869	-0.294928	-0.0640422	0.12565	0.360475	0.511579	0.658718	0.538687	0.831354	0.684495	0.0818072	1	0.5879	0.749959	-0.102403	-0.0240926	0.0309929	0.225317	-0.108089	0.274734	0.228182	-0.0456911	0.231607	-0.098817	0.266729	0.0863839	0.274114	0.302638	0.469081	0.235519	0.592226	0.454739	0.0415425	0.613954	0.250331	0.524781	-0.154344	-0.0845679	-0.167384	-0.0440383	-0.156008	-0.0589016	-0.0732553	-0.111849	-0.109496	-0.238247
GrnSCnc	0.141662	-0.448125	-0.103215	-0.268372	-0.209657	0.195547	0.296737	0.0642948	0.432711	0.448279	0.159771	0.48673	0.531903	-0.1037	0.5879	1	0.531713	-0.0267341	-0.331971	-0.132102	-0.0317421	-0.337838	-0.08057	0.00619711	-0.285337	-0.118545	0.00666993	-0.0217315	0.346884	0.194561	0.407573	0.461497	0.256409	0.506608	0.492869	-0.045672	0.547255	0.658396	0.515589	0.022424	-0.0933758	-0.0417271	0.0249945	-0.116597	0.0369581	0.0279092	-0.218781	0.00831192	0.109721
GrnZnCnc	0.0850108	-0.412918	0.107416	-0.0880996	-0.391861	0.0795505	0.175719	0.245583	0.622661	0.778735	0.223812	0.680892	0.68626	-0.0661316	0.749959	0.531713	1	-0.0906166	-0.163366	0.0422446	0.277541	-0.277718	0.107102	0.166679	-0.215441	0.0184713	-0.195806	0.415473	0.18418	0.27339	0.470458	0.655778	0.187706	0.58115	0.542193	-0.0494393	0.564592	0.331791	0.801969	-0.246417	-0.304035	-0.219447	-0.093598	-0.236026	-0.198128	-0.278793	-0.295441	-0.270717	-0.347066
GrnNOff	0.0284968	0.519016	0.171033	0.351299	0.156079	0.0992035	0.799428	-0.105828	-0.21483	-0.213849	0.0957802	0.0270365	-0.163896	-0.12764	-0.102403	-0.0267341	-0.0906166	1	0.357751	0.330461	0.308488	0.503302	0.498833	0.337069	0.0977779	0.475841	0.561959	0.436235	0.750109	-0.0283514	-0.0876335	-0.110247	0.143289	0.0856541	-0.0665538	-0.0816857	0.0115132	0.0620438	-0.0155784	0.658474	0.168931	0.155129	0.149985	0.112102	0.117738	0.142273	0.0258012	0.275906	0.13879
GrnCaOff	-0.0418134	0.675769	0.128589	0.383433	0.320715	-0.0218907	-0.0684599	0.572371	-0.0288166	-0.131566	0.238769	-0.0376995	0.0788429	0.00353446	-0.0240926	-0.331971	-0.163366	0.357751	1	0.608155	0.50507	0.699099	0.609715	0.675512	0.31096	0.690323	0.586203	0.534482	-0.0771786	0.483475	-0.0325521	-0.116301	0.115746	-0.0485634	0.0388055	-0.00126543	-0.0320632	-0.183441	-0.137392	0.280562	0.554386	0.319067	0.282997	0.2753	0.461457	0.265946	0.255754	0.322064	0.169144
GrnCuOff	-0.00118241	0.756346	0.304349	0.555254	0.228134	0.267454	-0.129221	-0.0368203	0.45076	0.0722903	0.156555	0.00365951	0.106582	-0.103464	0.0309929	-0.132102	0.0422446	0.330461	0.608155	1	0.771523	0.745155	0.713621	0.762835	0.25345	0.80713	0.774763	0.785495	-0.0124059	0.145727	0.47059	0.215442	0.32354	0.178131	0.223125	-0.0153433	0.232149	0.137393	0.190867	0.20223	0.199061	0.362159	0.265696	0.25255	0.218277	0.0754004	0.209195	0.153891	0.151402
GrnFeOff	0.100577	0.605334	0.385062	0.555598	0.0400847	0.177914	-0.058741	-0.00111586	0.327823	0.496947	0.159682	0.246986	0.244339	-0.0193286	0.225317	-0.0317421	0.277541	0.308488	0.50507	0.771523	1	0.610967	0.747733	0.729624	0.274545	0.761609	0.653747	0.826154	0.0131685	0.116097	0.332762	0.493614	0.239591	0.307517	0.27515	0.031071	0.290849	0.120008	0.316445	0.0849697	0.00956819	0.141568	0.279078	0.0820477	-0.0237684	-0.102832	0.153831	0.0572794	-0.0243489
GrnKOff	-0.131648	0.921762	0.277083	0.602939	0.346387	0.105355	-0.0478198	-0.0957578	-0.157519	-0.292832	0.44566	-0.11782	-0.234475	-0.0957227	-0.108089	-0.337838	-0.277718	0.503302	0.699099	0.745155	0.610967	1	0.787696	0.650368	0.320399	0.89775	0.859485	0.69475	-0.00391671	-0.0149728	-0.0423855	-0.170365	0.339807	-0.0253247	-0.11357	-0.0517659	0.0122461	-0.0918317	-0.150724	0.386046	0.29851	0.311102	0.207281	0.356406	0.201017	0.107795	0.240486	0.364515	0.211013
GrnMgOff	0.00816041	0.713793	0.365125	0.585245	0.12534	0.100657	0.0907734	0.0153126	0.085586	0.0969006	0.369594	0.442793	0.131821	-0.0233027	0.274734	-0.08057	0.107102	0.498833	0.609715	0.713621	0.747733	0.787696	1	0.744689	0.308258	0.908318	0.750315	0.796574	0.118731	0.0798628	0.118989	0.136312	0.29241	0.399428	0.147795	0.00713453	0.263627	0.0371462	0.140932	0.245763	0.172966	0.171553	0.207108	0.183044	0.0605184	0.101122	0.15953	0.190456	0.0143267
GrnMnOff	0.142808	0.655551	0.288168	0.500419	0.147051	0.292233	-0.0573227	0.16339	0.24094	0.145986	0.148624	0.180139	0.514095	-0.0317265	0.228182	0.00619711	0.166679	0.337069	0.675512	0.762835	0.729624	0.650368	0.744689	1	0.275246	0.817497	0.735358	0.784318	0.0642009	0.33466	0.342947	0.287983	0.341856	0.331227	0.530963	0.0550339	0.384363	0.229582	0.301638	0.156615	0.256146	0.22184	0.191605	0.151683	0.268808	0.0643747	0.171968	0.145466	0.0927913
GrnNaOff	0.124341	0.337214	0.128419	0.24184	0.0928568	0.117478	-0.10898	0.0336997	-0.10558	-0.0402987	0.0384295	-0.0166265	-0.0498783	0.888968	-0.0456911	-0.285337	-0.215441	0.0977779	0.31096	0.25345	0.274545	0.320399	0.308258	0.275246	1	0.326348	0.232603	0.160586	-0.0453321	0.10216	-0.00156693	0.0268744	0.127367	0.0582018	0.026151	0.866705	0.055881	-0.0572409	-0.0979268	0.107456	0.127668	0.142568	0.103553	0.103821	0.00789986	0.0963689	0.763508	0.0973955	0.0305829
GrnPOff	-0.0518219	0.826213	0.36683	0.633559	0.198141	0.109362	-0.011572	-0.00366139	0.0637614	-0.00670219	0.402207	0.17721	0.089634	-0.0571383	0.231607	-0.118545	0.0184713	0.475841	0.690323	0.80713	0.761609	0.89775	0.908318	0.817497	0.326348	1	0.863042	0.83899	0.0288389	0.0697658	0.109469	0.0576275	0.320304	0.204061	0.121558	-0.0222984	0.241684	0.0240749	0.0762407	0.273769	0.214794	0.209806	0.208179	0.22073	0.164353	0.0533341	0.207601	0.240257	0.0988618
GrnSOff	0.0414941	0.889769	0.308611	0.614352	0.293153	0.261027	0.0511655	-0.205913	-0.0520579	-0.203567	0.158125	-0.107653	-0.0746727	-0.168168	-0.098817	0.00666993	-0.195806	0.561959	0.586203	0.774763	0.653747	0.859485	0.750315	0.735358	0.232603	0.863042	1	0.716723	0.146885	-0.00327998	0.124279	-0.00458024	0.320741	0.0890508	0.0892722	-0.0745787	0.142672	0.203457	0.00523995	0.40099	0.238459	0.302151	0.271197	0.272192	0.242807	0.115636	0.182342	0.330046	0.316342
GrnZnOff	0.0393061	0.652359	0.417918	0.601073	0.0240507	0.196679	0.0586347	-0.0139633	0.271876	0.255798	0.270574	0.249666	0.251563	-0.155726	0.266729	-0.0217315	0.415473	0.436235	0.534482	0.785495	0.826154	0.69475	0.796574	0.784318	0.160586	0.83899	0.716723	1	0.123075	0.122321	0.306789	0.319029	0.322683	0.324797	0.291822	-0.0893149	0.336828	0.14011	0.429947	0.14201	-0.0108819	0.101607	0.134448	0.0994327	0.016551	-0.151128	0.0186257	0.0702885	-0.0706799
NWtGr	0.208105	-0.021654	0.0398592	0.0222826	-0.0851212	0.448821	0.905974	-0.0861481	0.0126765	0.022103	0.0312826	0.207812	0.102707	-0.0276141	0.0863839	0.346884	0.18418	0.750109	-0.0771786	-0.0124059	0.0131685	-0.00391671	0.118731	0.0642009	-0.0453321	0.0288389	0.146885	0.123075	1	0.224244	0.277441	0.276997	0.411944	0.46314	0.322469	0.108155	0.413051	0.52088	0.401734	0.479892	0.0140444	0.00725621	-0.0184552	-0.0728361	0.0330863	0.131203	-0.124888	0.0630423	0.0121819
CaWtGr	0.181614	-0.0939494	-0.092677	-0.112102	0.0043347	0.511343	0.0123371	0.749582	0.329094	0.256394	0.168019	0.233776	0.523115	0.139754	0.274114	0.194561	0.27339	-0.0283514	0.483475	0.145727	0.116097	-0.0149728	0.0798628	0.33466	0.10216	0.0697658	-0.00327998	0.122321	0.224244	1	0.531981	0.494996	0.538921	0.521194	0.659179	0.269926	0.586011	0.492999	0.511886	-0.0129916	0.410966	0.126974	0.111616	0.0306633	0.421912	0.283307	0.0574735	0.0209148	-0.0082005
CuWtGr	0.214863	-0.0720902	0.0562941	0.0141269	-0.0979505	0.747527	-0.0367038	0.0336713	0.802405	0.460111	0.0315475	0.26353	0.519816	0.0127892	0.302638	0.407573	0.470458	-0.0876335	-0.0325521	0.47059	0.332762	-0.0423855	0.118989	0.342947	-0.00156693	0.109469	0.124279	0.306789	0.277441	0.531981	1	0.797194	0.670742	0.704547	0.792681	0.224374	0.791581	0.780319	0.802836	-0.0997082	-0.0117516	0.156536	0.0785005	-0.00766005	0.11588	0.0630924	-0.01374	-0.164956	-0.0255728
FeWtGr	0.290446	-0.210859	0.134609	0.0177018	-0.276233	0.627662	0.0177105	0.0836882	0.610761	0.8105	0.0294325	0.469194	0.61338	0.106332	0.469081	0.461497	0.655778	-0.110247	-0.116301	0.215442	0.493614	-0.170365	0.136312	0.287983	0.0268744	0.0576275	-0.00458024	0.319029	0.276997	0.494996	0.797194	1	0.558536	0.785303	0.795976	0.271748	0.808245	0.716653	0.873019	-0.22544	-0.171067	-0.0804864	0.0929552	-0.169	-0.106476	-0.0985717	-0.0603328	-0.262255	-0.197214
KWtGr	0.111859	0.165956	0.0689917	0.123572	0.0254105	0.840009	0.0636778	-0.0289493	0.239621	0.0976072	0.483818	0.183017	0.227569	0.0499175	0.235519	0.256409	0.187706	0.143289	0.115746	0.32354	0.239591	0.339807	0.29241	0.341856	0.127367	0.320304	0.320741	0.322683	0.411944	0.538921	0.670742	0.558536	1	0.702732	0.631954	0.286944	0.820283	0.773455	0.639892	0.125639	0.144509	0.139884	0.0260631	0.142058	0.148087	0.142228	0.0402876	0.0724986	0.0431459
MgWtGr	0.249411	-0.145582	0.126277	0.0384282	-0.231805	0.647088	0.21074	0.0978834	0.461671	0.521708	0.253111	0.7389	0.58659	0.111013	0.592226	0.506608	0.58115	0.0856541	-0.0485634	0.178131	0.307517	-0.0253247	0.399428	0.331227	0.0582018	0.204061	0.0890508	0.324797	0.46314	0.521194	0.704547	0.785303	0.702732	1	0.784383	0.281708	0.906715	0.755688	0.82769	-0.06751	-0.042526	-0.051473	0.0111773	-0.0915341	-0.0407773	0.0971594	-0.0681459	-0.145218	-0.179605
MnWtGr	0.338189	-0.144303	0.0504831	-0.0206135	-0.169014	0.709085	0.029165	0.210872	0.53223	0.486844	0.020308	0.399282	0.835951	0.0792324	0.454739	0.492869	0.542193	-0.0665538	0.0388055	0.223125	0.27515	-0.11357	0.147795	0.530963	0.026151	0.121558	0.0892722	0.291822	0.322469	0.659179	0.792681	0.795976	0.631954	0.784383	1	0.27215	0.864305	0.797135	0.836113	-0.135692	0.0398554	0.00748526	0.00382115	-0.0988072	0.15422	0.0464458	-0.045883	-0.159355	-0.0770007
NaWtGr	0.244737	-0.0488803	0.0249087	-0.000844981	-0.0747117	0.34565	-0.0483478	0.0485776	0.021927	0.101612	-0.0315127	0.0709519	0.111496	0.954759	0.0415425	-0.045672	-0.0494393	-0.0816857	-0.00126543	-0.0153433	0.031071	-0.0517659	0.00713453	0.0550339	0.866705	-0.0222984	-0.0745787	-0.0893149	0.108155	0.269926	0.224374	0.271748	0.286944	0.281708	0.27215	1	0.294405	0.240364	0.165106	-0.0376395	0.018486	0.0336534	-0.00154781	-0.0340183	-0.0462553	0.0848627	0.632748	-0.0637301	-0.0555331
PWtGr	0.217336	-0.122454	0.109488	0.0348949	-0.202931	0.747121	0.109859	0.093635	0.50084	0.481011	0.304404	0.526747	0.62045	0.0963021	0.613954	0.547255	0.564592	0.0115132	-0.0320632	0.232149	0.290849	0.0122461	0.263627	0.384363	0.055881	0.241684	0.142672	0.336828	0.413051	0.586011	0.791581	0.808245	0.820283	0.906715	0.864305	0.294405	1	0.8526	0.872064	-0.0787848	-0.0167844	-0.0407208	-0.00488356	-0.0850864	0.0583091	0.0489288	-0.0470372	-0.138402	-0.120499
SWtGr	0.303155	-0.119539	0.0161441	-0.037258	-0.114931	0.866181	0.175364	-0.106043	0.376285	0.270432	0.0270603	0.223347	0.43304	-0.00713717	0.250331	0.658396	0.331791	0.0620438	-0.183441	0.137393	0.120008	-0.0918317	0.0371462	0.229582	-0.0572409	0.0240749	0.203457	0.14011	0.52088	0.492999	0.780319	0.716653	0.773455	0.755688	0.797135	0.240364	0.8526	1	0.767572	0.0318166	-0.0111241	0.0451948	0.0323185	-0.0443426	0.113161	0.107252	-0.0821189	-0.0619064	0.0892964
ZnWtGr	0.245427	-0.228747	0.138467	0.0132607	-0.307354	0.657385	0.145012	0.075141	0.592616	0.622891	0.121578	0.495271	0.645085	-0.0172043	0.524781	0.515589	0.801969	-0.0155784	-0.137392	0.190867	0.316445	-0.150724	0.140932	0.301638	-0.0979268	0.0762407	0.00523995	0.429947	0.401734	0.511886	0.802836	0.873019	0.639892	0.82769	0.836113	0.165106	0.872064	0.767572	1	-0.179879	-0.205036	-0.118056	-0.0559865	-0.172104	-0.0802225	-0.138945	-0.206173	-0.262242	-0.240794
NHI	-0.0704574	0.357175	-0.477635	-0.226194	0.708288	0.0318974	0.534766	-0.0305921	-0.167454	-0.301254	0.173546	-0.104239	-0.203313	-0.0596486	-0.154344	0.022424	-0.246417	0.658474	0.280562	0.20223	0.0849697	0.386046	0.245763	0.156615	0.107456	0.273769	0.40099	0.14201	0.479892	-0.0129916	-0.0997082	-0.22544	0.125639	-0.06751	-0.135692	-0.0376395	-0.0787848	0.0318166	-0.179879	1	0.609015	0.689763	0.519824	0.631573	0.539207	0.57536	0.381897	0.769916	0.712605
CaHI	-0.0874555	0.258804	-0.607364	-0.369268	0.780994	0.0469599	-0.000447427	0.438749	-0.0514512	-0.24738	0.181158	-0.0884425	0.0270594	0.000132065	-0.0845679	-0.0933758	-0.304035	0.168931	0.554386	0.199061	0.00956819	0.29851	0.172966	0.256146	0.127668	0.214794	0.238459	-0.0108819	0.0140444	0.410966	-0.0117516	-0.171067	0.144509	-0.042526	0.0398554	0.018486	-0.0167844	-0.0111241	-0.205036	0.609015	1	0.736798	0.669564	0.686739	0.803984	0.820075	0.418523	0.717739	0.728633
CuHI	-0.158609	0.297989	-0.672985	-0.404474	0.873766	0.0921482	-0.0221434	0.0840506	0.15321	-0.168414	0.110132	-0.137515	-0.055888	-0.00483044	-0.167384	-0.0417271	-0.219447	0.155129	0.319067	0.362159	0.141568	0.311102	0.171553	0.22184	0.142568	0.209806	0.302151	0.101607	0.00725621	0.126974	0.156536	-0.0804864	0.139884	-0.051473	0.00748526	0.0336534	-0.0407208	0.0451948	-0.118056	0.689763	0.736798	1	0.704556	0.840315	0.650551	0.708833	0.52274	0.786426	0.842053
FeHI	-0.0965564	0.23778	-0.537812	-0.323382	0.711733	0.0318635	-0.0202302	0.111478	0.0951188	0.0972613	0.000681528	-0.00418326	-0.00999434	-0.0165651	-0.0440383	0.0249945	-0.093598	0.149985	0.282997	0.265696	0.279078	0.207281	0.207108	0.191605	0.103553	0.208179	0.271197	0.134448	-0.0184552	0.111616	0.0785005	0.0929552	0.0260631	0.0111773	0.00382115	-0.00154781	-0.00488356	0.0323185	-0.0559865	0.519824	0.669564	0.704556	1	0.631406	0.509934	0.636872	0.455559	0.608885	0.688667
KHI	-0.17873	0.304086	-0.678261	-0.406074	0.886299	0.0264297	-0.0834154	0.0250661	-0.0273148	-0.227677	0.218676	-0.133665	-0.149897	-0.052767	-0.156008	-0.116597	-0.236026	0.112102	0.2753	0.25255	0.0820477	0.356406	0.183044	0.151683	0.103821	0.22073	0.272192	0.0994327	-0.0728361	0.0306633	-0.00766005	-0.169	0.142058	-0.0915341	-0.0988072	-0.0340183	-0.0850864	-0.0443426	-0.172104	0.631573	0.686739	0.840315	0.631406	1	0.588235	0.605395	0.500406	0.725628	0.818753
MgHI	0.0490159	0.204189	-0.529417	-0.330819	0.668513	0.123163	-0.00820078	0.39472	0.0622131	-0.225397	0.065098	-0.153223	0.124155	-0.0949226	-0.0589016	0.0369581	-0.198128	0.117738	0.461457	0.218277	-0.0237684	0.201017	0.0605184	0.268808	0.00789986	0.164353	0.242807	0.016551	0.0330863	0.421912	0.11588	-0.106476	0.148087	-0.0407773	0.15422	-0.0462553	0.0583091	0.113161	-0.0802225	0.539207	0.803984	0.650551	0.509934	0.588235	1	0.720129	0.28345	0.614248	0.704948
MnHI	0.00995056	0.09933	-0.598602	-0.429013	0.683757	0.124719	0.0904228	0.237674	-0.00895885	-0.211774	0.0589409	0.0260341	-0.0230377	0.0494727	-0.0732553	0.0279092	-0.278793	0.142273	0.265946	0.0754004	-0.102832	0.107795	0.101122	0.0643747	0.0963689	0.0533341	0.115636	-0.151128	0.131203	0.283307	0.0630924	-0.0985717	0.142228	0.0971594	0.0464458	0.0848627	0.0489288	0.107252	-0.138945	0.57536	0.820075	0.708833	0.636872	0.605395	0.720129	1	0.382748	0.648074	0.712691
NaHI	-0.110188	0.26411	-0.366634	-0.17783	0.548078	0.041869	-0.153471	0.0406981	-0.0541291	-0.0982092	0.00339025	-0.114971	-0.0910433	0.664607	-0.111849	-0.218781	-0.295441	0.0258012	0.255754	0.209195	0.153831	0.240486	0.15953	0.171968	0.763508	0.207601	0.182342	0.0186257	-0.124888	0.0574735	-0.01374	-0.0603328	0.0402876	-0.0681459	-0.045883	0.632748	-0.0470372	-0.0821189	-0.206173	0.381897	0.418523	0.52274	0.455559	0.500406	0.28345	0.382748	1	0.442638	0.410785
PHI	-0.0960515	0.296605	-0.569616	-0.323802	0.759562	-0.0817818	0.120084	0.0967299	-0.163129	-0.262219	0.262273	-0.10717	-0.151648	-0.0521729	-0.109496	0.00831192	-0.270717	0.275906	0.322064	0.153891	0.0572794	0.364515	0.190456	0.145466	0.0973955	0.240257	0.330046	0.0702885	0.0630423	0.0209148	-0.164956	-0.262255	0.0724986	-0.145218	-0.159355	-0.0637301	-0.138402	-0.0619064	-0.262242	0.769916	0.717739	0.786426	0.608885	0.725628	0.614248	0.648074	0.442638	1	0.784416
SHI	-0.0353128	0.240825	-0.689572	-0.441397	0.8546	0.0499341	0.00368523	-0.0410336	-0.0730677	-0.28282	-0.00439778	-0.268607	-0.137176	-0.0873911	-0.238247	0.109721	-0.347066	0.13879	0.169144	0.151402	-0.0243489	0.211013	0.0143267	0.0927913	0.0305829	0.0988618	0.316342	-0.0706799	0.0121819	-0.0082005	-0.0255728	-0.197214	0.0431459	-0.179605	-0.0770007	-0.0555331	-0.120499	0.0892964	-0.240794	0.712605	0.728633	0.842053	0.688667	0.818753	0.704948	0.712691	0.410785	0.784416	1
ZnHI	-0.0331154	0.240429	-0.629305	-0.394191	0.792497	0.0802655	0.108229	0.113407	0.0784339	0.0064035	0.136306	0.0164317	0.0393172	-0.0231995	-0.0416602	0.0590723	-0.0616513	0.23315	0.287652	0.259995	0.232433	0.266441	0.226991	0.242557	0.102859	0.219466	0.288096	0.1774	0.116673	0.143651	0.098254	0.0490513	0.14176	0.0610253	0.0721011	0.00932866	0.0358001	0.0875836	-0.0058073	0.735712	0.714563	0.869115	0.718387	0.774324	0.62031	0.687756	0.462082	0.83209	0.800485
[truncated: 1 more columns]

## Sheet: ParxW239 N1
Correlation between concentrations of minerals in grain and plant height, straw biomass, above ground biomass, grain yield, harvest index and thousand grain weight in Par x W239 supplied with 50kg N/ha.
Pearson correlation coefficient for the selected traits of interest based on population Par x W239 in 2015 supplied with 50kg N/ha.
	Height	GrnYld85	StrwYld85	BmsYld85	HI	TGW	GrnNCnc	GrnCaCnc	GrnCuCnc	GrnFeCnc	GrnKCnc	GrnMgCnc	GrnMnCnc	GrnNaCnc	GrnPCnc	GrnSCnc	GrnZnCnc	GrnNOff	GrnCaOff	GrnCuOff	GrnFeOff	GrnKOff	GrnMgOff	GrnMnOff	GrnNaOff	GrnPOff	GrnSOff	GrnZnOff	NWtGr	CaWtGr	CuWtGr	FeWtGr	KWtGr	MgWtGr	MnWtGr	NaWtGr	PWtGr	SWtGr	ZnWtGr	NHI	CaHI	CuHI	FeHI	KHI	MgHI	MnHI	NaHI	PHI	SHI
Height	1	-0.402055	0.377433	0.0742474	-0.695909	0.0166402	0.120995	0.0839371	-0.0921115	0.137445	-0.121506	0.213331	0.158461	-0.289197	0.219111	0.256948	0.165588	-0.330233	-0.1785	-0.343124	-0.173958	-0.435268	-0.212966	-0.171683	-0.421753	-0.310464	-0.264443	-0.218234	0.0944076	0.0842536	-0.056164	0.133716	-0.0798555	0.177351	0.138992	-0.266676	0.165193	0.170063	0.146354	-0.330536	-0.250032	-0.538052	-0.443581	-0.380954	-0.223246	-0.410235	-0.387733	-0.085292	-0.307186
GrnYld85	-0.402055	1	0.323559	0.728805	0.520774	0.436981	-0.334529	-0.0473063	0.187398	-0.291414	-0.0754006	-0.34697	-0.250442	0.287037	-0.475261	-0.281371	-0.315727	0.812207	0.602344	0.823794	0.489476	0.841021	0.706506	0.559993	0.669294	0.82671	0.860807	0.661203	0.126865	0.183739	0.40511	-0.0506666	0.296965	0.0334293	0.0222199	0.427998	0.0424595	0.192016	0.0214862	0.384836	0.292292	0.64326	0.26669	0.275361	0.292426	0.342897	0.220229	0.230358	0.288902
StrwYld85	0.377433	0.323559	1	0.8837	-0.630896	0.358232	-0.00758789	0.0367474	0.0332896	0.0759228	-0.16599	-0.0129209	0.0512315	0.115582	-0.0687018	0.149624	-0.00112242	0.32836	0.256038	0.263227	0.327939	0.192836	0.323585	0.318449	0.228623	0.335991	0.420264	0.318219	0.299756	0.216155	0.246982	0.24837	0.170403	0.238813	0.245703	0.243632	0.262853	0.395283	0.234853	-0.243396	-0.336154	-0.28757	-0.330374	-0.36045	-0.325812	-0.379929	-0.247195	-0.210722	-0.336838
BmsYld85	0.0742474	0.728805	0.8837	1	-0.19894	0.475392	-0.17097	0.00319153	0.116789	-0.0892101	-0.157416	-0.180983	-0.0868107	0.225627	-0.284809	-0.0309082	-0.15699	0.639384	0.483238	0.597983	0.479437	0.555566	0.583643	0.507452	0.496517	0.652082	0.729932	0.55735	0.279673	0.247308	0.37912	0.15467	0.270209	0.189353	0.188794	0.388018	0.211216	0.381029	0.180579	0.0142303	-0.0986712	0.110097	-0.107154	-0.124629	-0.0911213	-0.105317	-0.0699429	-0.0385391	-0.100843
HI	-0.695909	0.520774	-0.630896	-0.19894	1	0.0326899	-0.278073	-0.089889	0.114736	-0.295747	0.0968146	-0.302567	-0.267315	0.143295	-0.345781	-0.383789	-0.290959	0.356046	0.243914	0.427711	0.111034	0.51445	0.257996	0.155303	0.348303	0.355661	0.309406	0.223096	-0.175683	-0.0612671	0.101371	-0.255819	0.0939854	-0.213342	-0.217371	0.14175	-0.217291	-0.212041	-0.223486	0.532915	0.527974	0.784101	0.515271	0.570194	0.529809	0.616002	0.433097	0.392708	0.563696
TGW	0.0166402	0.436981	0.358232	0.475392	0.0326899	1	-0.240891	-0.0464572	0.112376	-0.10011	-0.0915177	-0.0746239	-0.0623531	-0.0314499	-0.208002	-0.0745247	-0.102885	0.304468	0.244922	0.358857	0.235339	0.335409	0.36519	0.29277	0.166871	0.36311	0.398906	0.319967	0.671785	0.442303	0.688909	0.422059	0.729248	0.623027	0.486421	0.345818	0.712917	0.777939	0.554671	0.169532	0.0227082	0.290785	-0.171606	0.043927	-0.0357705	-0.113943	-0.133985	-0.0992216	0.0113809
GrnNCnc	0.120995	-0.334529	-0.00758789	-0.17097	-0.278073	-0.240891	1	0.258362	0.22757	0.378232	-0.104188	0.564406	0.494951	-0.0223792	0.659263	0.69861	0.67547	0.275317	-0.0125922	-0.11222	0.113539	-0.36204	0.0947914	0.163708	-0.160002	0.0360771	0.0305226	0.233295	0.555567	0.101772	0.0151407	0.231434	-0.263059	0.268893	0.296448	-0.097067	0.259874	0.235659	0.407289	-0.0811386	0.047972	-0.251588	0.0590318	-0.428678	-0.0507315	-0.0694877	-0.161398	-0.291477	-0.273419
GrnCaCnc	0.0839371	-0.0473063	0.0367474	0.00319153	-0.089889	-0.0464572	0.258362	1	0.350788	-0.0516662	-0.256465	0.526445	0.500692	-0.062802	0.483781	0.404288	0.432477	0.106602	0.764124	0.178365	-0.0656181	-0.19618	0.345293	0.384042	-0.0554768	0.245571	0.160356	0.294227	0.147106	0.87322	0.228541	-0.0653231	-0.223648	0.376517	0.405949	-0.0674052	0.298446	0.211161	0.329331	-0.0858954	0.610019	0.00054157	-0.119368	-0.125145	0.326087	0.378435	-0.0776908	-0.106828	-0.0724727
GrnCuCnc	-0.0921115	0.187398	0.0332896	0.116789	0.114736	0.112376	0.22757	0.350788	1	0.0795925	-0.342276	0.299643	0.301918	0.150904	0.231599	0.370891	0.373552	0.329653	0.397575	0.706173	0.227912	-0.0211584	0.396998	0.396853	0.204203	0.352729	0.376124	0.454419	0.26874	0.365963	0.796473	0.12189	-0.144512	0.307212	0.326712	0.189305	0.260916	0.322489	0.380068	0.0870287	0.274222	0.445133	0.15279	-0.136342	-0.0803249	0.269674	-0.00111004	-0.310784	-0.130963
GrnFeCnc	0.137445	-0.291414	0.0759228	-0.0892101	-0.295747	-0.10011	0.378232	-0.0516662	0.0795925	1	0.0393709	0.303665	0.26567	0.0889268	0.301615	0.230322	0.356868	-0.0523862	-0.215998	-0.171586	0.682038	-0.240577	-0.0496991	0.0199027	-0.075516	-0.125676	-0.167015	0.0334817	0.208484	-0.0872905	-0.00599048	0.856884	-0.0588407	0.174881	0.191702	0.0380353	0.136054	0.0595875	0.240721	-0.0892601	-0.152165	-0.148561	0.272321	-0.183464	-0.230914	-0.278677	-0.0737346	-0.332095	-0.203979
GrnKCnc	-0.121506	-0.0754006	-0.16599	-0.157416	0.0968146	-0.0915177	-0.104188	-0.256465	-0.342276	0.0393709	1	-0.232047	0.0665752	-0.0880546	0.071436	-0.264879	-0.168463	-0.150435	-0.261747	-0.248814	-0.0397476	0.470602	-0.247165	-0.0133718	-0.105665	-0.0435491	-0.215367	-0.202395	-0.157682	-0.287773	-0.297797	-0.0130328	0.612969	-0.245961	0.00613245	-0.116212	-0.0299065	-0.239641	-0.197243	0.00268686	-0.115783	-0.175059	0.104674	0.301614	0.0471343	-0.0571849	0.140399	0.319516	0.0854846
GrnMgCnc	0.213331	-0.34697	-0.0129209	-0.180983	-0.302567	-0.0746239	0.564406	0.526445	0.299643	0.303665	-0.232047	1	0.560035	-0.215685	0.887913	0.673202	0.776685	-0.00410039	0.203852	-0.0742547	0.0419052	-0.437229	0.413482	0.213724	-0.307123	0.177318	0.007533	0.305171	0.359634	0.432178	0.172223	0.248465	-0.221894	0.731881	0.451636	-0.218854	0.573936	0.35886	0.605189	-0.144864	0.263434	-0.149242	0.00941908	-0.302108	0.109915	0.067391	-0.310971	-0.306653	-0.192876
GrnMnCnc	0.158461	-0.250442	0.0512315	-0.0868107	-0.267315	-0.0623531	0.494951	0.500692	0.301918	0.26567	0.0665752	0.560035	1	-0.0687017	0.647273	0.566403	0.703335	0.0461073	0.227154	-0.00650282	0.0855859	-0.193955	0.16488	0.656372	-0.16181	0.116557	0.0395904	0.331265	0.312704	0.405082	0.186014	0.221006	-0.00856166	0.390779	0.839771	-0.0796878	0.403895	0.298874	0.54776	-0.182426	0.107268	-0.111827	0.120591	-0.263889	-0.0299769	-0.0169884	-0.105981	-0.243982	-0.243652
GrnNaCnc	-0.289197	0.287037	0.115582	0.225627	0.143295	-0.0314499	-0.0223792	-0.062802	0.150904	0.0889268	-0.0880546	-0.215685	-0.0687017	1	-0.206846	-0.116498	-0.164333	0.283485	0.146121	0.307768	0.312741	0.204113	0.11993	0.168963	0.899131	0.196156	0.237286	0.13961	-0.0280125	-0.064542	0.0965002	0.0643496	-0.0857835	-0.183994	-0.0707716	0.92557	-0.168738	-0.0931941	-0.147734	-0.0096459	0.000443067	0.325728	0.257132	0.185643	-0.0532413	0.0468047	0.670951	-0.0389227	0.17072
GrnPCnc	0.219111	-0.475261	-0.0687018	-0.284809	-0.345781	-0.208002	0.659263	0.483781	0.231599	0.301615	0.071436	0.887913	0.647273	-0.206846	1	0.673201	0.780113	-0.0827186	0.0827146	-0.204291	-0.0588724	-0.391287	0.203301	0.180109	-0.359619	0.0968656	-0.125388	0.187832	0.317313	0.320369	0.0418015	0.179645	-0.120585	0.549885	0.452181	-0.25831	0.535735	0.247491	0.521619	-0.173309	0.164585	-0.302217	-0.0073581	-0.281424	0.0985578	-0.00476752	-0.226891	-0.240579	-0.23764
GrnSCnc	0.256948	-0.281371	0.149624	-0.0309082	-0.383789	-0.0745247	0.69861	0.404288	0.370891	0.230322	-0.264879	0.673202	0.566403	-0.116498	0.673201	1	0.732273	0.147344	0.141995	0.00851447	0.0183416	-0.399312	0.227667	0.269382	-0.207272	0.108176	0.24183	0.330082	0.463572	0.318338	0.224531	0.167725	-0.243462	0.470888	0.453025	-0.123913	0.415524	0.567032	0.564012	-0.216226	0.0897835	-0.20771	-0.0756589	-0.46408	0.0031726	-0.0364677	-0.277436	-0.331523	-0.209591
GrnZnCnc	0.165588	-0.315727	-0.00112242	-0.15699	-0.290959	-0.102885	0.67547	0.432477	0.373552	0.356868	-0.168463	0.776685	0.703335	-0.164333	0.780113	0.732273	1	0.0956853	0.132716	-0.0204103	0.109657	-0.373019	0.258747	0.3584	-0.26183	0.128699	0.0617439	0.497495	0.420538	0.331211	0.205449	0.27562	-0.197989	0.533207	0.561603	-0.178406	0.469251	0.369567	0.769071	-0.165094	0.0935457	-0.122479	0.100888	-0.434979	-0.0157343	-0.00552579	-0.24158	-0.490117	-0.366172
GrnNOff	-0.330233	0.812207	0.32836	0.639384	0.356046	0.304468	0.275317	0.106602	0.329653	-0.0523862	-0.150435	-0.00410039	0.0461073	0.283485	-0.0827186	0.147344	0.0956853	1	0.603573	0.769613	0.578934	0.627906	0.780852	0.670399	0.585218	0.863031	0.898588	0.820452	0.479508	0.250345	0.425835	0.105007	0.140068	0.207314	0.207477	0.382974	0.207875	0.349952	0.279878	0.338129	0.323395	0.501102	0.305102	0.0217145	0.268301	0.297904	0.1288	0.056013	0.133912
GrnCaOff	-0.1785	0.602344	0.256038	0.483238	0.243914	0.244922	-0.0125922	0.764124	0.397575	-0.215998	-0.261747	0.203852	0.227154	0.146121	0.0827146	0.141995	0.132716	0.603573	1	0.671243	0.270483	0.377597	0.736582	0.659374	0.393843	0.730063	0.682097	0.654156	0.198057	0.814473	0.441865	-0.0729536	0.00762344	0.328903	0.330184	0.231995	0.269435	0.293828	0.270355	0.163181	0.65842	0.403538	0.0647936	0.0578079	0.439656	0.506491	0.0728971	0.0460897	0.10862
GrnCuOff	-0.343124	0.823794	0.263227	0.597983	0.427711	0.358857	-0.11222	0.178365	0.706173	-0.171586	-0.248814	-0.0742547	-0.00650282	0.307768	-0.204291	0.00851447	-0.0204103	0.769613	0.671243	1	0.476135	0.592708	0.739172	0.631187	0.608894	0.799764	0.834108	0.730904	0.226869	0.342375	0.736194	0.0175228	0.116629	0.189595	0.193415	0.422614	0.166802	0.305982	0.215251	0.315543	0.365023	0.706781	0.276605	0.11149	0.164133	0.39707	0.15879	-0.0133536	0.124781
GrnFeOff	-0.173958	0.489476	0.327939	0.479437	0.111034	0.235339	0.113539	-0.0656181	0.227912	0.682038	-0.0397476	0.0419052	0.0855859	0.312741	-0.0588724	0.0183416	0.109657	0.578934	0.270483	0.476135	1	0.406547	0.509666	0.468982	0.44795	0.526976	0.509848	0.550857	0.298599	0.0722401	0.309227	0.734887	0.1554	0.202548	0.217726	0.371232	0.170226	0.209184	0.253021	0.21505	0.0893316	0.347577	0.46385	0.0172571	0.0110678	0.00350604	0.110907	-0.143569	0.0192429
GrnKOff	-0.435268	0.841021	0.192836	0.555566	0.51445	0.335409	-0.36204	-0.19618	-0.0211584	-0.240577	0.470602	-0.437229	-0.193955	0.204113	-0.391287	-0.399312	-0.373019	0.627906	0.377597	0.592708	0.406547	1	0.486829	0.481993	0.532646	0.701733	0.640755	0.47216	0.0184782	-0.00788214	0.195311	-0.056241	0.592608	-0.107749	0.0159882	0.313021	0.0143061	0.0352813	-0.0903776	0.342384	0.182399	0.481445	0.288899	0.399047	0.277444	0.273529	0.258616	0.367705	0.291361
GrnMgOff	-0.212966	0.706506	0.323585	0.583643	0.257996	0.36519	0.0947914	0.345293	0.396998	-0.0496991	-0.247165	0.413482	0.16488	0.11993	0.203301	0.227667	0.258747	0.780852	0.736582	0.739172	0.509666	0.486829	1	0.69548	0.419153	0.936595	0.839658	0.860038	0.388382	0.498373	0.514434	0.140883	0.119993	0.581049	0.349177	0.252569	0.4697	0.451393	0.459985	0.256108	0.468062	0.493267	0.245159	0.0343274	0.357831	0.368008	-0.0318391	-0.00775017	0.126129
GrnMnOff	-0.171683	0.559993	0.318449	0.507452	0.155303	0.29277	0.163708	0.384042	0.396853	0.0199027	-0.0133718	0.213724	0.656372	0.168963	0.180109	0.269382	0.3584	0.670399	0.659374	0.631187	0.468982	0.481993	0.69548	1	0.382909	0.741836	0.706236	0.80243	0.373572	0.48728	0.473262	0.169999	0.221844	0.369622	0.737895	0.270678	0.383412	0.413914	0.492958	0.128875	0.291729	0.392779	0.289731	-0.0336354	0.184794	0.230334	0.06841	-0.048185	-0.00297828
GrnNaOff	-0.421753	0.669294	0.228623	0.496517	0.348303	0.166871	-0.160002	-0.0554768	0.204203	-0.075516	-0.105665	-0.307123	-0.16181	0.899131	-0.359619	-0.207272	-0.26183	0.585218	0.393843	0.608894	0.44795	0.532646	0.419153	0.382909	1	0.529161	0.573651	0.407398	0.036285	0.0421081	0.255332	0.0137138	0.0606339	-0.119392	-0.044358	0.904731	-0.106575	0.0154904	-0.102524	0.159524	0.145056	0.540523	0.317681	0.262638	0.0960911	0.205491	0.609756	0.0722357	0.256683
GrnPOff	-0.310464	0.82671	0.335991	0.652082	0.355661	0.36311	0.0360771	0.245571	0.352729	-0.125676	-0.0435491	0.177318	0.116557	0.196156	0.0968656	0.108176	0.128699	0.863031	0.730063	0.799764	0.526976	0.701733	0.936595	0.741836	0.529161	1	0.895276	0.863409	0.343935	0.405415	0.481481	0.0688382	0.258616	0.393839	0.304765	0.322518	0.390725	0.375592	0.349935	0.321904	0.424277	0.527879	0.285177	0.126481	0.388441	0.375657	0.0918384	0.101945	0.1687
GrnSOff	-0.264443	0.860807	0.420264	0.729932	0.309406	0.398906	0.0305226	0.160356	0.376124	-0.167015	-0.215367	0.007533	0.0395904	0.237286	-0.125388	0.24183	0.0617439	0.898588	0.682097	0.834108	0.509848	0.640755	0.839658	0.706236	0.573651	0.895276	1	0.841026	0.370739	0.347866	0.520094	0.041614	0.170243	0.283277	0.255573	0.373806	0.260345	0.490653	0.313691	0.26812	0.332361	0.531136	0.220313	0.0284897	0.29546	0.320323	0.0726367	0.0586565	0.175094
GrnZnOff	-0.218234	0.661203	0.318219	0.55735	0.223096	0.319967	0.233295	0.294227	0.454419	0.0334817	-0.202395	0.305171	0.331265	0.13961	0.187832	0.330082	0.497495	0.820452	0.654156	0.730904	0.550857	0.47216	0.860038	0.80243	0.407398	0.863409	0.841026	1	0.45502	0.427388	0.526115	0.189452	0.116344	0.461507	0.470275	0.256889	0.417085	0.47531	0.627565	0.21405	0.32482	0.474596	0.315786	-0.101615	0.24562	0.285914	0.00212057	-0.180963	-0.0295511
NWtGr	0.0944076	0.126865	0.299756	0.279673	-0.175683	0.671785	0.555567	0.147106	0.26874	0.208484	-0.157682	0.359634	0.312704	-0.0280125	0.317313	0.463572	0.420538	0.479508	0.198057	0.226869	0.298599	0.0184782	0.388382	0.373572	0.036285	0.343935	0.370739	0.45502	1	0.447832	0.600477	0.543006	0.423405	0.734265	0.633914	0.236231	0.804584	0.843275	0.78126	0.0886377	0.055069	0.0663899	-0.0952613	-0.277615	-0.0654808	-0.149099	-0.226477	-0.301303	-0.186619
CaWtGr	0.0842536	0.183739	0.216155	0.247308	-0.0612671	0.442303	0.101772	0.87322	0.365963	-0.0872905	-0.287773	0.432178	0.405082	-0.064542	0.320369	0.318338	0.331211	0.250345	0.814473	0.342375	0.0722401	-0.00788214	0.498373	0.48728	0.0421081	0.405415	0.347866	0.427388	0.447832	1	0.5364	0.15181	0.143128	0.637831	0.589228	0.112454	0.605187	0.562002	0.559156	0.00552083	0.562203	0.153136	-0.188002	-0.0848569	0.28246	0.287115	-0.130664	-0.142323	-0.0490236
CuWtGr	-0.056164	0.40511	0.246982	0.37912	0.101371	0.688909	0.0151407	0.228541	0.796473	-0.00599048	-0.297797	0.172223	0.186014	0.0965002	0.0418015	0.224531	0.205449	0.425835	0.441865	0.736194	0.309227	0.195311	0.514434	0.473262	0.255332	0.481481	0.520094	0.526115	0.600477	0.5364	1	0.342143	0.342106	0.601991	0.537165	0.353039	0.622873	0.707654	0.610878	0.161478	0.214093	0.502909	0.00979593	-0.0687878	-0.078895	0.123053	-0.0825856	-0.281924	-0.0832368
FeWtGr	0.133716	-0.0506666	0.24837	0.15467	-0.255819	0.422059	0.231434	-0.0653231	0.12189	0.856884	-0.0130328	0.248465	0.221006	0.0643496	0.179645	0.167725	0.27562	0.105007	-0.0729536	0.0175228	0.734887	-0.056241	0.140883	0.169999	0.0137138	0.0688382	0.041614	0.189452	0.543006	0.15181	0.342143	1	0.319411	0.487351	0.434189	0.212498	0.498462	0.45119	0.507713	0.0143141	-0.121849	0.00512302	0.166862	-0.145353	-0.226523	-0.306866	-0.132934	-0.352032	-0.181139
KWtGr	-0.0798555	0.296965	0.170403	0.270209	0.0939854	0.729248	-0.263059	-0.223648	-0.144512	-0.0588407	0.612969	-0.221894	-0.00856166	-0.0857835	-0.120585	-0.243462	-0.197989	0.140068	0.00762344	0.116629	0.1554	0.592608	0.119993	0.221844	0.0606339	0.258616	0.170243	0.116344	0.423405	0.143128	0.342106	0.319411	1	0.322029	0.38613	0.193853	0.541415	0.450363	0.303337	0.135654	-0.0734511	0.110586	-0.0701581	0.236025	-0.00283161	-0.130947	-0.0126301	0.136791	0.0594271
MgWtGr	0.177351	0.0334293	0.238813	0.189353	-0.213342	0.623027	0.268893	0.376517	0.307212	0.174881	-0.245961	0.731881	0.390779	-0.183994	0.549885	0.470888	0.533207	0.207314	0.328903	0.189595	0.202548	-0.107749	0.581049	0.369622	-0.119392	0.393839	0.283277	0.461507	0.734265	0.637831	0.601991	0.487351	0.322029	1	0.682386	0.0692788	0.934997	0.809331	0.849911	0.0047186	0.221421	0.0861614	-0.107884	-0.193371	0.0670428	-0.0246903	-0.332246	-0.299267	-0.1302
MnWtGr	0.138992	0.0222199	0.245703	0.188794	-0.217371	0.486421	0.296448	0.405949	0.326712	0.191702	0.00613245	0.451636	0.839771	-0.0707716	0.452181	0.453025	0.561603	0.207477	0.330184	0.193415	0.217726	0.0159882	0.349177	0.737895	-0.044358	0.304765	0.255573	0.470275	0.633914	0.589228	0.537165	0.434189	0.38613	0.682386	1	0.122741	0.740172	0.68262	0.782831	-0.0677275	0.0995287	0.0642388	0.0162422	-0.203105	-0.0505462	-0.0791978	-0.167383	-0.271887	-0.206778
NaWtGr	-0.266676	0.427998	0.243632	0.388018	0.14175	0.345818	-0.097067	-0.0674052	0.189305	0.0380353	-0.116212	-0.218854	-0.0796878	0.92557	-0.25831	-0.123913	-0.178406	0.382974	0.231995	0.422614	0.371232	0.313021	0.252569	0.270678	0.904731	0.322518	0.373806	0.256889	0.236231	0.112454	0.353039	0.212498	0.193853	0.0692788	0.122741	1	0.118469	0.212459	0.0810168	0.0496313	0.012087	0.406958	0.164964	0.182211	-0.0643049	0.00685983	0.575464	-0.0801914	0.156224
PWtGr	0.165193	0.0424595	0.262853	0.211216	-0.217291	0.712917	0.259874	0.298446	0.260916	0.136054	-0.0299065	0.573936	0.403895	-0.168738	0.535735	0.415524	0.469251	0.207875	0.269435	0.166802	0.170226	0.0143061	0.4697	0.383412	-0.106575	0.390725	0.260345	0.417085	0.804584	0.605187	0.622873	0.498462	0.541415	0.934997	0.740172	0.118469	1	0.848	0.85308	0.0262351	0.132892	0.0397151	-0.153225	-0.155061	0.0424509	-0.101168	-0.276319	-0.254698	-0.152049
SWtGr	0.170063	0.192016	0.395283	0.381029	-0.212041	0.777939	0.235659	0.211161	0.322489	0.0595875	-0.239641	0.35886	0.298874	-0.0931941	0.247491	0.567032	0.369567	0.349952	0.293828	0.305982	0.209184	0.0352813	0.451393	0.413914	0.0154904	0.375592	0.490653	0.47531	0.843275	0.562002	0.707654	0.45119	0.450363	0.809331	0.68262	0.212459	0.848	1	0.808634	0.00832801	0.0745729	0.11325	-0.190669	-0.244396	-0.0216993	-0.1135	-0.281449	-0.280186	-0.11016
ZnWtGr	0.146354	0.0214862	0.234853	0.180579	-0.223486	0.554671	0.407289	0.329331	0.380068	0.240721	-0.197243	0.605189	0.54776	-0.147734	0.521619	0.564012	0.769071	0.279878	0.270355	0.215251	0.253021	-0.0903776	0.459985	0.492958	-0.102524	0.349935	0.313691	0.627565	0.78126	0.559156	0.610878	0.507713	0.303337	0.849911	0.782831	0.0810168	0.85308	0.808634	1	-0.0234791	0.0922251	0.0858715	-0.0206151	-0.326515	-0.0326456	-0.0791807	-0.284695	-0.467502	-0.289127
NHI	-0.330536	0.384836	-0.243396	0.0142303	0.532915	0.169532	-0.0811386	-0.0858954	0.0870287	-0.0892601	0.00268686	-0.144864	-0.182426	-0.0096459	-0.173309	-0.216226	-0.165094	0.338129	0.163181	0.315543	0.21505	0.342384	0.256108	0.128875	0.159524	0.321904	0.26812	0.21405	0.0886377	0.00552083	0.161478	0.0143141	0.135654	0.0047186	-0.0677275	0.0496313	0.0262351	0.00832801	-0.0234791	1	0.357586	0.440109	0.332561	0.377759	0.345353	0.377645	0.160657	0.273288	0.337603
CaHI	-0.250032	0.292292	-0.336154	-0.0986712	0.527974	0.0227082	0.047972	0.610019	0.274222	-0.152165	-0.115783	0.263434	0.107268	0.000443067	0.164585	0.0897835	0.0935457	0.323395	0.65842	0.365023	0.0893316	0.182399	0.468062	0.291729	0.145056	0.424277	0.332361	0.32482	0.055069	0.562203	0.214093	-0.121849	-0.0734511	0.221421	0.0995287	0.012087	0.132892	0.0745729	0.0922251	0.357586	1	0.493223	0.340153	0.324906	0.74825	0.747221	0.162397	0.328245	0.435568
CuHI	-0.538052	0.64326	-0.28757	0.110097	0.784101	0.290785	-0.251588	0.00054157	0.445133	-0.148561	-0.175059	-0.149242	-0.111827	0.325728	-0.302217	-0.20771	-0.122479	0.501102	0.403538	0.706781	0.347577	0.481445	0.493267	0.392779	0.540523	0.527879	0.531136	0.474596	0.0663899	0.153136	0.502909	0.00512302	0.110586	0.0861614	0.0642388	0.406958	0.0397151	0.11325	0.0858715	0.440109	0.493223	1	0.542227	0.439698	0.378039	0.511021	0.341479	0.156364	0.460815
FeHI	-0.443581	0.26669	-0.330374	-0.107154	0.515271	-0.171606	0.0590318	-0.119368	0.15279	0.272321	0.104674	0.00941908	0.120591	0.257132	-0.0073581	-0.0756589	0.100888	0.305102	0.0647936	0.276605	0.46385	0.288899	0.245159	0.289731	0.317681	0.285177	0.220313	0.315786	-0.0952613	-0.188002	0.00979593	0.166862	-0.0701581	-0.107884	0.0162422	0.164964	-0.153225	-0.190669	-0.0206151	0.332561	0.340153	0.542227	1	0.253962	0.277335	0.321093	0.313692	0.0678847	0.292377
KHI	-0.380954	0.275361	-0.36045	-0.124629	0.570194	0.043927	-0.428678	-0.125145	-0.136342	-0.183464	0.301614	-0.302108	-0.263889	0.185643	-0.281424	-0.46408	-0.434979	0.0217145	0.0578079	0.11149	0.0172571	0.399047	0.0343274	-0.0336354	0.262638	0.126481	0.0284897	-0.101615	-0.277615	-0.0848569	-0.0687878	-0.145353	0.236025	-0.193371	-0.203105	0.182211	-0.155061	-0.244396	-0.326515	0.377759	0.324906	0.439698	0.253962	1	0.436002	0.346259	0.574059	0.67206	0.85017
MgHI	-0.223246	0.292426	-0.325812	-0.0911213	0.529809	-0.0357705	-0.0507315	0.326087	-0.0803249	-0.230914	0.0471343	0.109915	-0.0299769	-0.0532413	0.0985578	0.0031726	-0.0157343	0.268301	0.439656	0.164133	0.0110678	0.277444	0.357831	0.184794	0.0960911	0.388441	0.29546	0.24562	-0.0654808	0.28246	-0.078895	-0.226523	-0.00283161	0.0670428	-0.0505462	-0.0643049	0.0424509	-0.0216993	-0.0326456	0.345353	0.74825	0.378039	0.277335	0.436002	1	0.625972	0.216085	0.593734	0.5843
MnHI	-0.410235	0.342897	-0.379929	-0.105317	0.616002	-0.113943	-0.0694877	0.378435	0.269674	-0.278677	-0.0571849	0.067391	-0.0169884	0.0468047	-0.00476752	-0.0364677	-0.00552579	0.297904	0.506491	0.39707	0.00350604	0.273529	0.368008	0.230334	0.205491	0.375657	0.320323	0.285914	-0.149099	0.287115	0.123053	-0.306866	-0.130947	-0.0246903	-0.0791978	0.00685983	-0.101168	-0.1135	-0.0791807	0.377645	0.747221	0.511021	0.321093	0.346259	0.625972	1	0.281694	0.35374	0.410546
NaHI	-0.387733	0.220229	-0.247195	-0.0699429	0.433097	-0.133985	-0.161398	-0.0776908	-0.00111004	-0.0737346	0.140399	-0.310971	-0.105981	0.670951	-0.226891	-0.277436	-0.24158	0.1288	0.0728971	0.15879	0.110907	0.258616	-0.0318391	0.06841	0.609756	0.0918384	0.0726367	0.00212057	-0.226477	-0.130664	-0.0825856	-0.132934	-0.0126301	-0.332246	-0.167383	0.575464	-0.276319	-0.281449	-0.284695	0.160657	0.162397	0.341479	0.313692	0.574059	0.216085	0.281694	1	0.321368	0.503897
PHI	-0.085292	0.230358	-0.210722	-0.0385391	0.392708	-0.0992216	-0.291477	-0.106828	-0.310784	-0.332095	0.319516	-0.306653	-0.243982	-0.0389227	-0.240579	-0.331523	-0.490117	0.056013	0.0460897	-0.0133536	-0.143569	0.367705	-0.00775017	-0.048185	0.0722357	0.101945	0.0586565	-0.180963	-0.301303	-0.142323	-0.281924	-0.352032	0.136791	-0.299267	-0.271887	-0.0801914	-0.254698	-0.280186	-0.467502	0.273288	0.328245	0.156364	0.0678847	0.67206	0.593734	0.35374	0.321368	1	0.7497
SHI	-0.307186	0.288902	-0.336838	-0.100843	0.563696	0.0113809	-0.273419	-0.0724727	-0.130963	-0.203979	0.0854846	-0.192876	-0.243652	0.17072	-0.23764	-0.209591	-0.366172	0.133912	0.10862	0.124781	0.0192429	0.291361	0.126129	-0.00297828	0.256683	0.1687	0.175094	-0.0295511	-0.186619	-0.0490236	-0.0832368	-0.181139	0.0594271	-0.1302	-0.206778	0.156224	-0.152049	-0.11016	-0.289127	0.337603	0.435568	0.460815	0.292377	0.85017	0.5843	0.410546	0.503897	0.7497	1
ZnHI	-0.148225	0.152494	-0.287998	-0.132976	0.38686	0.0818871	0.0180968	0.0505952	-0.119042	-0.073687	0.0602477	-0.0877926	-0.0997106	0.19607	-0.0847627	-0.0432988	-0.118918	0.176465	0.124423	0.0354826	0.0255284	0.161051	0.0799617	0.0234327	0.226663	0.118514	0.135385	0.0446503	0.0923337	0.0879487	-0.0396947	-0.0217099	0.100873	-0.00711448	-0.0476696	0.211482	0.0149318	0.0452993	-0.0418139	0.285039	0.39	0.384674	0.164519	0.471887	0.498514	0.321669	0.36082	0.502414	0.585272
Pearson correlation coefficient for the selected traits of interest based on population Par x W239 in 2016 supplied with 50kg N/ha.
	Height	GrnYld85	StrwYld85	BmsYld85	HI	TGW	GrnNCnc	GrnCaCnc	GrnCuCnc	GrnFeCnc	GrnKCnc	GrnMgCnc	GrnMnCnc	GrnNaCnc	GrnPCnc	GrnSCnc	GrnZnCnc	GrnNOff	GrnCaOff	GrnCuOff	GrnFeOff	GrnKOff	GrnMgOff	GrnMnOff	GrnNaOff	GrnPOff	GrnSOff	GrnZnOff	NWtGr	CaWtGr	CuWtGr	FeWtGr	KWtGr	MgWtGr	MnWtGr	NaWtGr	PWtGr	SWtGr	ZnWtGr	NHI	CaHI	CuHI	FeHI	KHI	MgHI	MnHI	NaHI	PHI	SHI
Height	1	-0.0556615	0.280549	0.228538	-0.282511	0.109103	0.208399	0.162945	-0.127262	0.129681	-0.123967	0.187244	0.2515	0.132199	0.146845	0.297787	0.148199	0.08089	0.0958593	-0.118836	0.0588942	-0.112944	0.0857109	0.148832	0.0665304	0.0237382	0.0986296	0.094737	0.259483	0.212739	-0.0361115	0.165316	-0.00314108	0.233563	0.294355	0.161131	0.202948	0.319476	0.196619	-0.181697	-0.116927	-0.309241	-0.176474	-0.199808	-0.0928852	-0.057316	-0.365186	-0.107457	-0.159802
GrnYld85	-0.0556615	1	0.197544	0.496219	0.388874	0.328005	-0.474358	-0.216446	-0.111085	-0.248443	-0.0159994	-0.327775	-0.382608	0.00621956	-0.337758	-0.414524	-0.429747	0.797328	0.659078	0.745782	0.632443	0.88953	0.733864	0.658064	0.640717	0.844114	0.861384	0.565875	-0.130991	0.0210927	0.10917	-0.038381	0.269364	-0.0398963	-0.123918	0.167803	0.0304209	-0.0262513	-0.204942	0.371511	0.169406	0.45383	0.231222	0.288109	0.230988	0.33596	0.214677	0.398053	0.315942
StrwYld85	0.280549	0.197544	1	0.947973	-0.778424	0.218127	-0.018343	0.0328425	-0.0323281	0.195468	0.0110594	0.160357	0.0157239	0.208926	0.0506741	0.0272872	0.0796291	0.223098	0.21031	0.145235	0.346464	0.176288	0.307847	0.21438	0.288963	0.242553	0.245686	0.276329	0.16917	0.180034	0.116061	0.290185	0.191217	0.315288	0.168054	0.284417	0.250292	0.222956	0.219882	-0.638282	-0.570367	-0.520617	-0.42029	-0.740192	-0.626242	-0.555719	-0.542022	-0.523642	-0.701739
BmsYld85	0.228538	0.496219	0.947973	1	-0.558886	0.293845	-0.169371	-0.0462988	-0.0613002	0.0946219	0.00575883	0.0372076	-0.105566	0.18278	-0.0625509	-0.11148	-0.0655439	0.453338	0.393696	0.370032	0.511333	0.4425	0.508459	0.404281	0.458793	0.486758	0.492738	0.428511	0.103055	0.157175	0.137652	0.243428	0.252711	0.263356	0.109218	0.299808	0.228021	0.182661	0.12798	-0.444069	-0.45214	-0.312426	-0.297502	-0.556913	-0.482957	-0.383667	-0.40295	-0.332632	-0.518483
HI	-0.282511	0.388874	-0.778424	-0.558886	1	-0.0199177	-0.209787	-0.176477	0.0392844	-0.241862	-0.0318079	-0.297535	-0.189969	-0.240161	-0.216091	-0.200766	-0.268854	0.284329	0.172979	0.333193	0.100348	0.339619	0.161328	0.21325	0.0645567	0.274368	0.299783	0.114048	-0.193859	-0.175363	0.0182006	-0.219052	-0.0338469	-0.278907	-0.185095	-0.213631	-0.193321	-0.175207	-0.269973	0.820862	0.684935	0.761329	0.543549	0.924316	0.711871	0.723487	0.669589	0.702248	0.874552
TGW	0.109103	0.328005	0.218127	0.293845	-0.0199177	1	-0.335216	-0.288708	-0.120825	-0.0403687	-0.181865	-0.272394	-0.273046	-0.0107617	-0.357752	-0.319618	-0.267346	0.139228	0.0742878	0.195303	0.247302	0.213168	0.141337	0.108482	0.217662	0.147046	0.180845	0.0719532	0.573078	0.356432	0.507558	0.496307	0.721046	0.513972	0.443607	0.44331	0.633533	0.670702	0.371495	0.0490124	-0.0896756	0.100908	-0.0232321	-0.024897	-0.181197	-0.0686516	-0.11684	-0.125971	-0.0390995
GrnNCnc	0.208399	-0.474358	-0.018343	-0.169371	-0.209787	-0.335216	1	0.341354	0.338722	0.56746	-0.0598345	0.641347	0.626961	0.102838	0.660851	0.839442	0.762993	0.144872	-0.12856	-0.175094	0.0432916	-0.456356	-0.0210942	0.0342695	-0.212749	-0.123961	-0.0581112	0.223205	0.577672	0.112516	0.0893845	0.312941	-0.325454	0.313612	0.347993	-0.0643521	0.23593	0.344168	0.520213	-0.0316386	0.0600746	-0.26769	0.0473267	-0.172778	0.0175347	-0.0149189	-0.176334	-0.234752	-0.0426801
GrnCaCnc	0.162945	-0.216446	0.0328425	-0.0462988	-0.176477	-0.288708	0.341354	1	0.324251	0.321319	0.02506	0.545028	0.587159	0.149077	0.550381	0.474799	0.508154	-0.033567	0.582936	0.0432521	0.0805211	-0.187381	0.180407	0.253046	-0.0417883	0.0816034	0.0162052	0.259313	0.0329812	0.787909	0.112179	0.128736	-0.235159	0.263421	0.338071	0.00283032	0.176499	0.0992573	0.304226	-0.076001	0.325392	-0.045659	-0.0732911	-0.16789	0.27558	0.184503	-0.157901	-0.0863193	-0.104915
GrnCuCnc	-0.127262	-0.111085	-0.0323281	-0.0613002	0.0392844	-0.120825	0.338722	0.324251	1	0.62121	-0.0394093	0.475731	0.371346	0.0915334	0.433085	0.3712	0.539068	0.0940509	0.156731	0.57444	0.387421	-0.117356	0.22203	0.18256	0.00286256	0.130592	0.0735932	0.370403	0.19365	0.252252	0.792688	0.470933	-0.122706	0.340431	0.268708	0.0287574	0.259004	0.185549	0.444154	0.139639	0.279559	0.299684	0.256142	0.0315075	0.0323555	0.259037	0.0998026	-0.228857	0.0167448
GrnFeCnc	0.129681	-0.248443	0.195468	0.0946219	-0.241862	-0.0403687	0.56746	0.321319	0.62121	1	0.0335839	0.630373	0.640446	0.117938	0.537705	0.503503	0.775969	0.0892327	0.0526915	0.194524	0.587268	-0.206866	0.194709	0.272022	-0.0566212	0.0491021	-0.00478121	0.453383	0.457935	0.292548	0.51683	0.846265	-0.0104908	0.535191	0.569895	0.091259	0.412878	0.357064	0.721286	-0.0150534	0.139442	-0.0497323	0.173255	-0.123172	-0.103058	-0.0701746	-0.150678	-0.368885	-0.131457
GrnKCnc	-0.123967	-0.0159994	0.0110594	0.00575883	-0.0318079	-0.181865	-0.0598345	0.02506	-0.0394093	0.0335839	1	0.156424	0.114659	-0.0483331	0.404696	-0.155312	0.0170149	-0.0607098	-0.00479357	-0.0289626	0.0310276	0.439988	0.103216	0.0813505	-0.0684342	0.213929	-0.106305	0.0131798	-0.210587	-0.101543	-0.139755	-0.0665542	0.548975	-0.00277216	-0.0238239	-0.134509	0.157614	-0.28984	-0.098931	-0.141659	-0.0645868	-0.118775	0.0110709	0.100042	0.117227	-0.0045548	0.084536	0.202377	-0.150365
GrnMgCnc	0.187244	-0.327775	0.160357	0.0372076	-0.297535	-0.272394	0.641347	0.545028	0.475731	0.630373	0.156424	1	0.681057	0.140358	0.871253	0.643582	0.804518	0.0631568	0.163904	0.0471785	0.235719	-0.225209	0.39466	0.233745	-0.104951	0.160805	-0.00267373	0.42372	0.317636	0.359677	0.251013	0.404859	-0.121714	0.683301	0.440264	-0.000427671	0.469995	0.248568	0.602616	-0.165046	0.101261	-0.18323	-0.0252985	-0.20934	0.07103	0.066566	-0.226835	-0.20482	-0.156712
GrnMnCnc	0.2515	-0.382608	0.0157239	-0.105566	-0.189969	-0.273046	0.626961	0.587159	0.371346	0.640446	0.114659	0.681057	1	0.147152	0.680974	0.628424	0.764186	-0.0143369	0.147682	-0.0684739	0.196619	-0.289861	0.109298	0.437235	-0.132503	-0.00737514	-0.0782311	0.332323	0.302274	0.395792	0.158319	0.40905	-0.153315	0.392518	0.738884	0.00833042	0.304003	0.23385	0.557493	-0.037364	0.170371	-0.165926	0.0251529	-0.0969571	0.0644286	-0.0333583	-0.0824613	-0.191503	-0.0976855
GrnNaCnc	0.132199	0.00621956	0.208926	0.18278	-0.240161	-0.0107617	0.102838	0.149077	0.0915334	0.117938	-0.0483331	0.140358	0.147152	1	0.144166	0.0430623	0.0842832	0.0773873	0.131449	0.0621145	0.105598	-0.0258897	0.0935763	0.124692	0.765481	0.0813191	0.0337972	0.0786965	0.0753685	0.140697	0.0737342	0.101451	-0.0512818	0.114029	0.13225	0.889934	0.106128	0.0219393	0.0790972	-0.0398883	-0.263071	-0.0946721	-0.256403	-0.178398	-0.145357	-0.220563	0.25438	-0.0578611	-0.138692
GrnPCnc	0.146845	-0.337758	0.0506741	-0.0625509	-0.216091	-0.357752	0.660851	0.550381	0.433085	0.537705	0.404696	0.871253	0.680974	0.144166	1	0.628184	0.769118	0.0625377	0.141307	0.0200358	0.151823	-0.12399	0.290706	0.216559	-0.118092	0.214045	-0.028772	0.377321	0.261647	0.303063	0.163958	0.279373	-0.0213844	0.503293	0.380216	-0.0370603	0.493581	0.159015	0.514377	-0.151881	0.100602	-0.193808	-0.026697	-0.132204	0.181016	0.127397	-0.112748	-0.0412414	-0.12367
GrnSCnc	0.297787	-0.414524	0.0272872	-0.11148	-0.200766	-0.319618	0.839442	0.474799	0.3712	0.503503	-0.155312	0.643582	0.628424	0.0430623	0.628184	1	0.737653	0.103372	0.0327693	-0.0945888	0.0428045	-0.447594	0.0528524	0.0974581	-0.223402	-0.0730265	0.0990537	0.272544	0.448851	0.260633	0.1323	0.266864	-0.381397	0.327274	0.358905	-0.106111	0.222885	0.48625	0.506708	-0.112844	0.111259	-0.242472	-0.0606506	-0.216699	0.0511588	0.0593921	-0.238252	-0.242451	-0.0307678
GrnZnCnc	0.148199	-0.429747	0.0796291	-0.0655439	-0.268854	-0.267346	0.762993	0.508154	0.539068	0.775969	0.0170149	0.804518	0.764186	0.0842832	0.769118	0.737653	1	0.024896	0.0439066	0.00245767	0.260109	-0.378963	0.148386	0.197318	-0.201201	-0.00838645	-0.0677645	0.492841	0.433793	0.331832	0.305597	0.530502	-0.213492	0.518297	0.528015	-0.0421076	0.3954	0.332754	0.793526	-0.0870818	0.139118	-0.204604	0.0576292	-0.211326	0.0146757	0.0166321	-0.202236	-0.36608	-0.154694
GrnNOff	0.08089	0.797328	0.223098	0.453338	0.284329	0.139228	0.144872	-0.033567	0.0940509	0.0892327	-0.0607098	0.0631568	-0.0143369	0.0773873	0.0625377	0.103372	0.024896	1	0.63981	0.710048	0.728364	0.685062	0.809975	0.758343	0.575649	0.862188	0.930636	0.783613	0.244401	0.0800444	0.173283	0.154846	0.0794102	0.165005	0.0884317	0.144836	0.189435	0.203341	0.113953	0.389244	0.21289	0.323682	0.288802	0.19827	0.260817	0.346245	0.120629	0.288666	0.325508
GrnCaOff	0.0958593	0.659078	0.21031	0.393696	0.172979	0.0742878	-0.12856	0.582936	0.156731	0.0526915	-0.00479357	0.163904	0.147682	0.131449	0.141307	0.0327693	0.0439066	0.63981	1	0.647696	0.595955	0.58681	0.761777	0.756594	0.508949	0.764772	0.734708	0.68198	-0.0587127	0.63723	0.191503	0.0908736	0.0561509	0.204091	0.189033	0.163379	0.184193	0.0869407	0.0901296	0.257634	0.381516	0.343857	0.132502	0.105978	0.391965	0.405756	0.0560612	0.255249	0.184119
GrnCuOff	-0.118836	0.745782	0.145235	0.370032	0.333193	0.195303	-0.175094	0.0432521	0.57444	0.194524	-0.0289626	0.0471785	-0.0684739	0.0621145	0.0200358	-0.0945888	0.00245767	0.710048	0.647696	1	0.76788	0.654997	0.7519	0.660105	0.523926	0.784781	0.755224	0.710675	0.0167127	0.193538	0.62181	0.272202	0.152007	0.198127	0.0796264	0.156107	0.210438	0.106488	0.127621	0.380657	0.314063	0.563395	0.354572	0.241147	0.201775	0.448265	0.223799	0.172808	0.256396
GrnFeOff	0.0588942	0.632443	0.346464	0.511333	0.100348	0.247302	0.0432916	0.0805211	0.387421	0.587268	0.0310276	0.235719	0.196619	0.105598	0.151823	0.0428045	0.260109	0.728364	0.595955	0.76788	1	0.581327	0.773814	0.77169	0.492972	0.746365	0.707909	0.838906	0.249097	0.25931	0.493977	0.644515	0.233095	0.404038	0.359772	0.221104	0.363991	0.258172	0.40859	0.273764	0.229936	0.325933	0.323821	0.115598	0.0959134	0.202966	0.0435956	0.0379527	0.135194
GrnKOff	-0.112944	0.88953	0.176288	0.4425	0.339619	0.213168	-0.456356	-0.187381	-0.117356	-0.206866	0.439988	-0.225209	-0.289861	-0.0258897	-0.12399	-0.447594	-0.378963	0.685062	0.58681	0.654997	0.581327	1	0.704003	0.629349	0.536915	0.852977	0.721949	0.512327	-0.214284	-0.0295171	0.0351467	-0.0635594	0.492917	-0.0376491	-0.118916	0.0820333	0.0969601	-0.157324	-0.228964	0.275628	0.128059	0.358483	0.221115	0.3109	0.261985	0.301711	0.237402	0.448372	0.217568
GrnMgOff	0.0857109	0.733864	0.307847	0.508459	0.161328	0.141337	-0.0210942	0.180407	0.22203	0.194709	0.103216	0.39466	0.109298	0.0935763	0.290706	0.0528524	0.148386	0.809975	0.761777	0.7519	0.773814	0.704003	1	0.805468	0.535563	0.935475	0.834195	0.851243	0.0996615	0.291595	0.28734	0.249359	0.194564	0.462597	0.202226	0.159991	0.379616	0.165771	0.235002	0.243633	0.240459	0.314546	0.209516	0.127255	0.281887	0.374583	0.0377495	0.243079	0.196833
GrnMnOff	0.148832	0.658064	0.21438	0.404281	0.21325	0.108482	0.0342695	0.253046	0.18256	0.272022	0.0813505	0.233745	0.437235	0.124692	0.216559	0.0974581	0.197318	0.758343	0.756594	0.660105	0.77169	0.629349	0.805468	1	0.514707	0.813401	0.771045	0.821484	0.1173	0.338755	0.232184	0.29595	0.150102	0.289311	0.486926	0.175131	0.281879	0.168359	0.256781	0.335138	0.291453	0.313507	0.252708	0.196804	0.265882	0.284997	0.138809	0.227455	0.227666
GrnNaOff	0.0665304	0.640717	0.288963	0.458793	0.0645567	0.217662	-0.212749	-0.0417883	0.00286256	-0.0566212	-0.0684342	-0.104951	-0.132503	0.765481	-0.118092	-0.223402	-0.201201	0.575649	0.508949	0.523926	0.492972	0.536915	0.535563	0.514707	1	0.592934	0.57791	0.427707	-0.00148393	0.116283	0.139905	0.072274	0.131637	0.0718012	0.0336957	0.793061	0.105909	0.0216475	-0.0513634	0.20818	-0.103695	0.219857	-0.0503274	0.0540124	0.0175648	0.0368041	0.331838	0.199582	0.0986166
GrnPOff	0.0237382	0.844114	0.242553	0.486758	0.274368	0.147046	-0.123961	0.0816034	0.130592	0.0491021	0.213929	0.160805	-0.00737514	0.0813191	0.214045	-0.0730265	-0.00838645	0.862188	0.764772	0.784781	0.746365	0.852977	0.935475	0.813401	0.592934	1	0.880899	0.808384	0.0165399	0.196769	0.212461	0.125938	0.276829	0.258556	0.0985822	0.151772	0.320037	0.0736895	0.0877275	0.3013	0.229355	0.366599	0.228322	0.220259	0.33811	0.413311	0.155068	0.385803	0.258495
GrnSOff	0.0986296	0.861384	0.245686	0.492738	0.299783	0.180845	-0.0581112	0.0162052	0.0735932	-0.00478121	-0.106305	-0.00267373	-0.0782311	0.0337972	-0.028772	0.0990537	-0.0677645	0.930636	0.734708	0.755224	0.707909	0.721949	0.834195	0.771045	0.57791	0.880899	1	0.769	0.102366	0.158936	0.182956	0.0956828	0.0810902	0.137775	0.0568113	0.12755	0.151604	0.239975	0.0514363	0.338004	0.235409	0.357508	0.220495	0.178446	0.272833	0.385727	0.0984025	0.294296	0.320441
GrnZnOff	0.094737	0.565875	0.276329	0.428511	0.114048	0.0719532	0.223205	0.259313	0.370403	0.453383	0.0131798	0.42372	0.332323	0.0786965	0.377321	0.272544	0.492841	0.783613	0.68198	0.710675	0.838906	0.512327	0.851243	0.821484	0.427707	0.808384	0.769	1	0.257119	0.329174	0.372025	0.435168	0.0737173	0.440967	0.367246	0.120085	0.392209	0.278896	0.523463	0.270645	0.280112	0.247245	0.27098	0.0718513	0.233656	0.329208	0.00946009	0.0550431	0.160218
NWtGr	0.259483	-0.130991	0.16917	0.103055	-0.193859	0.573078	0.577672	0.0329812	0.19365	0.457935	-0.210587	0.317636	0.302274	0.0753685	0.261647	0.448851	0.433793	0.244401	-0.0587127	0.0167127	0.249097	-0.214284	0.0996615	0.1173	-0.00148393	0.0165399	0.102366	0.257119	1	0.394722	0.519798	0.701684	0.339811	0.71574	0.682466	0.323807	0.752747	0.878699	0.777645	0.021096	-0.0198017	-0.142701	0.0304002	-0.167141	-0.142839	-0.0720886	-0.248426	-0.321781	-0.0662323
CaWtGr	0.212739	0.0210927	0.180034	0.157175	-0.175363	0.356432	0.112516	0.787909	0.252252	0.292548	-0.101543	0.359677	0.395792	0.140697	0.303063	0.260633	0.331832	0.0800444	0.63723	0.193538	0.25931	-0.0295171	0.291595	0.338755	0.116283	0.196769	0.158936	0.329174	0.394722	1	0.444881	0.446915	0.224762	0.589534	0.613963	0.288963	0.57546	0.528259	0.542344	-0.0255661	0.272522	0.0386207	-0.0750167	-0.170157	0.163455	0.143981	-0.220451	-0.164421	-0.111324
CuWtGr	-0.0361115	0.10917	0.116061	0.137652	0.0182006	0.507558	0.0893845	0.112179	0.792688	0.51683	-0.139755	0.251013	0.158319	0.0737342	0.163958	0.1323	0.305597	0.173283	0.191503	0.62181	0.493977	0.0351467	0.28734	0.232184	0.139905	0.212461	0.182956	0.372025	0.519798	0.444881	1	0.715976	0.339216	0.615469	0.508321	0.297445	0.619281	0.57666	0.615589	0.143306	0.189211	0.321498	0.205834	0.0107388	-0.0846376	0.185725	0.0117746	-0.275297	-0.00998123
FeWtGr	0.165316	-0.038381	0.290185	0.243428	-0.219052	0.496307	0.312941	0.128736	0.470933	0.846265	-0.0665542	0.404859	0.40905	0.101451	0.279373	0.266864	0.530502	0.154846	0.0908736	0.272202	0.644515	-0.0635594	0.249359	0.29595	0.072274	0.125938	0.0956828	0.435168	0.701684	0.446915	0.715976	1	0.374571	0.74112	0.729788	0.319532	0.698318	0.666908	0.824438	0.0111778	0.0760465	0.0112957	0.136072	-0.117954	-0.183908	-0.0942571	-0.187064	-0.381021	-0.130731
KWtGr	-0.00314108	0.269364	0.191217	0.252711	-0.0338469	0.721046	-0.325454	-0.235159	-0.122706	-0.0104908	0.548975	-0.121714	-0.153315	-0.0512818	-0.0213844	-0.381397	-0.213492	0.0794102	0.0561509	0.152007	0.233095	0.492917	0.194564	0.150102	0.131637	0.276829	0.0810902	0.0737173	0.339811	0.224762	0.339216	0.374571	1	0.434607	0.358843	0.274297	0.648111	0.365136	0.247469	-0.0509158	-0.117101	0.0076959	-0.0013613	0.0528211	-0.0686581	-0.059494	-0.0346367	0.0327839	-0.134926
MgWtGr	0.233563	-0.0398963	0.315288	0.263356	-0.278907	0.513972	0.313612	0.263421	0.340431	0.535191	-0.00277216	0.683301	0.392518	0.114029	0.503293	0.327274	0.518297	0.165005	0.204091	0.198127	0.404038	-0.0376491	0.462597	0.289311	0.0718012	0.258556	0.137775	0.440967	0.71574	0.589534	0.615469	0.74112	0.434607	1	0.723894	0.333514	0.899508	0.728325	0.824423	-0.10839	0.0295741	-0.0812486	-0.0332909	-0.205854	-0.0732892	0.010797	-0.290043	-0.286496	-0.166174
MnWtGr	0.294355	-0.123918	0.168054	0.109218	-0.185095	0.443607	0.347993	0.338071	0.268708	0.569895	-0.0238239	0.440264	0.738884	0.13225	0.380216	0.358905	0.528015	0.0884317	0.189033	0.0796264	0.359772	-0.118916	0.202226	0.486926	0.0336957	0.0985822	0.0568113	0.367246	0.682466	0.613963	0.508321	0.729788	0.358843	0.723894	1	0.32052	0.7249	0.685967	0.783716	0.00651863	0.101975	-0.0776046	0.0149041	-0.102863	-0.0636174	-0.0757394	-0.152599	-0.268914	-0.109437
NaWtGr	0.161131	0.167803	0.284417	0.299808	-0.213631	0.44331	-0.0643521	0.00283032	0.0287574	0.091259	-0.134509	-0.000427671	0.00833042	0.889934	-0.0370603	-0.106111	-0.0421076	0.144836	0.163379	0.156107	0.221104	0.0820333	0.159991	0.175131	0.793061	0.151772	0.12755	0.120085	0.323807	0.288963	0.297445	0.319532	0.274297	0.333514	0.32052	1	0.379484	0.323914	0.242963	-0.00311442	-0.263837	-0.0271441	-0.228322	-0.162583	-0.202062	-0.214688	0.183878	-0.103895	-0.131299
PWtGr	0.202948	0.0304209	0.250292	0.228021	-0.193321	0.633533	0.23593	0.176499	0.259004	0.412878	0.157614	0.469995	0.304003	0.106128	0.493581	0.222885	0.3954	0.189435	0.184193	0.210438	0.363991	0.0969601	0.379616	0.281879	0.105909	0.320037	0.151604	0.392209	0.752747	0.57546	0.619281	0.698318	0.648111	0.899508	0.7249	0.379484	1	0.757799	0.780787	-0.0735954	0.00586882	-0.0596206	-0.0341683	-0.131113	-0.0190567	0.0440967	-0.197423	-0.16088	-0.133125
SWtGr	0.319476	-0.0262513	0.222956	0.182661	-0.175207	0.670702	0.344168	0.0992573	0.185549	0.357064	-0.28984	0.248568	0.23385	0.0219393	0.159015	0.48625	0.332754	0.203341	0.0869407	0.106488	0.258172	-0.157324	0.165771	0.168359	0.0216475	0.0736895	0.239975	0.278896	0.878699	0.528259	0.57666	0.666908	0.365136	0.728325	0.685967	0.323914	0.757799	1	0.742711	-0.0414129	0.00985005	-0.0958334	-0.0635965	-0.192989	-0.128578	-0.0166147	-0.295736	-0.315008	-0.0581582
ZnWtGr	0.196619	-0.204942	0.219882	0.12798	-0.269973	0.371495	0.520213	0.304226	0.444154	0.721286	-0.098931	0.602616	0.557493	0.0790972	0.514377	0.506708	0.793526	0.113953	0.0901296	0.127621	0.40859	-0.228964	0.235002	0.256781	-0.0513634	0.0877275	0.0514363	0.523463	0.777645	0.542344	0.615589	0.824438	0.247469	0.824423	0.783716	0.242963	0.780787	0.742711	1	-0.0516177	0.0819043	-0.128413	0.0449105	-0.218345	-0.102356	-0.0252293	-0.26029	-0.435323	-0.17105
NHI	-0.181697	0.371511	-0.638282	-0.444069	0.820862	0.0490124	-0.0316386	-0.076001	0.139639	-0.0150534	-0.141659	-0.165046	-0.037364	-0.0398883	-0.151881	-0.112844	-0.0870818	0.389244	0.257634	0.380657	0.273764	0.275628	0.243633	0.335138	0.20818	0.3013	0.338004	0.270645	0.021096	-0.0255661	0.143306	0.0111778	-0.0509158	-0.10839	0.00651863	-0.00311442	-0.0735954	-0.0414129	-0.0516177	1	0.724601	0.787741	0.680634	0.784948	0.650815	0.671702	0.604044	0.558141	0.822536
CaHI	-0.116927	0.169406	-0.570367	-0.45214	0.684935	-0.0896756	0.0600746	0.325392	0.279559	0.139442	-0.0645868	0.101261	0.170371	-0.263071	0.100602	0.111259	0.139118	0.21289	0.381516	0.314063	0.229936	0.128059	0.240459	0.291453	-0.103695	0.229355	0.235409	0.280112	-0.0198017	0.272522	0.189211	0.0760465	-0.117101	0.0295741	0.101975	-0.263837	0.00586882	0.00985005	0.0819043	0.724601	1	0.657155	0.673654	0.658028	0.736282	0.783873	0.365462	0.39882	0.679084
CuHI	-0.309241	0.45383	-0.520617	-0.312426	0.761329	0.100908	-0.26769	-0.045659	0.299684	-0.0497323	-0.118775	-0.18323	-0.165926	-0.0946721	-0.193808	-0.242472	-0.204604	0.323682	0.343857	0.563395	0.325933	0.358483	0.314546	0.313507	0.219857	0.366599	0.357508	0.247245	-0.142701	0.0386207	0.321498	0.0112957	0.0076959	-0.0812486	-0.0776046	-0.0271441	-0.0596206	-0.0958334	-0.128413	0.787741	0.657155	1	0.687335	0.724436	0.578178	0.676927	0.621285	0.53594	0.739227
FeHI	-0.176474	0.231222	-0.42029	-0.297502	0.543549	-0.0232321	0.0473267	-0.0732911	0.256142	0.173255	0.0110709	-0.0252985	0.0251529	-0.256403	-0.026697	-0.0606506	0.0576292	0.288802	0.132502	0.354572	0.323821	0.221115	0.209516	0.252708	-0.0503274	0.228322	0.220495	0.27098	0.0304002	-0.0750167	0.205834	0.136072	-0.0013613	-0.0332909	0.0149041	-0.228322	-0.0341683	-0.0635965	0.0449105	0.680634	0.673654	0.687335	1	0.545143	0.447097	0.569117	0.383354	0.32144	0.538646
KHI	-0.199808	0.288109	-0.740192	-0.556913	0.924316	-0.024897	-0.172778	-0.16789	0.0315075	-0.123172	0.100042	-0.20934	-0.0969571	-0.178398	-0.132204	-0.216699	-0.211326	0.19827	0.105978	0.241147	0.115598	0.3109	0.127255	0.196804	0.0540124	0.220259	0.178446	0.0718513	-0.167141	-0.170157	0.0107388	-0.117954	0.0528211	-0.205854	-0.102863	-0.162583	-0.131113	-0.192989	-0.218345	0.784948	0.658028	0.724436	0.545143	1	0.657258	0.62653	0.665855	0.687616	0.865858
MgHI	-0.0928852	0.230988	-0.626242	-0.482957	0.711871	-0.181197	0.0175347	0.27558	0.0323555	-0.103058	0.117227	0.07103	0.0644286	-0.145357	0.181016	0.0511588	0.0146757	0.260817	0.391965	0.201775	0.0959134	0.261985	0.281887	0.265882	0.0175648	0.33811	0.272833	0.233656	-0.142839	0.163455	-0.0846376	-0.183908	-0.0686581	-0.0732892	-0.0636174	-0.202062	-0.0190567	-0.128578	-0.102356	0.650815	0.736282	0.578178	0.447097	0.657258	1	0.785726	0.441665	0.730141	0.737807
MnHI	-0.057316	0.33596	-0.555719	-0.383667	0.723487	-0.0686516	-0.0149189	0.184503	0.259037	-0.0701746	-0.0045548	0.066566	-0.0333583	-0.220563	0.127397	0.0593921	0.0166321	0.346245	0.405756	0.448265	0.202966	0.301711	0.374583	0.284997	0.0368041	0.413311	0.385727	0.329208	-0.0720886	0.143981	0.185725	-0.0942571	-0.059494	0.010797	-0.0757394	-0.214688	0.0440967	-0.0166147	-0.0252293	0.671702	0.783873	0.676927	0.569117	0.62653	0.785726	1	0.39402	0.607441	0.704821
NaHI	-0.365186	0.214677	-0.542022	-0.40295	0.669589	-0.11684	-0.176334	-0.157901	0.0998026	-0.150678	0.084536	-0.226835	-0.0824613	0.25438	-0.112748	-0.238252	-0.202236	0.120629	0.0560612	0.223799	0.0435956	0.237402	0.0377495	0.138809	0.331838	0.155068	0.0984025	0.00946009	-0.248426	-0.220451	0.0117746	-0.187064	-0.0346367	-0.290043	-0.152599	0.183878	-0.197423	-0.295736	-0.26029	0.604044	0.365462	0.621285	0.383354	0.665855	0.441665	0.39402	1	0.540079	0.539441
PHI	-0.107457	0.398053	-0.523642	-0.332632	0.702248	-0.125971	-0.234752	-0.0863193	-0.228857	-0.368885	0.202377	-0.20482	-0.191503	-0.0578611	-0.0412414	-0.242451	-0.36608	0.288666	0.255249	0.172808	0.0379527	0.448372	0.243079	0.227455	0.199582	0.385803	0.294296	0.0550431	-0.321781	-0.164421	-0.275297	-0.381021	0.0327839	-0.286496	-0.268914	-0.103895	-0.16088	-0.315008	-0.435323	0.558141	0.39882	0.53594	0.32144	0.687616	0.730141	0.607441	0.540079	1	0.713184
SHI	-0.159802	0.315942	-0.701739	-0.518483	0.874552	-0.0390995	-0.0426801	-0.104915	0.0167448	-0.131457	-0.150365	-0.156712	-0.0976855	-0.138692	-0.12367	-0.0307678	-0.154694	0.325508	0.184119	0.256396	0.135194	0.217568	0.196833	0.227666	0.0986166	0.258495	0.320441	0.160218	-0.0662323	-0.111324	-0.00998123	-0.130731	-0.134926	-0.166174	-0.109437	-0.131299	-0.133125	-0.0581582	-0.17105	0.822536	0.679084	0.739227	0.538646	0.865858	0.737807	0.704821	0.539441	0.713184	1
ZnHI	-0.107414	0.409641	-0.517375	-0.324119	0.717361	0.0221433	-0.139433	-0.00105186	-0.0701483	-0.107886	-0.0367718	-0.133435	-0.0538364	-0.0045258	-0.0586894	-0.148426	-0.151424	0.355439	0.337561	0.280626	0.245794	0.35043	0.303868	0.349314	0.25782	0.387133	0.352469	0.251065	-0.110858	0.021155	-0.0446786	-0.0761055	-0.00876534	-0.105778	-0.0354812	0.0181483	-0.0326604	-0.106549	-0.131802	0.715286	0.53186	0.704233	0.447401	0.714524	0.721947	0.637255	0.607485	0.775764	0.750239
Pearson correlation coefficient for the selected traits of interest based on population Par x W239 in 2017 supplied with 50kg N/ha.
	Height	GrnYld85	StrwYld85	BmsYld85	HI	TGW	GrnNCnc	GrnCaCnc	GrnCuCnc	GrnFeCnc	GrnKCnc	GrnMgCnc	GrnMnCnc	GrnNaCnc	GrnPCnc	GrnSCnc	GrnZnCnc	GrnNOff	GrnCaOff	GrnCuOff	GrnFeOff	GrnKOff	GrnMgOff	GrnMnOff	GrnNaOff	GrnPOff	GrnSOff	GrnZnOff	NWtGr	CaWtGr	CuWtGr	FeWtGr	KWtGr	MgWtGr	MnWtGr	NaWtGr	PWtGr	SWtGr	ZnWtGr	NHI	CaHI	CuHI	FeHI	KHI	MgHI	MnHI	NaHI	PHI	SHI
Height	1	0.0280319	0.276147	0.206584	-0.305799	0.129057	-0.0633488	-0.0488738	-0.166422	0.129901	0.182083	0.0591266	0.119451	-0.183521	0.0273121	0.0245723	0.090992	-0.00483439	-0.0145516	-0.0873446	0.109146	0.0971696	0.070855	0.120459	-0.110165	0.0463496	0.0477621	0.107792	0.0412696	0.0109484	-0.0567381	0.157594	0.211052	0.124902	0.162968	-0.102997	0.118448	0.116865	0.14688	-0.0235235	-0.171178	-0.322238	-0.0867352	-0.0546768	-0.0637935	-0.121846	-0.367809	-0.0500334	-0.196698
GrnYld85	0.0280319	1	0.511462	0.796398	0.218053	0.140983	-0.1872	-0.0333514	-0.0739013	0.0262948	0.0929697	-0.425417	-0.172145	0.0543759	-0.442733	-0.431024	-0.349333	0.816836	0.62613	0.73226	0.459912	0.893623	0.742846	0.600997	0.697369	0.882583	0.890146	0.612289	-0.04578	0.0354837	0.010495	0.0561175	0.162538	-0.231568	-0.0953285	0.109563	-0.170039	-0.159113	-0.22732	0.246026	0.00497077	0.275911	0.2072	-0.000739729	0.101315	0.0444264	0.0789379	0.142455	0.0145375
StrwYld85	0.276147	0.511462	1	0.927012	-0.710537	0.255842	-0.0302884	0.0926685	-0.0379465	0.14199	0.139403	-0.00287348	0.0908692	-0.00292972	-0.0616302	-0.110376	-0.0669704	0.454693	0.403575	0.377254	0.326061	0.49715	0.539614	0.441845	0.336336	0.539912	0.506883	0.404052	0.159191	0.192778	0.106679	0.203201	0.277124	0.15144	0.186827	0.10828	0.159036	0.130417	0.0742664	-0.373153	-0.477871	-0.441258	-0.222345	-0.444616	-0.529618	-0.419288	-0.544537	-0.306567	-0.589964
BmsYld85	0.206584	0.796398	0.927012	1	-0.404905	0.241589	-0.103018	0.0506637	-0.0589596	0.111407	0.138686	-0.187689	-0.0111771	0.0216696	-0.236599	-0.265796	-0.199594	0.676505	0.557298	0.585093	0.430201	0.739899	0.70398	0.573263	0.541067	0.765176	0.745231	0.551593	0.0920572	0.151162	0.0796604	0.167503	0.265975	0.00551752	0.089883	0.124023	0.037717	0.0223439	-0.0469421	-0.155248	-0.334153	-0.190137	-0.0660554	-0.31324	-0.328524	-0.275702	-0.34879	-0.153587	-0.408867
HI	-0.305799	0.218053	-0.710537	-0.404905	1	-0.190332	-0.10983	-0.122088	-0.00715673	-0.132526	-0.0766119	-0.339082	-0.256118	0.0566211	-0.276525	-0.215648	-0.220906	0.139511	0.0489033	0.162378	0.00570779	0.153325	-0.0203889	-0.0350009	0.180718	0.0956982	0.137401	0.0174629	-0.222236	-0.188773	-0.111271	-0.18181	-0.187746	-0.365791	-0.30777	-0.032044	-0.320679	-0.283131	-0.286333	0.631767	0.585665	0.726479	0.445326	0.536543	0.680044	0.525867	0.703719	0.47264	0.704468
TGW	0.129057	0.140983	0.255842	0.241589	-0.190332	1	-0.105687	0.0239387	0.0618621	0.0210085	0.0158304	0.119153	0.0729624	0.0666178	0.0247531	-0.00272403	0.0426715	0.0724378	0.117759	0.149974	0.0701411	0.128433	0.240029	0.163872	0.128511	0.168645	0.155016	0.162649	0.631035	0.446747	0.581162	0.276616	0.748813	0.685084	0.486184	0.492559	0.781347	0.780259	0.54808	-0.100559	-0.00897059	0.0112025	-0.0671874	-0.0898123	-0.0496611	0.0387606	-0.090522	-0.0817918	-0.0563307
GrnNCnc	-0.0633488	-0.1872	-0.0302884	-0.103018	-0.10983	-0.105687	1	0.124394	0.346071	0.201724	-0.168261	0.381869	0.231609	-0.0107233	0.351969	0.537246	0.495077	0.409962	-0.0423947	0.0841498	0.0838849	-0.229422	0.0787115	0.0265373	-0.139854	-0.0285249	0.0530304	0.243816	0.703904	0.0618373	0.233378	0.18134	-0.190711	0.216231	0.160923	-0.0551951	0.137816	0.252265	0.363339	-0.0151767	0.0213114	-0.0670403	0.0455468	-0.373456	-0.0681322	-0.0267185	-0.15351	-0.291332	-0.257645
GrnCaCnc	-0.0488738	-0.0333514	0.0926685	0.0506637	-0.122088	0.0239387	0.124394	1	0.278673	0.0515368	-0.338281	0.405743	0.475282	0.0855321	0.270075	0.311315	0.247187	0.0328142	0.755831	0.160928	0.0360461	-0.18286	0.263131	0.37354	0.0497658	0.0973434	0.115124	0.169479	0.110023	0.903782	0.237962	0.0574627	-0.212088	0.307245	0.414306	0.0884684	0.182431	0.207634	0.216868	-0.0273609	0.46343	0.013014	-0.0779303	-0.166487	0.161625	0.215874	-0.160908	-0.04417	-0.0946998
GrnCuCnc	-0.166422	-0.0739013	-0.0379465	-0.0589596	-0.00715673	0.0618621	0.346071	0.278673	1	0.333913	-0.300877	0.467425	0.385653	0.182869	0.43101	0.402933	0.555648	0.12581	0.16135	0.622386	0.247258	-0.189376	0.270035	0.258799	0.0819566	0.146495	0.117166	0.403717	0.316843	0.273628	0.847411	0.326611	-0.150357	0.380092	0.360867	0.176106	0.314705	0.299239	0.494894	0.0117948	0.186641	0.487504	0.314738	-0.222696	-0.128811	0.0330119	-0.0532884	-0.464953	-0.207403
GrnFeCnc	0.129901	0.0262948	0.14199	0.111407	-0.132526	0.0210085	0.201724	0.0515368	0.333913	1	-0.00782176	0.21922	0.416902	0.00292475	0.153824	0.27248	0.263623	0.125171	0.0534565	0.241802	0.886902	0.0243056	0.186362	0.34158	0.0202582	0.111928	0.152968	0.244011	0.179831	0.0548401	0.284683	0.964524	0.014368	0.181827	0.380904	0.00354533	0.120282	0.190084	0.240658	-0.0623951	-0.0771371	0.124014	0.518562	-0.0881712	-0.113765	-0.218354	-0.210293	-0.223946	-0.178573
GrnKCnc	0.182083	0.0929697	0.139403	0.138686	-0.0766119	0.0158304	-0.168261	-0.338281	-0.300877	-0.00782176	1	-0.0878378	-0.126742	-0.168386	0.150635	-0.229014	-0.136193	-0.00525587	-0.198291	-0.115008	0.0447197	0.528085	0.0379451	-0.0239147	-0.0501016	0.190079	-0.00376361	-0.0178697	-0.12133	-0.305106	-0.234273	-0.00459257	0.673692	-0.0538115	-0.102085	-0.135192	0.107832	-0.128253	-0.104988	0.0113765	-0.220275	-0.16706	-0.0708563	0.243659	-0.00546275	0.0143121	0.030861	0.282682	0.0102322
GrnMgCnc	0.0591266	-0.425417	-0.00287348	-0.187689	-0.339082	0.119153	0.381869	0.405743	0.467425	0.21922	-0.0878378	1	0.413565	-0.0474345	0.864467	0.563161	0.723382	-0.177728	0.0321175	-0.0150669	0.00951112	-0.400386	0.286117	0.01816	-0.314728	-0.0274784	-0.197717	0.218873	0.383937	0.409777	0.443268	0.243651	0.0286278	0.803808	0.408109	0.00505338	0.625852	0.437822	0.664391	-0.25708	0.124431	-0.0911401	-0.0800989	-0.190242	-0.0355079	0.0480336	-0.300845	-0.30795	-0.246708
GrnMnCnc	0.119451	-0.172145	0.0908692	-0.0111771	-0.256118	0.0729624	0.231609	0.475282	0.385653	0.416902	-0.126742	0.413565	1	0.018261	0.325953	0.504269	0.568731	-0.0462737	0.250756	0.119458	0.257268	-0.200473	0.113966	0.678535	-0.101648	-0.0282569	0.0499297	0.307722	0.236014	0.452414	0.356236	0.427252	-0.0310927	0.349251	0.905877	0.0475649	0.259299	0.373537	0.521672	-0.174119	0.0989644	0.0422518	0.171858	-0.247058	-0.0465237	-0.145818	-0.253235	-0.317006	-0.257293
GrnNaCnc	-0.183521	0.0543759	-0.00292972	0.0216696	0.0566211	0.0666178	-0.0107233	0.0855321	0.182869	0.00292475	-0.168386	-0.0474345	0.018261	1	-0.0628508	-0.102035	0.0822543	0.03296	0.108561	0.170794	0.0248162	-0.0250772	0.0203341	0.0494324	0.747999	0.028588	0.00748561	0.115865	0.0426972	0.112862	0.178767	0.0164041	-0.0596072	0.000615566	0.0427909	0.898789	0.00814797	-0.00791041	0.0994774	0.0663704	0.0433395	0.169879	0.0763319	0.0240112	0.0261022	0.0304035	0.47099	-0.0440144	0.0376202
GrnPCnc	0.0273121	-0.442733	-0.0616302	-0.236599	-0.276525	0.0247531	0.351969	0.270075	0.43101	0.153824	0.150635	0.864467	0.325953	-0.0628508	1	0.521145	0.679244	-0.209017	-0.0828805	-0.047101	-0.0433339	-0.308012	0.170057	-0.0611127	-0.336753	0.0274992	-0.234411	0.173033	0.294976	0.248492	0.364188	0.155262	0.118564	0.651517	0.293398	-0.0524312	0.64229	0.341927	0.582518	-0.231451	0.106606	-0.0562384	-0.102286	-0.129797	0.0187687	0.110216	-0.248245	-0.241316	-0.175327
GrnSCnc	0.0245723	-0.431024	-0.110376	-0.265796	-0.215648	-0.00272403	0.537246	0.311315	0.402933	0.27248	-0.229014	0.563161	0.504269	-0.102035	0.521145	1	0.645714	-0.0921627	-0.0470027	-0.0712762	0.037728	-0.469671	-0.0383424	0.0827593	-0.361231	-0.209674	0.0242881	0.150497	0.420955	0.273153	0.330158	0.270276	-0.153674	0.410382	0.440355	-0.0917888	0.322533	0.622542	0.544622	-0.160247	0.224105	-0.0249024	0.139887	-0.314114	0.103112	0.0619213	-0.29622	-0.188903	-0.0780655
GrnZnCnc	0.090992	-0.349333	-0.0669704	-0.199594	-0.220906	0.0426715	0.495077	0.247187	0.555648	0.263623	-0.136193	0.723382	0.568731	0.0822543	0.679244	0.645714	1	-0.044347	-0.0466336	0.0978448	0.0695771	-0.353866	0.156773	0.195339	-0.179841	-0.0379794	-0.0737981	0.522224	0.4174	0.237044	0.473721	0.268247	-0.057995	0.555543	0.515036	0.0854786	0.453977	0.434563	0.858206	-0.200737	0.0872939	0.0541414	0.0546385	-0.225383	-0.0234541	-0.0125025	-0.14842	-0.427964	-0.242061
GrnNOff	-0.00483439	0.816836	0.454693	0.676505	0.139511	0.0724378	0.409962	0.0328142	0.12581	0.125171	-0.00525587	-0.177728	-0.0462737	0.03296	-0.209017	-0.0921627	-0.044347	1	0.548568	0.724161	0.4611	0.696649	0.731322	0.5553	0.556493	0.799648	0.853958	0.704286	0.371004	0.0625113	0.141927	0.142388	0.0463412	-0.0909581	-0.0121909	0.0612796	-0.0770049	-0.00137712	-0.00479417	0.221639	0.0129082	0.211668	0.212569	-0.224073	0.0550187	0.0225395	-0.0192607	-0.036408	-0.141992
GrnCaOff	-0.0145516	0.62613	0.403575	0.557298	0.0489033	0.117759	-0.0423947	0.755831	0.16135	0.0534565	-0.198291	0.0321175	0.250756	0.108561	-0.0828805	-0.0470027	-0.0466336	0.548568	1	0.598837	0.323746	0.441424	0.68585	0.679475	0.498788	0.649725	0.66711	0.52266	0.0476903	0.729928	0.189807	0.0790105	-0.051142	0.0877694	0.257415	0.149498	0.0339025	0.0585349	0.0148241	0.140878	0.36158	0.191328	0.0721059	-0.126819	0.195869	0.200077	-0.0755621	0.0673496	-0.0577958
GrnCuOff	-0.0873446	0.73226	0.377254	0.585093	0.162378	0.149974	0.0841498	0.160928	0.622386	0.241802	-0.115008	-0.0150669	0.119458	0.170794	-0.047101	-0.0712762	0.0978448	0.724161	0.598837	1	0.523842	0.577761	0.766699	0.641868	0.605804	0.794775	0.773692	0.750831	0.174736	0.21061	0.583603	0.259514	0.0341867	0.0756564	0.162719	0.207705	0.0829762	0.0723841	0.151931	0.198772	0.124483	0.545027	0.373729	-0.160148	-0.0113206	0.0591919	0.0261392	-0.204109	-0.138732
GrnFeOff	0.109146	0.459912	0.326061	0.430201	0.00570779	0.0701411	0.0838849	0.0360461	0.247258	0.886902	0.0447197	0.00951112	0.257268	0.0248162	-0.0433339	0.037728	0.0695771	0.4611	0.323746	0.523842	1	0.416441	0.49023	0.538417	0.321464	0.490839	0.515794	0.475138	0.121529	0.0627119	0.237485	0.868023	0.0842573	0.0540778	0.257703	0.0442429	0.0331665	0.0809315	0.0993016	0.0571062	-0.0618358	0.226628	0.537579	-0.0578591	-0.0385789	-0.147685	-0.12738	-0.109564	-0.13338
GrnKOff	0.0971696	0.893623	0.49715	0.739899	0.153325	0.128433	-0.229422	-0.18286	-0.189376	0.0243056	0.528085	-0.400386	-0.200473	-0.0250772	-0.308012	-0.469671	-0.353866	0.696649	0.441424	0.577761	0.416441	1	0.651917	0.503435	0.574641	0.839169	0.756317	0.518431	-0.0881625	-0.108639	-0.0887159	0.0510979	0.442255	-0.219381	-0.123739	0.03662	-0.0942701	-0.191865	-0.235987	0.215286	-0.093976	0.168815	0.148324	0.110369	0.0838151	0.042704	0.0862726	0.247503	0.0169127
GrnMgOff	0.070855	0.742846	0.539614	0.70398	-0.0203889	0.240029	0.0787115	0.263131	0.270035	0.186362	0.0379451	0.286117	0.113966	0.0203341	0.170057	-0.0383424	0.156773	0.731322	0.68585	0.766699	0.49023	0.651917	1	0.643155	0.50336	0.916224	0.797595	0.806427	0.23372	0.340524	0.342641	0.236309	0.19834	0.348612	0.193602	0.119953	0.284811	0.158556	0.245245	0.0644439	0.0976904	0.224971	0.155719	-0.145726	0.0781982	0.0822328	-0.142198	-0.0724706	-0.171151
GrnMnOff	0.120459	0.600997	0.441845	0.573263	-0.0350009	0.163872	0.0265373	0.37354	0.258799	0.34158	-0.0239147	0.01816	0.678535	0.0494324	-0.0611127	0.0827593	0.195339	0.5553	0.679475	0.641868	0.538417	0.503435	0.643155	1	0.431654	0.633192	0.698519	0.700932	0.139717	0.403986	0.296986	0.37228	0.10231	0.109736	0.658919	0.115564	0.0859033	0.180467	0.248481	0.0408342	0.0960222	0.246411	0.283556	-0.209787	0.046105	-0.0726548	-0.146321	-0.145005	-0.201977
GrnNaOff	-0.110165	0.697369	0.336336	0.541067	0.180718	0.128511	-0.139854	0.0497658	0.0819566	0.0202582	-0.0501016	-0.314728	-0.101648	0.747999	-0.336753	-0.361231	-0.179841	0.556493	0.498788	0.605804	0.321464	0.574641	0.50336	0.431654	1	0.601635	0.589198	0.480086	-0.0156338	0.108406	0.128203	0.0467404	0.0617478	-0.159307	-0.0381567	0.708062	-0.115077	-0.122471	-0.0916492	0.231222	0.0300487	0.306034	0.195916	0.00843707	0.0874751	0.0509269	0.389352	0.0792736	0.0323935
GrnPOff	0.0463496	0.882583	0.539912	0.765176	0.0956982	0.168645	-0.0285249	0.0973434	0.146495	0.111928	0.190079	-0.0274784	-0.0282569	0.028588	0.0274992	-0.209674	-0.0379794	0.799648	0.649725	0.794775	0.490839	0.839169	0.916224	0.633192	0.601635	1	0.869418	0.772829	0.0996421	0.163162	0.204375	0.145	0.247371	0.0779817	0.0408342	0.0954145	0.144443	-0.000439622	0.0476008	0.145907	0.0558038	0.279937	0.174759	-0.072191	0.11636	0.102934	-0.0443661	0.0351726	-0.0810777
GrnSOff	0.0477621	0.890146	0.506883	0.745231	0.137401	0.155016	0.0530304	0.115124	0.117166	0.152968	-0.00376361	-0.197717	0.0499297	0.00748561	-0.234411	0.0242881	-0.0737981	0.853958	0.66711	0.773692	0.515794	0.756317	0.797595	0.698519	0.589198	0.869418	1	0.745789	0.153752	0.172555	0.174994	0.185253	0.108687	-0.0572107	0.104498	0.0741286	-0.0296649	0.136439	0.0124697	0.192515	0.121698	0.293002	0.297287	-0.157124	0.166378	0.0859639	-0.0593299	0.0724863	-0.0212193
GrnZnOff	0.107792	0.612289	0.404052	0.551593	0.0174629	0.162649	0.243816	0.169479	0.403717	0.244011	-0.0178697	0.218873	0.307722	0.115865	0.173033	0.150497	0.522224	0.704286	0.52266	0.750831	0.475138	0.518431	0.806427	0.700932	0.480086	0.772829	0.745789	1	0.307253	0.223903	0.410116	0.274615	0.106471	0.254039	0.33368	0.169061	0.229347	0.219417	0.513709	0.0567568	0.078106	0.300816	0.230989	-0.1981	0.0701924	0.0256797	-0.0493534	-0.223295	-0.195578
NWtGr	0.0412696	-0.04578	0.159191	0.0920572	-0.222236	0.631035	0.703904	0.110023	0.316843	0.179831	-0.12133	0.383937	0.236014	0.0426972	0.294976	0.420955	0.4174	0.371004	0.0476903	0.174736	0.121529	-0.0881625	0.23372	0.139717	-0.0156338	0.0996421	0.153752	0.307253	1	0.36366	0.598962	0.346046	0.384534	0.658399	0.475637	0.311096	0.666815	0.756292	0.675388	-0.089936	0.00820751	-0.042268	-0.00720997	-0.357333	-0.0902132	0.000103499	-0.183956	-0.290444	-0.241656
CaWtGr	0.0109484	0.0354837	0.192778	0.151162	-0.188773	0.446747	0.0618373	0.903782	0.273628	0.0548401	-0.305106	0.409777	0.452414	0.112862	0.248492	0.273153	0.237044	0.0625113	0.729928	0.21061	0.0627119	-0.108639	0.340524	0.403986	0.108406	0.163162	0.172555	0.223903	0.36366	1	0.458444	0.168454	0.122118	0.563901	0.575265	0.295426	0.493398	0.51553	0.425155	-0.0583378	0.409395	0.0184129	-0.103906	-0.184688	0.12871	0.207021	-0.181449	-0.0715745	-0.0994572
CuWtGr	-0.0567381	0.010495	0.106679	0.0796604	-0.111271	0.581162	0.233378	0.237962	0.847411	0.284683	-0.234273	0.443268	0.356236	0.178767	0.364188	0.330158	0.473721	0.141927	0.189807	0.583603	0.237485	-0.0887159	0.342641	0.296986	0.128203	0.204375	0.174994	0.410116	0.598962	0.458444	1	0.414864	0.276381	0.673248	0.555456	0.400632	0.671467	0.660428	0.693425	-0.0458841	0.142741	0.397884	0.219351	-0.231212	-0.137008	0.0441213	-0.0957804	-0.420811	-0.201254
FeWtGr	0.157594	0.0561175	0.203201	0.167503	-0.18181	0.276616	0.18134	0.0574627	0.326611	0.964524	-0.00459257	0.243651	0.427252	0.0164041	0.155262	0.270276	0.268247	0.142388	0.0790105	0.259514	0.868023	0.0510979	0.236309	0.37228	0.0467404	0.145	0.185253	0.274615	0.346046	0.168454	0.414864	1	0.205263	0.35263	0.497732	0.125868	0.317025	0.388778	0.375789	-0.0944646	-0.0837577	0.108326	0.474586	-0.108353	-0.12643	-0.199326	-0.222181	-0.227665	-0.183601
KWtGr	0.211052	0.162538	0.277124	0.265975	-0.187746	0.748813	-0.190711	-0.212088	-0.150357	0.014368	0.673692	0.0286278	-0.0310927	-0.0596072	0.118564	-0.153674	-0.057995	0.0463412	-0.051142	0.0341867	0.0842573	0.442255	0.19834	0.10231	0.0617478	0.247371	0.108687	0.106471	0.384534	0.122118	0.276381	0.205263	1	0.469535	0.290262	0.275856	0.649166	0.491137	0.336042	-0.0695478	-0.152566	-0.0965304	-0.092223	0.0993815	-0.0415676	0.0365088	-0.0425381	0.125614	-0.0329887
MgWtGr	0.124902	-0.231568	0.15144	0.00551752	-0.365791	0.685084	0.216231	0.307245	0.380092	0.181827	-0.0538115	0.803808	0.349251	0.000615566	0.651517	0.410382	0.555543	-0.0909581	0.0877694	0.0756564	0.0540778	-0.219381	0.348612	0.109736	-0.159307	0.0779817	-0.0572107	0.254039	0.658399	0.563901	0.673248	0.35263	0.469535	1	0.592533	0.293667	0.928893	0.787494	0.815499	-0.249483	0.0795847	-0.0595006	-0.097037	-0.190031	-0.061897	0.0516268	-0.278097	-0.272611	-0.211212
MnWtGr	0.162968	-0.0953285	0.186827	0.089883	-0.30777	0.486184	0.160923	0.414306	0.360867	0.380904	-0.102085	0.408109	0.905877	0.0427909	0.293398	0.440355	0.515036	-0.0121909	0.257415	0.162719	0.257703	-0.123739	0.193602	0.658919	-0.0381567	0.0408342	0.104498	0.33368	0.475637	0.575265	0.555456	0.497732	0.290262	0.592533	1	0.248741	0.555748	0.657413	0.687972	-0.189669	0.0733139	0.039214	0.119599	-0.254293	-0.0632217	-0.118499	-0.262114	-0.310237	-0.246935
NaWtGr	-0.102997	0.109563	0.10828	0.124023	-0.032044	0.492559	-0.0551951	0.0884684	0.176106	0.00354533	-0.135192	0.00505338	0.0475649	0.898789	-0.0524312	-0.0917888	0.0854786	0.0612796	0.149498	0.207705	0.0442429	0.03662	0.119953	0.115564	0.708062	0.0954145	0.0741286	0.169061	0.311096	0.295426	0.400632	0.125868	0.275856	0.293667	0.248741	1	0.340804	0.330828	0.320847	0.0205862	0.0369719	0.149327	0.0368989	-0.0204768	0.00592846	0.0422474	0.37041	-0.0645204	0.00720405
PWtGr	0.118448	-0.170039	0.159036	0.037717	-0.320679	0.781347	0.137816	0.182431	0.314705	0.120282	0.107832	0.625852	0.259299	0.00814797	0.64229	0.322533	0.453977	-0.0770049	0.0339025	0.0829762	0.0331665	-0.0942701	0.284811	0.0859033	-0.115077	0.144443	-0.0296649	0.229347	0.666815	0.493398	0.671467	0.317025	0.649166	0.928893	0.555748	0.340804	1	0.811089	0.78209	-0.225707	0.053706	-0.026766	-0.113773	-0.148262	-0.0330123	0.0929724	-0.227636	-0.21125	-0.151121
SWtGr	0.116865	-0.159113	0.130417	0.0223439	-0.283131	0.780259	0.252265	0.207634	0.299239	0.190084	-0.128253	0.437822	0.373537	-0.00791041	0.341927	0.622542	0.434563	-0.00137712	0.0585349	0.0723841	0.0809315	-0.191865	0.158556	0.180467	-0.122471	-0.000439622	0.136439	0.219417	0.756292	0.51553	0.660428	0.388778	0.491137	0.787494	0.657413	0.330828	0.811089	1	0.767618	-0.179878	0.128706	-0.00532366	0.0366312	-0.264324	0.0232724	0.0658614	-0.252747	-0.179001	-0.0891762
ZnWtGr	0.14688	-0.22732	0.0742664	-0.0469421	-0.286333	0.54808	0.363339	0.216868	0.494894	0.240658	-0.104988	0.664391	0.521672	0.0994774	0.582518	0.544622	0.858206	-0.00479417	0.0148241	0.151931	0.0993016	-0.235987	0.245245	0.248481	-0.0916492	0.0476008	0.0124697	0.513709	0.675388	0.425155	0.693425	0.375789	0.336042	0.815499	0.687972	0.320847	0.78209	0.767618	1	-0.223998	0.0625095	0.0481397	0.0132793	-0.237588	-0.0508867	0.00309904	-0.176022	-0.398885	-0.232193
NHI	-0.0235235	0.246026	-0.373153	-0.155248	0.631767	-0.100559	-0.0151767	-0.0273609	0.0117948	-0.0623951	0.0113765	-0.25708	-0.174119	0.0663704	-0.231451	-0.160247	-0.200737	0.221639	0.140878	0.198772	0.0571062	0.215286	0.0644439	0.0408342	0.231222	0.145907	0.192515	0.0567568	-0.089936	-0.0583378	-0.0458841	-0.0944646	-0.0695478	-0.249483	-0.189669	0.0205862	-0.225707	-0.179878	-0.223998	1	0.481561	0.511715	0.422202	0.302849	0.619443	0.44768	0.45977	0.493958	0.536991
CaHI	-0.171178	0.00497077	-0.477871	-0.334153	0.585665	-0.00897059	0.0213114	0.46343	0.186641	-0.0771371	-0.220275	0.124431	0.0989644	0.0433395	0.106606	0.224105	0.0872939	0.0129082	0.36158	0.124483	-0.0618358	-0.093976	0.0976904	0.0960222	0.0300487	0.0558038	0.121698	0.078106	0.00820751	0.409395	0.142741	-0.0837577	-0.152566	0.0795847	0.0733139	0.0369719	0.053706	0.128706	0.0625095	0.481561	1	0.516912	0.372062	0.234739	0.752706	0.713739	0.32866	0.284486	0.5118
CuHI	-0.322238	0.275911	-0.441258	-0.190137	0.726479	0.0112025	-0.0670403	0.013014	0.487504	0.124014	-0.16706	-0.0911401	0.0422518	0.169879	-0.0562384	-0.0249024	0.0541414	0.211668	0.191328	0.545027	0.226628	0.168815	0.224971	0.246411	0.306034	0.279937	0.293002	0.300816	-0.042268	0.0184129	0.397884	0.108326	-0.0965304	-0.0595006	0.039214	0.149327	-0.026766	-0.00532366	0.0481397	0.511715	0.516912	1	0.563604	0.32412	0.491334	0.349752	0.487391	0.182122	0.464434
FeHI	-0.0867352	0.2072	-0.222345	-0.0660554	0.445326	-0.0671874	0.0455468	-0.0779303	0.314738	0.518562	-0.0708563	-0.0800989	0.171858	0.0763319	-0.102286	0.139887	0.0546385	0.212569	0.0721059	0.373729	0.537579	0.148324	0.155719	0.283556	0.195916	0.174759	0.297287	0.230989	-0.00720997	-0.103906	0.219351	0.474586	-0.092223	-0.097037	0.119599	0.0368989	-0.113773	0.0366312	0.0132793	0.422202	0.372062	0.563604	1	0.191	0.346757	0.20443	0.305607	0.121026	0.290071
KHI	-0.0546768	-0.000739729	-0.444616	-0.31324	0.536543	-0.0898123	-0.373456	-0.166487	-0.222696	-0.0881712	0.243659	-0.190242	-0.247058	0.0240112	-0.129797	-0.314114	-0.225383	-0.224073	-0.126819	-0.160148	-0.0578591	0.110369	-0.145726	-0.209787	0.00843707	-0.072191	-0.157124	-0.1981	-0.357333	-0.184688	-0.231212	-0.108353	0.0993815	-0.190031	-0.254293	-0.0204768	-0.148262	-0.264324	-0.237588	0.302849	0.234739	0.32412	0.191	1	0.400182	0.255879	0.535906	0.630073	0.782248
MgHI	-0.0637935	0.101315	-0.529618	-0.328524	0.680044	-0.0496611	-0.0681322	0.161625	-0.128811	-0.113765	-0.00546275	-0.0355079	-0.0465237	0.0261022	0.0187687	0.103112	-0.0234541	0.0550187	0.195869	-0.0113206	-0.0385789	0.0838151	0.0781982	0.046105	0.0874751	0.11636	0.166378	0.0701924	-0.0902132	0.12871	-0.137008	-0.12643	-0.0415676	-0.061897	-0.0632217	0.00592846	-0.0330123	0.0232724	-0.0508867	0.619443	0.752706	0.491334	0.346757	0.400182	1	0.608565	0.445027	0.544248	0.689903
MnHI	-0.121846	0.0444264	-0.419288	-0.275702	0.525867	0.0387606	-0.0267185	0.215874	0.0330119	-0.218354	0.0143121	0.0480336	-0.145818	0.0304035	0.110216	0.0619213	-0.0125025	0.0225395	0.200077	0.0591919	-0.147685	0.042704	0.0822328	-0.0726548	0.0509269	0.102934	0.0859639	0.0256797	0.000103499	0.207021	0.0441213	-0.199326	0.0365088	0.0516268	-0.118499	0.0422474	0.0929724	0.0658614	0.00309904	0.44768	0.713739	0.349752	0.20443	0.255879	0.608565	1	0.325313	0.403341	0.493022
NaHI	-0.367809	0.0789379	-0.544537	-0.34879	0.703719	-0.090522	-0.15351	-0.160908	-0.0532884	-0.210293	0.030861	-0.300845	-0.253235	0.47099	-0.248245	-0.29622	-0.14842	-0.0192607	-0.0755621	0.0261392	-0.12738	0.0862726	-0.142198	-0.146321	0.389352	-0.0443661	-0.0593299	-0.0493534	-0.183956	-0.181449	-0.0957804	-0.222181	-0.0425381	-0.278097	-0.262114	0.37041	-0.227636	-0.252747	-0.176022	0.45977	0.32866	0.487391	0.305607	0.535906	0.445027	0.325313	1	0.399788	0.561666
PHI	-0.0500334	0.142455	-0.306567	-0.153587	0.47264	-0.0817918	-0.291332	-0.04417	-0.464953	-0.223946	0.282682	-0.30795	-0.317006	-0.0440144	-0.241316	-0.188903	-0.427964	-0.036408	0.0673496	-0.204109	-0.109564	0.247503	-0.0724706	-0.145005	0.0792736	0.0351726	0.0724863	-0.223295	-0.290444	-0.0715745	-0.420811	-0.227665	0.125614	-0.272611	-0.310237	-0.0645204	-0.21125	-0.179001	-0.398885	0.493958	0.284486	0.182122	0.121026	0.630073	0.544248	0.403341	0.399788	1	0.773807
SHI	-0.196698	0.0145375	-0.589964	-0.408867	0.704468	-0.0563307	-0.257645	-0.0946998	-0.207403	-0.178573	0.0102322	-0.246708	-0.257293	0.0376202	-0.175327	-0.0780655	-0.242061	-0.141992	-0.0577958	-0.138732	-0.13338	0.0169127	-0.171151	-0.201977	0.0323935	-0.0810777	-0.0212193	-0.195578	-0.241656	-0.0994572	-0.201254	-0.183601	-0.0329887	-0.211212	-0.246935	0.00720405	-0.151121	-0.0891762	-0.232193	0.536991	0.5118	0.464434	0.290071	0.782248	0.689903	0.493022	0.561666	0.773807	1
ZnHI	-0.287035	0.221799	-0.360728	-0.157077	0.609878	0.00123736	-0.0700032	0.00735405	-0.0330628	-0.181786	-0.0242591	-0.169975	-0.138806	0.110027	-0.12582	-0.0655252	-0.0936834	0.151852	0.147273	0.14178	-0.0395502	0.185902	0.101882	0.0560328	0.215668	0.177466	0.203703	0.112313	-0.0586468	0.00628774	-0.0315765	-0.17426	-0.0105993	-0.127798	-0.127051	0.0993098	-0.0800833	-0.0410538	-0.0824668	0.305247	0.407762	0.523082	0.171502	0.384479	0.540339	0.423956	0.453243	0.427481	0.569868
[truncated: 1 more columns]

## Sheet: ParxW239 N2
Correlation between concentrations of minerals in grain and plant height, straw biomass, above ground biomass, grain yield, harvest index and thousand grain weight in Par x W239 supplied with 200kg N/ha.
Pearson correlation coefficient for the selected traits of interest based on population Par x W239 in 2016 supplied with 200kg N/ha.
	Height	GrnYld85	StrwYld85	BmsYld85	HI	TGW	GrnNCnc	GrnCaCnc	GrnCuCnc	GrnFeCnc	GrnKCnc	GrnMgCnc	GrnMnCnc	GrnNaCnc	GrnPCnc	GrnSCnc	GrnZnCnc	GrnNOff	GrnCaOff	GrnCuOff	GrnFeOff	GrnKOff	GrnMgOff	GrnMnOff	GrnNaOff	GrnPOff	GrnSOff	GrnZnOff	NWtGr	CaWtGr	CuWtGr	FeWtGr	KWtGr	MgWtGr	MnWtGr	NaWtGr	PWtGr	SWtGr	ZnWtGr	NHI	CaHI	CuHI	FeHI	KHI	MgHI	MnHI	NaHI	PHI	SHI
Height	1	-0.0687195	0.151897	0.103593	-0.173484	0.0951155	-0.126204	0.0439409	-0.00151459	0.0057395	-0.133196	0.0895143	0.234173	0.12482	0.0174979	0.0630882	0.121249	-0.122817	-0.0396986	-0.0563189	-0.0593896	-0.156631	-0.0181717	0.0834544	0.0135298	-0.0708801	-0.0537112	0.0217049	0.00254977	0.0924507	0.0558904	0.0519227	-0.0409706	0.137474	0.247377	0.151247	0.0858561	0.116067	0.166696	-0.0455771	-0.0733392	-0.0848366	0.0140616	-0.0353665	-0.0772653	0.0196401	-0.00954428	-0.113899	-0.0634868
GrnYld85	-0.0687195	1	-0.055857	0.3591	0.7597	0.31547	-0.552909	0.0251817	0.0743314	-0.357171	-0.479194	-0.329627	-0.364334	0.126272	-0.507204	-0.546151	-0.483701	0.954264	0.798323	0.850559	0.718818	0.888823	0.866968	0.791773	0.802861	0.903565	0.94612	0.748389	-0.0568705	0.204831	0.227001	-0.133958	-0.135078	-0.0223141	-0.115955	0.265615	-0.127961	-0.0596847	-0.231427	0.785048	0.588735	0.791832	0.604299	0.608671	0.615876	0.619085	0.690266	0.639358	0.657058
StrwYld85	0.151897	-0.055857	1	0.910655	-0.67407	0.272999	0.0871949	0.0843832	0.262648	0.266672	-0.0207743	0.200533	0.216216	0.227858	0.183812	-0.0176035	0.281309	-0.0239792	0.0241009	0.089722	0.140428	-0.0687352	0.0686989	0.122394	0.0674045	0.0439472	-0.0537998	0.182121	0.29395	0.21951	0.358995	0.361332	0.202907	0.352806	0.334191	0.328488	0.373017	0.227906	0.421178	-0.524998	-0.529201	-0.41998	-0.417083	-0.593387	-0.571425	-0.502332	-0.442726	-0.530381	-0.63534
BmsYld85	0.103593	0.3591	0.910655	1	-0.313708	0.382734	-0.147081	0.0899104	0.278853	0.103248	-0.2174	0.0532011	0.0488198	0.261476	-0.0381547	-0.241059	0.0672694	0.369825	0.351308	0.435091	0.427698	0.301145	0.42179	0.438206	0.391964	0.412624	0.339096	0.480458	0.248587	0.28886	0.429896	0.282122	0.131498	0.319897	0.260414	0.412226	0.292922	0.186548	0.299989	-0.169108	-0.251014	-0.0643157	-0.136747	-0.302395	-0.279498	-0.213422	-0.129442	-0.22935	-0.323404
HI	-0.173484	0.7597	-0.67407	-0.313708	1	0.0439005	-0.449453	-0.0257647	-0.0653226	-0.400473	-0.323339	-0.333748	-0.407214	-0.0526426	-0.451004	-0.375368	-0.497562	0.710428	0.570376	0.583033	0.452055	0.696161	0.599909	0.493582	0.539877	0.644555	0.726241	0.452944	-0.232286	0.0135536	-0.0329807	-0.307004	-0.22475	-0.222187	-0.30576	-0.0216538	-0.310752	-0.190061	-0.411538	0.908561	0.789622	0.86531	0.738963	0.845612	0.835359	0.804797	0.802894	0.812623	0.898722
TGW	0.0951155	0.31547	0.272999	0.382734	0.0439005	1	-0.140351	-0.103367	0.084239	0.0254549	-0.232021	-0.104566	-0.022881	0.037142	-0.242966	-0.124921	-0.168359	0.325478	0.206407	0.284806	0.330922	0.244247	0.294543	0.334776	0.265909	0.261734	0.331832	0.247215	0.795008	0.433561	0.62806	0.550492	0.614262	0.636547	0.557563	0.519861	0.645299	0.786885	0.463252	0.130273	-0.00961308	0.156165	0.0587174	0.0234639	0.0442255	0.00348112	-0.00713269	0.104869	0.0693611
GrnNCnc	-0.126204	-0.552909	0.0871949	-0.147081	-0.449453	-0.140351	1	0.126533	0.0698655	0.496823	0.370162	0.507428	0.477075	-0.0587951	0.612602	0.695175	0.556089	-0.283833	-0.352198	-0.421565	-0.194632	-0.436528	-0.329413	-0.253156	-0.45996	-0.349558	-0.384041	-0.207435	0.487599	0.0350279	-0.0109268	0.343531	0.181125	0.293028	0.317332	-0.117447	0.360884	0.306734	0.412319	-0.329605	-0.377036	-0.458892	-0.372048	-0.453258	-0.344903	-0.386716	-0.555434	-0.292675	-0.419526
GrnCaCnc	0.0439409	0.0251817	0.0843832	0.0899104	-0.0257647	-0.103367	0.126533	1	0.302768	0.231436	-0.079837	0.499685	0.456995	0.121133	0.399933	0.265046	0.390706	0.0708249	0.610888	0.177998	0.172359	-0.00824382	0.281992	0.310773	0.08921	0.219907	0.124093	0.308042	-0.0166213	0.849176	0.186644	0.14482	-0.156355	0.309249	0.313986	0.0558586	0.22089	0.071594	0.283714	0.0526331	0.333579	0.0565655	0.0114844	-0.0885025	0.209117	0.19202	-0.0281405	0.042959	-0.028257
GrnCuCnc	-0.00151459	0.0743314	0.262648	0.278853	-0.0653226	0.084239	0.0698655	0.302768	1	0.420565	-0.0425649	0.488588	0.440188	0.18019	0.397304	0.173828	0.437303	0.117681	0.246022	0.580133	0.38098	0.075418	0.32604	0.370141	0.168647	0.292151	0.16088	0.413969	0.127488	0.332307	0.826817	0.404591	0.0455853	0.443367	0.421632	0.193591	0.392537	0.193264	0.449953	0.0260149	0.132315	0.295958	0.205507	0.00891702	0.0516275	0.130798	0.0863867	-0.0965887	-0.0212523
GrnFeCnc	0.0057395	-0.357171	0.266672	0.103248	-0.400473	0.0254549	0.496823	0.231436	0.420565	1	0.308164	0.584955	0.611414	0.185652	0.65643	0.493441	0.725078	-0.236527	-0.147646	-0.0887963	0.373908	-0.252653	-0.0873412	0.0215539	-0.163855	-0.104477	-0.223486	0.124599	0.327183	0.223269	0.34483	0.844561	0.267492	0.471271	0.522846	0.173719	0.532593	0.327566	0.662333	-0.325172	-0.16345	-0.22602	-0.0469883	-0.325911	-0.1884	-0.193518	-0.278037	-0.297268	-0.347715
GrnKCnc	-0.133196	-0.479194	-0.0207743	-0.2174	-0.323339	-0.232021	0.370162	-0.079837	-0.0425649	0.308164	1	0.228915	0.159539	-0.0635597	0.574231	0.318198	0.309786	-0.423361	-0.417425	-0.403807	-0.2578	-0.0320334	-0.388771	-0.398578	-0.394734	-0.280322	-0.441518	-0.303928	0.0201892	-0.198977	-0.150956	0.136575	0.622802	0.00925982	0.00148238	-0.168564	0.252417	-0.00166111	0.13396	-0.414574	-0.238259	-0.390328	-0.277796	-0.0965037	-0.195519	-0.233546	-0.273397	-0.0776111	-0.270561
GrnMgCnc	0.0895143	-0.329627	0.200533	0.0532011	-0.333748	-0.104566	0.507428	0.499685	0.488588	0.584955	0.228915	1	0.732541	0.0434051	0.83049	0.552349	0.82076	-0.195889	0.0394448	-0.0191988	0.0970759	-0.242023	0.174848	0.150055	-0.225539	0.0336619	-0.166549	0.261761	0.225378	0.398737	0.327809	0.448218	0.102705	0.698779	0.546774	-0.0078029	0.568397	0.257717	0.676707	-0.19899	-0.0748691	-0.172792	-0.107507	-0.263133	-0.0643919	-0.074793	-0.269232	-0.218246	-0.313047
GrnMnCnc	0.234173	-0.364334	0.216216	0.0488198	-0.407214	-0.022881	0.477075	0.456995	0.440188	0.611414	0.159539	0.732541	1	0.000788548	0.655989	0.581377	0.731242	-0.254407	-0.0300751	-0.0846053	0.0750851	-0.3322	-0.013604	0.27146	-0.281958	-0.107316	-0.20907	0.128469	0.274988	0.399691	0.34042	0.506189	0.107835	0.548835	0.815699	-0.00563073	0.495074	0.345085	0.643462	-0.248051	-0.184238	-0.223384	-0.135727	-0.325563	-0.19849	-0.251699	-0.307616	-0.306064	-0.390323
GrnNaCnc	0.12482	0.126272	0.227858	0.261476	-0.0526426	0.037142	-0.0587951	0.121133	0.18019	0.185652	-0.0635597	0.0434051	0.000788548	1	0.0586687	-0.0181749	0.114009	0.12384	0.177251	0.208367	0.255716	0.111339	0.161422	0.13155	0.678456	0.17907	0.145354	0.223844	-0.00421785	0.130454	0.157501	0.169981	-0.027072	0.0602556	0.0199985	0.871485	0.0733015	0.0180147	0.121268	0.0491686	-0.0183692	0.0357076	0.0673718	-0.0271793	-0.0639345	0.00137737	0.262903	-0.0403797	-0.0123266
GrnPCnc	0.0174979	-0.507204	0.183812	-0.0381547	-0.451004	-0.242966	0.612602	0.399933	0.397304	0.65643	0.574231	0.83049	0.655989	0.0586687	1	0.668953	0.823106	-0.366412	-0.161735	-0.205864	-0.0301521	-0.269773	-0.11028	-0.0937371	-0.353883	-0.0983556	-0.334574	0.0563516	0.165519	0.231003	0.18332	0.430569	0.271075	0.469463	0.406357	-0.0663192	0.582041	0.209083	0.590585	-0.354911	-0.152398	-0.330376	-0.181503	-0.321284	-0.14365	-0.153541	-0.363202	-0.239603	-0.363048
GrnSCnc	0.0630882	-0.546151	-0.0176035	-0.241059	-0.375368	-0.124921	0.695175	0.265046	0.173828	0.493441	0.318198	0.552349	0.581377	-0.0181749	0.668953	1	0.624155	-0.382269	-0.268815	-0.35738	-0.161838	-0.459909	-0.292721	-0.182075	-0.416727	-0.310029	-0.252968	-0.14151	0.315871	0.169794	0.0820901	0.355849	0.156488	0.339271	0.415458	-0.073688	0.419881	0.512075	0.486197	-0.27446	-0.236456	-0.355088	-0.290312	-0.376305	-0.201245	-0.242966	-0.452348	-0.231077	-0.244977
GrnZnCnc	0.121249	-0.483701	0.281309	0.0672694	-0.497562	-0.168359	0.556089	0.390706	0.437303	0.725078	0.309786	0.82076	0.731242	0.114009	0.823106	0.624155	1	-0.361467	-0.151781	-0.177003	0.037266	-0.38511	-0.0892186	-0.0175174	-0.31146	-0.159971	-0.321861	0.203681	0.194822	0.26518	0.251718	0.522782	0.114617	0.513812	0.510005	0.0166755	0.503573	0.245027	0.79339	-0.385875	-0.226693	-0.345375	-0.189815	-0.416443	-0.250148	-0.257411	-0.391803	-0.379277	-0.450696
GrnNOff	-0.122817	0.954264	-0.0239792	0.369825	0.710428	0.325478	-0.283833	0.0708249	0.117681	-0.236527	-0.423361	-0.195889	-0.254407	0.12384	-0.366412	-0.382269	-0.361467	1	0.792632	0.833276	0.761004	0.868246	0.884698	0.82134	0.760393	0.918724	0.95547	0.791372	0.117397	0.251382	0.269757	-0.0267424	-0.0828249	0.089911	-0.0170377	0.269209	-0.00822468	0.0509849	-0.113628	0.786728	0.54029	0.750174	0.56063	0.540276	0.58799	0.576183	0.595667	0.638327	0.609326
GrnCaOff	-0.0396986	0.798323	0.0241009	0.351308	0.570376	0.206407	-0.352198	0.610888	0.246022	-0.147646	-0.417425	0.0394448	-0.0300751	0.177251	-0.161735	-0.268815	-0.151781	0.792632	1	0.778856	0.66426	0.690736	0.851036	0.799591	0.691452	0.839609	0.818524	0.771303	-0.0333853	0.675376	0.306506	-0.0124922	-0.177827	0.180936	0.0943892	0.256948	0.0463361	0.0142728	-0.00496011	0.63508	0.651542	0.650102	0.47237	0.410753	0.60137	0.597176	0.513455	0.529478	0.49284
GrnCuOff	-0.0563189	0.850559	0.089722	0.435091	0.583033	0.284806	-0.421565	0.177998	0.580133	-0.0887963	-0.403807	-0.0191988	-0.0846053	0.208367	-0.205864	-0.35738	-0.177003	0.833276	0.778856	1	0.775315	0.765539	0.875099	0.827354	0.749796	0.88935	0.851053	0.820959	0.00135735	0.330684	0.606612	0.0801583	-0.0913523	0.198241	0.102171	0.320117	0.0879637	0.0359257	0.0277119	0.651985	0.553285	0.802036	0.598426	0.505585	0.528891	0.578947	0.606949	0.479977	0.530404
GrnFeOff	-0.0593896	0.718818	0.140428	0.427698	0.452055	0.330922	-0.194632	0.172359	0.38098	0.373908	-0.2578	0.0970759	0.0750851	0.255716	-0.0301521	-0.161838	0.037266	0.761004	0.66426	0.775315	1	0.683506	0.791005	0.791082	0.669577	0.812216	0.774025	0.826581	0.177186	0.34574	0.477383	0.483982	0.0571193	0.320862	0.259496	0.387109	0.258508	0.190661	0.245094	0.535886	0.455959	0.617641	0.557547	0.362981	0.471659	0.469363	0.46567	0.422978	0.413463
GrnKOff	-0.156631	0.888823	-0.0687352	0.301145	0.696161	0.244247	-0.436528	-0.00824382	0.075418	-0.252653	-0.0320334	-0.242023	-0.3322	0.111339	-0.269773	-0.459909	-0.38511	0.868246	0.690736	0.765539	0.683506	1	0.794922	0.696536	0.709059	0.892442	0.848208	0.703216	-0.0471432	0.13627	0.193306	-0.0815662	0.172118	-0.00421016	-0.127295	0.218163	-0.000269467	-0.0647314	-0.184087	0.684841	0.554022	0.70318	0.544147	0.651602	0.607154	0.593496	0.648775	0.693858	0.613233
GrnMgOff	-0.0181717	0.866968	0.0686989	0.42179	0.599909	0.294543	-0.329413	0.281992	0.32604	-0.0873412	-0.388771	0.174848	-0.013604	0.161422	-0.11028	-0.292721	-0.0892186	0.884698	0.851036	0.875099	0.791005	0.794922	1	0.896749	0.725241	0.956379	0.894306	0.914141	0.0655233	0.426872	0.414521	0.088702	-0.0768326	0.354207	0.162917	0.289252	0.169453	0.0824744	0.113427	0.698698	0.560701	0.724955	0.560226	0.489145	0.593838	0.595002	0.566203	0.550552	0.514024
GrnMnOff	0.0834544	0.791773	0.122394	0.438206	0.493582	0.334776	-0.253156	0.310773	0.370141	0.0215539	-0.398578	0.150055	0.27146	0.13155	-0.0937371	-0.182075	-0.0175174	0.82134	0.799591	0.827354	0.791082	0.696536	0.896749	1	0.643561	0.867101	0.842266	0.868644	0.146415	0.472768	0.475638	0.198813	-0.0545747	0.362722	0.42312	0.283591	0.214131	0.186312	0.201813	0.635976	0.463151	0.661628	0.519421	0.398416	0.486733	0.456611	0.492935	0.456294	0.409834
GrnNaOff	0.0135298	0.802861	0.0674045	0.391964	0.539877	0.265909	-0.45996	0.08921	0.168647	-0.163855	-0.394734	-0.225539	-0.281958	0.678456	-0.353883	-0.416727	-0.31146	0.760393	0.691452	0.749796	0.669577	0.709059	0.725241	0.643561	1	0.758062	0.772564	0.661845	-0.0452576	0.23344	0.273089	0.00106101	-0.10935	0.0209814	-0.0784465	0.710945	-0.0531466	-0.0265548	-0.11212	0.60502	0.435865	0.610635	0.489113	0.442612	0.425	0.474907	0.671384	0.447681	0.485443
GrnPOff	-0.0708801	0.903565	0.0439472	0.412624	0.644555	0.261734	-0.349558	0.219907	0.292151	-0.104477	-0.280322	0.0336619	-0.107316	0.17907	-0.0983556	-0.310029	-0.159971	0.918724	0.839609	0.88935	0.812216	0.892442	0.956379	0.867101	0.758062	1	0.92698	0.897401	0.0243589	0.353131	0.370576	0.0554784	-0.0143257	0.223169	0.0689989	0.286355	0.151314	0.0443713	0.0303944	0.726263	0.60111	0.751871	0.606206	0.546022	0.636931	0.639444	0.616042	0.624373	0.580349
GrnSOff	-0.0537112	0.94612	-0.0537998	0.339096	0.726241	0.331832	-0.384041	0.124093	0.16088	-0.223486	-0.441518	-0.166549	-0.20907	0.145354	-0.334574	-0.252968	-0.321861	0.95547	0.818524	0.851053	0.774025	0.848208	0.894306	0.842266	0.772564	0.92698	1	0.815792	0.0623133	0.303768	0.307959	-0.0107623	-0.0907585	0.116973	0.024944	0.290976	0.0225699	0.137838	-0.0730935	0.797533	0.584005	0.778341	0.586596	0.557084	0.634173	0.624094	0.623709	0.651207	0.665996
GrnZnOff	0.0217049	0.748389	0.182121	0.480458	0.452944	0.247215	-0.207435	0.308042	0.413969	0.124599	-0.303928	0.261761	0.128469	0.223844	0.0563516	-0.14151	0.203681	0.791372	0.771303	0.820959	0.826581	0.703216	0.914141	0.868644	0.661845	0.897401	0.815792	1	0.0984734	0.426173	0.457419	0.240488	-0.0453201	0.388685	0.256113	0.317699	0.26011	0.136665	0.348364	0.580425	0.475901	0.617803	0.519894	0.36555	0.492133	0.499523	0.463137	0.43786	0.395426
NWtGr	0.00254977	-0.0568705	0.29395	0.248587	-0.232286	0.795008	0.487599	-0.0166213	0.127488	0.327183	0.0201892	0.225378	0.274988	-0.00421785	0.165519	0.315871	0.194822	0.117397	-0.0333853	0.00135735	0.177186	-0.0471432	0.0655233	0.146415	-0.0452576	0.0243589	0.0623133	0.0984734	1	0.400764	0.554658	0.697162	0.651708	0.746516	0.688983	0.385085	0.794594	0.882699	0.664505	-0.0809826	-0.233366	-0.134758	-0.169845	-0.245444	-0.165599	-0.227916	-0.336217	-0.083396	-0.187378
CaWtGr	0.0924507	0.204831	0.21951	0.28886	0.0135536	0.433561	0.0350279	0.849176	0.332307	0.223269	-0.198977	0.398737	0.399691	0.130454	0.231003	0.169794	0.26518	0.251382	0.675376	0.330684	0.34574	0.13627	0.426872	0.472768	0.23344	0.353131	0.303768	0.426173	0.400764	1	0.510649	0.422182	0.179065	0.617402	0.577781	0.326497	0.53884	0.477611	0.502204	0.131199	0.310714	0.153275	0.0593383	-0.0531283	0.225758	0.192744	-0.0147637	0.106614	0.0270193
CuWtGr	0.0558904	0.227001	0.358995	0.429896	-0.0329807	0.62806	-0.0109268	0.186644	0.826817	0.34483	-0.150956	0.327809	0.34042	0.157501	0.18332	0.0820901	0.251718	0.269757	0.306506	0.606612	0.477383	0.193306	0.414521	0.475638	0.273089	0.370576	0.307959	0.457419	0.554658	0.510649	1	0.62869	0.391415	0.708961	0.651295	0.440517	0.677563	0.603486	0.617162	0.0888895	0.0964939	0.313936	0.183042	0.0188032	0.0606802	0.100048	0.0551179	-0.0146826	0.0192283
FeWtGr	0.0519227	-0.133958	0.361332	0.282122	-0.307004	0.550492	0.343531	0.14482	0.404591	0.844561	0.136575	0.448218	0.506189	0.169981	0.430569	0.355849	0.522782	-0.0267424	-0.0124922	0.0801583	0.483982	-0.0815662	0.088702	0.198813	0.00106101	0.0554784	-0.0107623	0.240488	0.697162	0.422182	0.62869	1	0.552772	0.744328	0.740318	0.416877	0.797822	0.69713	0.807246	-0.194463	-0.12924	-0.0952196	-0.00734106	-0.24205	-0.124492	-0.150343	-0.22472	-0.182639	-0.241754
KWtGr	-0.0409706	-0.135078	0.202907	0.131498	-0.22475	0.614262	0.181125	-0.156355	0.0455853	0.267492	0.622802	0.102705	0.107835	-0.027072	0.271075	0.156488	0.114617	-0.0828249	-0.177827	-0.0913523	0.0571193	0.172118	-0.0768326	-0.0545747	-0.10935	-0.0143257	-0.0907585	-0.0453201	0.651708	0.179065	0.391415	0.552772	1	0.520505	0.447462	0.276217	0.725521	0.630792	0.481237	-0.229033	-0.195068	-0.182835	-0.175111	-0.0478041	-0.116908	-0.180699	-0.220131	0.027056	-0.154181
MgWtGr	0.137474	-0.0223141	0.352806	0.319897	-0.222187	0.636547	0.293028	0.309249	0.443367	0.471271	0.00925982	0.698779	0.548835	0.0602556	0.469463	0.339271	0.513812	0.089911	0.180936	0.198241	0.320862	-0.00421016	0.354207	0.362722	0.0209814	0.223169	0.116973	0.388685	0.746516	0.617402	0.708961	0.744328	0.520505	1	0.82357	0.367175	0.906214	0.766056	0.858078	-0.05431	-0.0594039	-0.0117213	-0.035611	-0.175189	-0.0127822	-0.0491885	-0.205886	-0.0842467	-0.182753
MnWtGr	0.247377	-0.115955	0.334191	0.260414	-0.30576	0.557563	0.317332	0.313986	0.421632	0.522846	0.00148238	0.546774	0.815699	0.0199985	0.406357	0.415458	0.510005	-0.0170377	0.0943892	0.102171	0.259496	-0.127295	0.162917	0.42312	-0.0784465	0.0689989	0.024944	0.256113	0.688983	0.577781	0.651295	0.740318	0.447462	0.82357	1	0.293451	0.786586	0.744493	0.803619	-0.122766	-0.149623	-0.0843466	-0.0690321	-0.242519	-0.130738	-0.197522	-0.250381	-0.18292	-0.270632
NaWtGr	0.151247	0.265615	0.328488	0.412226	-0.0216538	0.519861	-0.117447	0.0558586	0.193591	0.173719	-0.168564	-0.0078029	-0.00563073	0.871485	-0.0663192	-0.073688	0.0166755	0.269209	0.256948	0.320117	0.387109	0.218163	0.289252	0.283591	0.710945	0.286355	0.290976	0.317699	0.385085	0.326497	0.440517	0.416877	0.276217	0.367175	0.293451	1	0.379602	0.401204	0.331601	0.110142	-0.018342	0.110222	0.0886876	-0.00983432	-0.0290155	0.00533972	0.223817	0.0223402	0.0252761
PWtGr	0.0858561	-0.127961	0.373017	0.292922	-0.310752	0.645299	0.360884	0.22089	0.392537	0.532593	0.252417	0.568397	0.495074	0.0733015	0.582041	0.419881	0.503573	-0.00822468	0.0463361	0.0879637	0.258508	-0.000269467	0.169453	0.214131	-0.0531466	0.151314	0.0225699	0.26011	0.794594	0.53884	0.677563	0.797822	0.725521	0.906214	0.786586	0.379602	1	0.823424	0.852462	-0.161573	-0.120181	-0.116049	-0.0872392	-0.217145	-0.0681819	-0.110646	-0.281381	-0.0915312	-0.214361
SWtGr	0.116067	-0.0596847	0.227906	0.186548	-0.190061	0.786885	0.306734	0.071594	0.193264	0.327566	-0.00166111	0.257717	0.345085	0.0180147	0.209083	0.512075	0.245027	0.0509849	0.0142728	0.0359257	0.190661	-0.0647314	0.0824744	0.186312	-0.0265548	0.0443713	0.137838	0.136665	0.882699	0.477611	0.603486	0.69713	0.630792	0.766056	0.744493	0.401204	0.823424	1	0.706895	-0.0529276	-0.148419	-0.0762393	-0.119524	-0.200753	-0.0805245	-0.141949	-0.275818	-0.0488585	-0.0846684
ZnWtGr	0.166696	-0.231427	0.421178	0.299989	-0.411538	0.463252	0.412319	0.283714	0.449953	0.662333	0.13396	0.676707	0.643462	0.121268	0.590585	0.486197	0.79339	-0.113628	-0.00496011	0.0277119	0.245094	-0.184087	0.113427	0.201813	-0.11212	0.0303944	-0.0730935	0.348364	0.664505	0.502204	0.617162	0.807246	0.481237	0.858078	0.803619	0.331601	0.852462	0.706895	1	-0.254682	-0.199014	-0.200453	-0.12449	-0.342236	-0.186489	-0.217461	-0.343805	-0.260651	-0.347328
NHI	-0.0455771	0.785048	-0.524998	-0.169108	0.908561	0.130273	-0.329605	0.0526331	0.0260149	-0.325172	-0.414574	-0.19899	-0.248051	0.0491686	-0.354911	-0.27446	-0.385875	0.786728	0.63508	0.651985	0.535886	0.684841	0.698698	0.635976	0.60502	0.726263	0.797533	0.580425	-0.0809826	0.131199	0.0888895	-0.194463	-0.229033	-0.05431	-0.122766	0.110142	-0.161573	-0.0529276	-0.254682	1	0.747914	0.868659	0.745327	0.774436	0.800075	0.783513	0.781366	0.790565	0.855254
CaHI	-0.0733392	0.588735	-0.529201	-0.251014	0.789622	-0.00961308	-0.377036	0.333579	0.132315	-0.16345	-0.238259	-0.0748691	-0.184238	-0.0183692	-0.152398	-0.236456	-0.226693	0.54029	0.651542	0.553285	0.455959	0.554022	0.560701	0.463151	0.435865	0.60111	0.584005	0.475901	-0.233366	0.310714	0.0964939	-0.12924	-0.195068	-0.0594039	-0.149623	-0.018342	-0.120181	-0.148419	-0.199014	0.747914	1	0.802618	0.74881	0.753664	0.897098	0.909194	0.695221	0.741908	0.830945
CuHI	-0.0848366	0.791832	-0.41998	-0.0643157	0.86531	0.156165	-0.458892	0.0565655	0.295958	-0.22602	-0.390328	-0.172792	-0.223384	0.0357076	-0.330376	-0.355088	-0.345375	0.750174	0.650102	0.802036	0.617641	0.70318	0.724955	0.661628	0.610635	0.751871	0.778341	0.617803	-0.134758	0.153275	0.313936	-0.0952196	-0.182835	-0.0117213	-0.0843466	0.110222	-0.116049	-0.0762393	-0.200453	0.868659	0.802618	1	0.790062	0.826523	0.819304	0.821695	0.803175	0.787788	0.873741
FeHI	0.0140616	0.604299	-0.417083	-0.136747	0.738963	0.0587174	-0.372048	0.0114844	0.205507	-0.0469883	-0.277796	-0.107507	-0.135727	0.0673718	-0.181503	-0.290312	-0.189815	0.56063	0.47237	0.598426	0.557547	0.544147	0.560226	0.519421	0.489113	0.606206	0.586596	0.519894	-0.169845	0.0593383	0.183042	-0.00734106	-0.175111	-0.035611	-0.0690321	0.0886876	-0.0872392	-0.119524	-0.12449	0.745327	0.74881	0.790062	1	0.706263	0.71886	0.778548	0.761823	0.651818	0.726926
KHI	-0.0353665	0.608671	-0.593387	-0.302395	0.845612	0.0234639	-0.453258	-0.0885025	0.00891702	-0.325911	-0.0965037	-0.263133	-0.325563	-0.0271793	-0.321284	-0.376305	-0.416443	0.540276	0.410753	0.505585	0.362981	0.651602	0.489145	0.398416	0.442612	0.546022	0.557084	0.36555	-0.245444	-0.0531283	0.0188032	-0.24205	-0.0478041	-0.175189	-0.242519	-0.00983432	-0.217145	-0.200753	-0.342236	0.774436	0.753664	0.826523	0.706263	1	0.772334	0.746196	0.838094	0.784353	0.889801
MgHI	-0.0772653	0.615876	-0.571425	-0.279498	0.835359	0.0442255	-0.344903	0.209117	0.0516275	-0.1884	-0.195519	-0.0643919	-0.19849	-0.0639345	-0.14365	-0.201245	-0.250148	0.58799	0.60137	0.528891	0.471659	0.607154	0.593838	0.486733	0.425	0.636931	0.634173	0.492133	-0.165599	0.225758	0.0606802	-0.124492	-0.116908	-0.0127822	-0.130738	-0.0290155	-0.0681819	-0.0805245	-0.186489	0.800075	0.897098	0.819304	0.71886	0.772334	1	0.898562	0.691496	0.862753	0.864573
MnHI	0.0196401	0.619085	-0.502332	-0.213422	0.804797	0.00348112	-0.386716	0.19202	0.130798	-0.193518	-0.233546	-0.074793	-0.251699	0.00137737	-0.153541	-0.242966	-0.257411	0.576183	0.597176	0.578947	0.469363	0.593496	0.595002	0.456611	0.474907	0.639444	0.624094	0.499523	-0.227916	0.192744	0.100048	-0.150343	-0.180699	-0.0491885	-0.197522	0.00533972	-0.110646	-0.141949	-0.217461	0.783513	0.909194	0.821695	0.778548	0.746196	0.898562	1	0.710271	0.783756	0.834756
NaHI	-0.00954428	0.690266	-0.442726	-0.129442	0.802894	-0.00713269	-0.555434	-0.0281405	0.0863867	-0.278037	-0.273397	-0.269232	-0.307616	0.262903	-0.363202	-0.452348	-0.391803	0.595667	0.513455	0.606949	0.46567	0.648775	0.566203	0.492935	0.671384	0.616042	0.623709	0.463137	-0.336217	-0.0147637	0.0551179	-0.22472	-0.220131	-0.205886	-0.250381	0.223817	-0.281381	-0.275818	-0.343805	0.781366	0.695221	0.803175	0.761823	0.838094	0.691496	0.710271	1	0.675802	0.767009
PHI	-0.113899	0.639358	-0.530381	-0.22935	0.812623	0.104869	-0.292675	0.042959	-0.0965887	-0.297268	-0.0776111	-0.218246	-0.306064	-0.0403797	-0.239603	-0.231077	-0.379277	0.638327	0.529478	0.479977	0.422978	0.693858	0.550552	0.456294	0.447681	0.624373	0.651207	0.43786	-0.083396	0.106614	-0.0146826	-0.182639	0.027056	-0.0842467	-0.18292	0.0223402	-0.0915312	-0.0488585	-0.260651	0.790565	0.741908	0.787788	0.651818	0.784353	0.862753	0.783756	0.675802	1	0.849754
SHI	-0.0634868	0.657058	-0.63534	-0.323404	0.898722	0.0693611	-0.419526	-0.028257	-0.0212523	-0.347715	-0.270561	-0.313047	-0.390323	-0.0123266	-0.363048	-0.244977	-0.450696	0.609326	0.49284	0.530404	0.413463	0.613233	0.514024	0.409834	0.485443	0.580349	0.665996	0.395426	-0.187378	0.0270193	0.0192283	-0.241754	-0.154181	-0.182753	-0.270632	0.0252761	-0.214361	-0.0846684	-0.347328	0.855254	0.830945	0.873741	0.726926	0.889801	0.864573	0.834756	0.767009	0.849754	1
ZnHI	-0.15058	0.634324	-0.492515	-0.196156	0.796629	0.0301371	-0.232495	0.137313	0.0336794	-0.259109	-0.225087	-0.0793346	-0.201265	0.00520183	-0.182587	-0.139601	-0.224411	0.649909	0.571685	0.536496	0.444625	0.617907	0.606612	0.523034	0.462163	0.641262	0.678337	0.540879	-0.106981	0.151102	0.0452388	-0.184162	-0.151075	-0.0297982	-0.138466	0.0262483	-0.10548	-0.0525446	-0.165337	0.799032	0.711258	0.789648	0.651191	0.739619	0.804833	0.740086	0.696423	0.837743	0.806967
Pearson correlation coefficient for the selected traits of interest based on population Par x W239 in 2017 supplied with 200kg N/ha.
	Height	GrnYld85	StrwYld85	BmsYld85	HI	TGW	GrnNCnc	GrnCaCnc	GrnCuCnc	GrnFeCnc	GrnKCnc	GrnMgCnc	GrnMnCnc	GrnNaCnc	GrnPCnc	GrnSCnc	GrnZnCnc	GrnNOff	GrnCaOff	GrnCuOff	GrnFeOff	GrnKOff	GrnMgOff	GrnMnOff	GrnNaOff	GrnPOff	GrnSOff	GrnZnOff	NWtGr	CaWtGr	CuWtGr	FeWtGr	KWtGr	MgWtGr	MnWtGr	NaWtGr	PWtGr	SWtGr	ZnWtGr	NHI	CaHI	CuHI	FeHI	KHI	MgHI	MnHI	NaHI	PHI	SHI
Height	1	-0.297635	0.064475	-0.115947	-0.325928	-0.0493822	0.0966814	-0.10367	-0.122445	0.109989	0.0970757	0.134315	0.059146	-0.115158	-0.0321112	0.10566	0.189098	-0.248574	-0.269068	-0.302973	-0.0960996	-0.258875	-0.24903	-0.211198	-0.26071	-0.293879	-0.259629	-0.187988	0.0288781	-0.13092	-0.106907	0.0828976	0.0267125	0.0570182	0.0275036	-0.123444	-0.0618262	0.0298049	0.126357	-0.210497	-0.196692	-0.285616	-0.186929	-0.204456	-0.219685	-0.26843	-0.238331	-0.158869	-0.233126
GrnYld85	-0.297635	1	0.270917	0.733702	0.639482	0.218197	-0.0507666	0.154051	0.109516	-0.142115	-0.041134	-0.221813	0.0366754	0.240348	0.000491046	-0.0855599	-0.227895	0.921199	0.78547	0.873296	0.473409	0.936831	0.901834	0.818148	0.783244	0.915953	0.944138	0.829844	0.114414	0.24338	0.180214	-0.066259	0.127416	-0.0213196	0.125058	0.314733	0.144327	0.101667	-0.0688445	0.524852	0.42402	0.582287	0.338946	0.306706	0.496291	0.53108	0.450183	0.345125	0.405901
StrwYld85	0.064475	0.270917	1	0.852834	-0.553462	0.194034	0.0486948	-0.0465867	-0.0593862	0.173853	0.0787467	-0.021004	0.0475707	-0.180592	-0.0572657	-0.0903309	-0.0965504	0.273942	0.161006	0.203505	0.285593	0.283451	0.26705	0.232917	0.0647741	0.232788	0.241593	0.218359	0.158772	0.0270314	0.0459719	0.200928	0.188632	0.103248	0.123068	-0.0962188	0.0747165	0.074287	0.0235297	-0.520175	-0.453932	-0.437148	-0.399705	-0.563403	-0.509834	-0.416019	-0.520652	-0.354068	-0.546225
BmsYld85	-0.115947	0.733702	0.852834	1	-0.043772	0.255328	0.0068328	0.0506837	0.0174903	0.0456245	0.0332709	-0.135153	0.053474	0.00290773	-0.0401557	-0.110175	-0.191778	0.69309	0.539743	0.617385	0.458402	0.708282	0.67772	0.60823	0.470608	0.661195	0.682699	0.604298	0.174139	0.151107	0.130211	0.105885	0.202269	0.0613141	0.15471	0.102815	0.131033	0.107588	-0.0207372	-0.0824588	-0.0903981	0.00730407	-0.0982717	-0.23131	-0.0906532	-0.0055597	-0.123302	-0.062706	-0.165374
HI	-0.325928	0.639482	-0.553462	-0.043772	1	0.0439144	-0.101285	0.160284	0.143373	-0.268028	-0.112492	-0.173668	-0.0170223	0.359496	0.0526609	0.0125442	-0.116205	0.562772	0.537601	0.583961	0.170129	0.572749	0.560753	0.507764	0.62096	0.602165	0.620603	0.539695	-0.0335584	0.182659	0.124917	-0.221204	-0.0414819	-0.0930199	0.00576043	0.360113	0.0780367	0.046863	-0.068232	0.86595	0.741802	0.865835	0.617293	0.721553	0.83989	0.80696	0.816404	0.591031	0.796624
TGW	-0.0493822	0.218197	0.194034	0.255328	0.0439144	1	0.0575698	-0.17995	0.262998	0.297014	0.0575076	0.134358	0.17469	-0.135608	-0.023409	-0.0170803	-0.0181602	0.235786	0.0348099	0.305644	0.368987	0.235053	0.281951	0.269983	0.0449439	0.195188	0.215421	0.211874	0.71155	0.253298	0.675604	0.488141	0.744326	0.711097	0.574545	0.272155	0.622496	0.70562	0.523374	0.105318	-0.00124954	0.170063	0.0647473	-0.0627439	0.0391427	0.0441594	-0.103921	-0.0453369	-0.0127129
GrnNCnc	0.0966814	-0.0507666	0.0486948	0.0068328	-0.101285	0.0575698	1	0.0650988	0.142392	0.0203445	0.0418555	0.413713	0.317755	0.012803	0.259511	0.248514	0.380152	0.33663	-0.0120069	0.0403403	0.0212693	-0.0447074	0.11321	0.12576	-0.0130588	0.0493173	0.0366986	0.159417	0.741254	0.0957642	0.141766	0.0463589	0.0649668	0.333934	0.291582	0.0407369	0.246573	0.220935	0.362236	0.173016	-0.0304438	-0.0920853	-0.138204	-0.159822	-0.0768622	-0.031198	-0.153469	-0.102497	-0.162632
GrnCaCnc	-0.10367	0.154051	-0.0465867	0.0506837	0.160284	-0.17995	0.0650988	1	0.155031	-0.203631	-0.143475	0.286558	0.32406	0.170427	0.234095	0.115975	0.128919	0.16236	0.726376	0.205075	-0.0860409	0.0873864	0.283993	0.299467	0.201771	0.238357	0.193079	0.217273	-0.0755088	0.90452	0.0348863	-0.218865	-0.227746	0.0913952	0.186407	0.0919862	0.0671724	-0.0462176	0.0118874	0.151675	0.583902	0.167228	0.111433	0.0620647	0.348158	0.425075	0.0557336	0.173058	0.141246
GrnCuCnc	-0.122445	0.109516	-0.0593862	0.0174903	0.143373	0.262998	0.142392	0.155031	1	0.0650753	-0.104315	0.436115	0.267048	0.200523	0.552393	0.44896	0.401618	0.165145	0.172612	0.573607	0.0995045	0.0775547	0.299006	0.24903	0.190355	0.319681	0.245217	0.323752	0.274958	0.270965	0.888051	0.119015	0.107133	0.466562	0.334438	0.296217	0.601222	0.506105	0.487001	0.147612	0.232905	0.496869	0.186617	-0.0231154	0.111167	0.201978	0.0781681	0.279854	0.200538
GrnFeCnc	0.109989	-0.142115	0.173853	0.0456245	-0.268028	0.297014	0.0203445	-0.203631	0.0650753	1	0.0574936	0.0449455	0.166947	-0.0782403	-0.16546	-0.269313	-0.0313578	-0.116126	-0.228653	-0.0777844	0.77774	-0.108997	-0.129451	-0.0222722	-0.11483	-0.182284	-0.218262	-0.13558	0.213366	-0.0790166	0.196851	0.973479	0.251287	0.221326	0.266929	0.0465423	0.0557735	0.01806	0.131672	-0.239628	-0.268547	-0.295392	0.209295	-0.143445	-0.328707	-0.296499	-0.171882	-0.421119	-0.329796
GrnKCnc	0.0970757	-0.041134	0.0787467	0.0332709	-0.112492	0.0575076	0.0418555	-0.143475	-0.104315	0.0574936	1	-0.0255972	0.112188	0.0200142	0.217903	0.0355857	0.0764781	-0.0352233	-0.129804	-0.0687628	0.0700756	0.306631	-0.0536703	0.0183523	-0.00946608	0.050429	-0.0345634	0.00144764	0.0603565	-0.129305	-0.0490286	0.0700917	0.708046	0.0111272	0.103398	0.0472205	0.201544	0.0604116	0.0882217	-0.113774	-0.0833421	-0.123864	0.069015	0.0250653	-0.0656611	-0.0735884	-0.0577689	-0.0179771	-0.101249
GrnMgCnc	0.134315	-0.221813	-0.021004	-0.135153	-0.173668	0.134358	0.413713	0.286558	0.436115	0.0449455	-0.0255972	1	0.405962	-0.0742132	0.625007	0.402327	0.680076	-0.0587362	0.0179869	0.0303647	-0.0996672	-0.219642	0.216541	0.0471461	-0.200004	0.0608081	-0.0716648	0.184951	0.384064	0.343232	0.401723	0.0793452	0.0710695	0.791173	0.397621	-0.0130493	0.575344	0.377401	0.652988	-0.0990144	0.0798325	-0.0445525	-0.154078	-0.287731	0.0105612	-0.0303528	-0.261695	-0.117703	-0.214179
GrnMnCnc	0.059146	0.0366754	0.0475707	0.053474	-0.0170223	0.17469	0.317755	0.32406	0.267048	0.166947	0.112188	0.405962	1	-0.0303437	0.288957	0.115939	0.355083	0.150159	0.206734	0.169276	0.1591	0.0680667	0.207797	0.597806	0.00518827	0.150628	0.0719059	0.229784	0.341206	0.390672	0.291772	0.18087	0.188416	0.397315	0.905033	0.0417131	0.336949	0.20401	0.393849	-0.0258019	0.153279	0.0287052	-0.0224344	-0.0506056	0.0790579	0.115962	-0.129737	0.0149546	-0.0835151
GrnNaCnc	-0.115158	0.240348	-0.180592	0.00290773	0.359496	-0.135608	0.012803	0.170427	0.200523	-0.0782403	0.0200142	-0.0742132	-0.0303437	1	0.210534	0.106731	0.0801722	0.229103	0.279909	0.294414	0.10519	0.243413	0.201781	0.178034	0.784692	0.301241	0.257635	0.259706	-0.0816703	0.1071	0.0865455	-0.0929972	-0.0809869	-0.135822	-0.0823567	0.914831	0.0826693	-0.0175813	0.00372385	0.330403	0.326096	0.404947	0.395707	0.166639	0.280527	0.2491	0.688576	0.380364	0.346206
GrnPCnc	-0.0321112	0.000491046	-0.0572657	-0.0401557	0.0526609	-0.023409	0.259511	0.234095	0.552393	-0.16546	0.217903	0.625007	0.288957	0.210534	1	0.671763	0.636632	0.0863167	0.128368	0.254936	-0.137037	0.0751514	0.270315	0.157853	0.111867	0.394967	0.206439	0.340345	0.162414	0.214768	0.415624	-0.149636	0.113856	0.421776	0.222562	0.190371	0.766849	0.458744	0.534285	0.0431002	0.191155	0.27663	0.0961001	-0.183446	0.168323	0.202738	0.0435034	0.354351	0.110869
GrnSCnc	0.10566	-0.0855599	-0.0903309	-0.110175	0.0125442	-0.0170803	0.248514	0.115975	0.44896	-0.269313	0.0355857	0.402327	0.115939	0.106731	0.671763	1	0.67114	0.00683928	-0.00302071	0.119051	-0.286511	-0.0720316	0.0890545	-0.0101827	-0.0196267	0.162021	0.241737	0.274539	0.157952	0.102128	0.339505	-0.241578	-0.00587	0.263314	0.0768752	0.0928484	0.516688	0.695824	0.564758	0.102794	0.168552	0.293266	-0.0801244	-0.0563641	0.123698	0.131421	-0.0033763	0.540725	0.338258
GrnZnCnc	0.189098	-0.227895	-0.0965504	-0.191778	-0.116205	-0.0181602	0.380152	0.128919	0.401618	-0.0313578	0.0764781	0.680076	0.355083	0.0801722	0.636632	0.67114	1	-0.0785782	-0.0941085	-0.00714106	-0.150205	-0.187194	0.06572	0.00552392	-0.115548	0.0348324	-0.00293716	0.347139	0.254043	0.115063	0.303329	-0.0176828	0.0294734	0.467042	0.278555	0.0750822	0.490395	0.462045	0.841463	-0.0690585	0.0960814	0.0948898	-0.0405305	-0.184692	0.0488203	-0.0441848	-0.109407	0.205452	0.0145585
GrnNOff	-0.248574	0.921199	0.273942	0.69309	0.562772	0.235786	0.33663	0.16236	0.165145	-0.116126	-0.0352233	-0.0587362	0.150159	0.229103	0.0863167	0.00683928	-0.0785782	1	0.730615	0.840609	0.461512	0.860425	0.888587	0.816574	0.731568	0.875538	0.899831	0.837229	0.398575	0.261611	0.233566	-0.0343356	0.143261	0.107425	0.228383	0.31316	0.225666	0.181046	0.0703949	0.56063	0.383242	0.515908	0.268115	0.22812	0.430515	0.485985	0.367542	0.283019	0.319623
GrnCaOff	-0.269068	0.78547	0.161006	0.539743	0.537601	0.0348099	-0.0120069	0.726376	0.172612	-0.228653	-0.129804	0.0179869	0.206734	0.279909	0.128368	-0.00302071	-0.0941085	0.730615	1	0.731659	0.266274	0.696376	0.796952	0.742276	0.67261	0.774748	0.766912	0.699085	0.0173753	0.727819	0.144425	-0.188308	-0.0641473	0.0345083	0.185066	0.280299	0.124783	0.0272074	-0.0571522	0.452285	0.653336	0.500767	0.291168	0.254094	0.554865	0.62479	0.350526	0.335214	0.367224
GrnCuOff	-0.302973	0.873296	0.203505	0.617385	0.583961	0.305644	0.0403403	0.205075	0.573607	-0.0777844	-0.0687628	0.0303647	0.169276	0.294414	0.254936	0.119051	-0.00714106	0.840609	0.731659	1	0.445526	0.810707	0.886082	0.798427	0.737043	0.903768	0.885488	0.831214	0.235958	0.334676	0.577295	0.00962434	0.166619	0.20918	0.273017	0.401383	0.398516	0.307662	0.166146	0.497837	0.450924	0.701424	0.366983	0.231268	0.448455	0.520538	0.400993	0.385073	0.407104
GrnFeOff	-0.0960996	0.473409	0.285593	0.458402	0.170129	0.368987	0.0212693	-0.0860409	0.0995045	0.77774	0.0700756	-0.0996672	0.1591	0.10519	-0.137037	-0.286511	-0.150205	0.461512	0.266274	0.445526	1	0.481486	0.423345	0.461591	0.392094	0.391041	0.373686	0.387388	0.264761	0.067229	0.251604	0.809125	0.311641	0.163979	0.29024	0.251912	0.128227	0.0616984	0.0749867	0.149876	0.010622	0.0993066	0.445488	0.0801075	0.0227198	0.0777139	0.151276	-0.142176	-0.030833
GrnKOff	-0.258875	0.936831	0.283451	0.708282	0.572749	0.235053	-0.0447074	0.0873864	0.0775547	-0.108997	0.306631	-0.219642	0.0680667	0.243413	0.0751514	-0.0720316	-0.187194	0.860425	0.696376	0.810707	0.481486	1	0.839983	0.781647	0.747135	0.890047	0.885192	0.79257	0.127854	0.180902	0.165178	-0.0305981	0.372246	-0.0110939	0.153821	0.325843	0.212	0.121324	-0.0277469	0.460136	0.373766	0.520216	0.354356	0.302142	0.449909	0.477404	0.416441	0.32348	0.352858
GrnMgOff	-0.24903	0.901834	0.26705	0.67772	0.560753	0.281951	0.11321	0.283993	0.299006	-0.129451	-0.0536703	0.216541	0.207797	0.201781	0.270315	0.0890545	0.06572	0.888587	0.796952	0.886082	0.423345	0.839983	1	0.8358	0.690009	0.942554	0.91305	0.911482	0.274236	0.4002	0.357423	-0.0371753	0.161566	0.32884	0.296173	0.304911	0.396773	0.269465	0.216119	0.476179	0.459584	0.565345	0.264211	0.186752	0.501212	0.516748	0.333028	0.29584	0.316868
GrnMnOff	-0.211198	0.818148	0.232917	0.60823	0.507764	0.269983	0.12576	0.299467	0.24903	-0.0222722	0.0183523	0.0471461	0.597806	0.178034	0.157853	-0.0101827	0.00552392	0.816574	0.742276	0.798427	0.461591	0.781647	0.8358	1	0.630275	0.813892	0.790913	0.785002	0.273299	0.408039	0.315682	0.0446638	0.198046	0.202026	0.614602	0.27669	0.29972	0.18931	0.154894	0.414803	0.425037	0.489111	0.255705	0.224696	0.446618	0.494559	0.294446	0.295445	0.290259
GrnNaOff	-0.26071	0.783244	0.0647741	0.470608	0.62096	0.0449439	-0.0130588	0.201771	0.190355	-0.11483	-0.00946608	-0.200004	0.00518827	0.784692	0.111867	-0.0196267	-0.115548	0.731568	0.67261	0.737043	0.392094	0.747135	0.690009	0.630275	1	0.761297	0.74786	0.675917	0.0235185	0.215131	0.160467	-0.0798123	0.0269709	-0.112386	0.0255147	0.775126	0.121324	0.0245109	-0.0638179	0.539099	0.450458	0.602685	0.462335	0.289349	0.465868	0.469658	0.714285	0.427128	0.45032
GrnPOff	-0.293879	0.915953	0.232788	0.661195	0.602165	0.195188	0.0493173	0.238357	0.319681	-0.182284	0.050429	0.0608081	0.150628	0.301241	0.394967	0.162021	0.0348324	0.875538	0.774748	0.903768	0.391041	0.890047	0.942554	0.813892	0.761297	1	0.940437	0.893941	0.168501	0.314801	0.332037	-0.106873	0.167311	0.1631	0.208104	0.362406	0.437886	0.26003	0.144138	0.486412	0.463421	0.633189	0.346434	0.198647	0.517971	0.559039	0.427723	0.421464	0.393575
GrnSOff	-0.259629	0.944138	0.241593	0.682699	0.620603	0.215421	0.0366986	0.193079	0.245217	-0.218262	-0.0345634	-0.0716648	0.0719059	0.257635	0.206439	0.241737	-0.00293716	0.899831	0.766912	0.885488	0.373686	0.885192	0.91305	0.790913	0.74786	0.940437	1	0.899472	0.173111	0.279475	0.284001	-0.133617	0.124704	0.0802583	0.149655	0.328927	0.30417	0.331241	0.121863	0.541055	0.469897	0.65185	0.289563	0.281005	0.524187	0.553633	0.429965	0.487893	0.497655
GrnZnOff	-0.187988	0.829844	0.218359	0.604298	0.539695	0.211874	0.159417	0.217273	0.323752	-0.13558	0.00144764	0.184951	0.229784	0.259706	0.340345	0.274539	0.347139	0.837229	0.699085	0.831214	0.387388	0.79257	0.911482	0.785002	0.675917	0.893941	0.899472	1	0.258158	0.300676	0.344174	-0.0529836	0.147664	0.26185	0.278898	0.334158	0.408693	0.351895	0.417268	0.453058	0.454943	0.600943	0.299019	0.189714	0.497291	0.474715	0.361047	0.417723	0.380965
NWtGr	0.0288781	0.114414	0.158772	0.174139	-0.0335584	0.71155	0.741254	-0.0755088	0.274958	0.213366	0.0603565	0.384064	0.341206	-0.0816703	0.162414	0.157952	0.254043	0.398575	0.0173753	0.235958	0.264761	0.127854	0.274236	0.273299	0.0235185	0.168501	0.173111	0.258158	1	0.237	0.551759	0.360652	0.540838	0.714892	0.591828	0.211216	0.588103	0.625516	0.605799	0.200035	-0.0148805	0.0534276	-0.0517521	-0.14805	-0.0190477	0.0123596	-0.169798	-0.108436	-0.119873
CaWtGr	-0.13092	0.24338	0.0270314	0.151107	0.182659	0.253298	0.0957642	0.90452	0.270965	-0.0790166	-0.129305	0.343232	0.390672	0.1071	0.214768	0.102128	0.115063	0.261611	0.727819	0.334676	0.067229	0.180902	0.4002	0.408039	0.215131	0.314801	0.279475	0.300676	0.237	1	0.329287	-0.0106973	0.0876803	0.399123	0.428669	0.20573	0.330311	0.255128	0.233871	0.207535	0.58059	0.242987	0.136981	0.0399309	0.366656	0.440281	0.0136177	0.150303	0.1401
CuWtGr	-0.106907	0.180214	0.0459719	0.130211	0.124917	0.675604	0.141766	0.0348863	0.888051	0.196851	-0.0490286	0.401723	0.291772	0.0865455	0.415624	0.339505	0.303329	0.233566	0.144425	0.577295	0.251604	0.165178	0.357423	0.315682	0.160467	0.332037	0.284001	0.344174	0.551759	0.329287	1	0.328215	0.437269	0.697702	0.532532	0.353585	0.758962	0.72507	0.625182	0.159032	0.176787	0.457344	0.175031	-0.047991	0.100019	0.17288	0.00860846	0.194573	0.147268
FeWtGr	0.0828976	-0.066259	0.200928	0.105885	-0.221204	0.488141	0.0463589	-0.218865	0.119015	0.973479	0.0700917	0.0793452	0.18087	-0.0929972	-0.149636	-0.241578	-0.0176828	-0.0343356	-0.188308	0.00962434	0.809125	-0.0305981	-0.0371753	0.0446638	-0.0798123	-0.106873	-0.133617	-0.0529836	0.360652	-0.0106973	0.328215	1	0.394936	0.363594	0.359945	0.11045	0.19216	0.175958	0.247617	-0.171173	-0.230623	-0.216592	0.230494	-0.140254	-0.275387	-0.244615	-0.171542	-0.386697	-0.29491
KWtGr	0.0267125	0.127416	0.188632	0.202269	-0.0414819	0.744326	0.0649668	-0.227746	0.107133	0.251287	0.708046	0.0710695	0.188416	-0.0809869	0.113856	-0.00587	0.0294734	0.143261	-0.0641473	0.166619	0.311641	0.372246	0.161566	0.198046	0.0269709	0.167311	0.124704	0.147664	0.540838	0.0876803	0.437269	0.394936	1	0.505319	0.467116	0.225274	0.562974	0.526375	0.421375	0.00120806	-0.0558582	0.0340996	0.0922932	-0.0243997	-0.0145299	-0.0179064	-0.107398	-0.056695	-0.0817629
MgWtGr	0.0570182	-0.0213196	0.103248	0.0613141	-0.0930199	0.711097	0.333934	0.0913952	0.466562	0.221326	0.0111272	0.791173	0.397315	-0.135822	0.421776	0.263314	0.467042	0.107425	0.0345083	0.20918	0.163979	-0.0110939	0.32884	0.202026	-0.112386	0.1631	0.0802583	0.26185	0.714892	0.399123	0.697702	0.363594	0.505319	1	0.638077	0.158261	0.786709	0.694676	0.782857	-0.00213956	0.0586558	0.0730676	-0.0658614	-0.237861	0.0337916	0.00524407	-0.244179	-0.119895	-0.161073
MnWtGr	0.0275036	0.125058	0.123068	0.15471	0.00576043	0.574545	0.291582	0.186407	0.334438	0.266929	0.103398	0.397621	0.905033	-0.0823567	0.222562	0.0768752	0.278555	0.228383	0.185066	0.273017	0.29024	0.153821	0.296173	0.614602	0.0255147	0.208104	0.149655	0.278898	0.591828	0.428669	0.532532	0.359945	0.467116	0.638077	1	0.152297	0.54197	0.464252	0.545456	0.0265744	0.125495	0.0954643	0.003326	-0.0712656	0.0816666	0.113623	-0.148475	-0.0179246	-0.0797202
NaWtGr	-0.123444	0.314733	-0.0962188	0.102815	0.360113	0.272155	0.0407369	0.0919862	0.296217	0.0465423	0.0472205	-0.0130493	0.0417131	0.914831	0.190371	0.0928484	0.0750822	0.31316	0.280299	0.401383	0.251912	0.325843	0.304911	0.27669	0.775126	0.362406	0.328927	0.334158	0.211216	0.20573	0.353585	0.11045	0.225274	0.158261	0.152297	1	0.328274	0.26486	0.21864	0.362797	0.312115	0.454455	0.407811	0.129649	0.282055	0.253857	0.616848	0.348539	0.322533
PWtGr	-0.0618262	0.144327	0.0747165	0.131033	0.0780367	0.622496	0.246573	0.0671724	0.601222	0.0557735	0.201544	0.575344	0.336949	0.0826693	0.766849	0.516688	0.490395	0.225666	0.124783	0.398516	0.128227	0.212	0.396773	0.29972	0.121324	0.437886	0.30417	0.408693	0.588103	0.330311	0.758962	0.19216	0.562974	0.786709	0.54197	0.328274	1	0.813246	0.757593	0.111716	0.155145	0.334792	0.119498	-0.177119	0.163881	0.192685	-0.0242799	0.256477	0.0870652
SWtGr	0.0298049	0.101667	0.074287	0.107588	0.046863	0.70562	0.220935	-0.0462176	0.506105	0.01806	0.0604116	0.377401	0.20401	-0.0175813	0.458744	0.695824	0.462045	0.181046	0.0272074	0.307662	0.0616984	0.121324	0.269465	0.18931	0.0245109	0.26003	0.331241	0.351895	0.625516	0.255128	0.72507	0.175958	0.526375	0.694676	0.464252	0.26486	0.813246	1	0.776218	0.155781	0.122676	0.335996	-0.0068204	-0.0818414	0.120411	0.130714	-0.0691222	0.355692	0.23609
ZnWtGr	0.126357	-0.0688445	0.0235297	-0.0207372	-0.068232	0.523374	0.362236	0.0118874	0.487001	0.131672	0.0882217	0.652988	0.393849	0.00372385	0.534285	0.564758	0.841463	0.0703949	-0.0571522	0.166146	0.0749867	-0.0277469	0.216119	0.154894	-0.0638179	0.144138	0.121863	0.417268	0.605799	0.233871	0.625182	0.247617	0.421375	0.782857	0.545456	0.21864	0.757593	0.776218	1	0.00661161	0.0863238	0.179358	0.00317402	-0.191676	0.0661468	-0.00799642	-0.138277	0.152243	0.00898858
NHI	-0.210497	0.524852	-0.520175	-0.0824588	0.86595	0.105318	0.173016	0.151675	0.147612	-0.239628	-0.113774	-0.0990144	-0.0258019	0.330403	0.0431002	0.102794	-0.0690585	0.56063	0.452285	0.497837	0.149876	0.460136	0.476179	0.414803	0.539099	0.486412	0.541055	0.453058	0.200035	0.207535	0.159032	-0.171173	0.00120806	-0.00213956	0.0265744	0.362797	0.111716	0.155781	0.00661161	1	0.68447	0.750507	0.550492	0.64997	0.764923	0.748944	0.69664	0.562644	0.748747
CaHI	-0.196692	0.42402	-0.453932	-0.0903981	0.741802	-0.00124954	-0.0304438	0.583902	0.232905	-0.268547	-0.0833421	0.0798325	0.153279	0.326096	0.191155	0.168552	0.0960814	0.383242	0.653336	0.450924	0.010622	0.373766	0.459584	0.425037	0.450458	0.463421	0.469897	0.454943	-0.0148805	0.58059	0.176787	-0.230623	-0.0558582	0.0586558	0.125495	0.312115	0.155145	0.122676	0.0863238	0.68447	1	0.709521	0.525452	0.590275	0.835847	0.840849	0.57689	0.508713	0.67875
CuHI	-0.285616	0.582287	-0.437148	0.00730407	0.865835	0.170063	-0.0920853	0.167228	0.496869	-0.295392	-0.123864	-0.0445525	0.0287052	0.404947	0.27663	0.293266	0.0948898	0.515908	0.500767	0.701424	0.0993066	0.520216	0.565345	0.489111	0.602685	0.633189	0.65185	0.600943	0.0534276	0.242987	0.457344	-0.216592	0.0340996	0.0730676	0.0954643	0.454455	0.334792	0.335996	0.179358	0.750507	0.709521	1	0.575651	0.59865	0.755576	0.748678	0.718358	0.747375	0.826957
FeHI	-0.186929	0.338946	-0.399705	-0.0982717	0.617293	0.0647473	-0.138204	0.111433	0.186617	0.209295	0.069015	-0.154078	-0.0224344	0.395707	0.0961001	-0.0801244	-0.0405305	0.268115	0.291168	0.366983	0.445488	0.354356	0.264211	0.255705	0.462335	0.346434	0.289563	0.299019	-0.0517521	0.136981	0.175031	0.230494	0.0922932	-0.0658614	0.003326	0.407811	0.119498	-0.0068204	0.00317402	0.550492	0.525452	0.575651	1	0.414463	0.489236	0.582563	0.611754	0.386254	0.477488
KHI	-0.204456	0.306706	-0.563403	-0.23131	0.721553	-0.0627439	-0.159822	0.0620647	-0.0231154	-0.143445	0.0250653	-0.287731	-0.0506056	0.166639	-0.183446	-0.0563641	-0.184692	0.22812	0.254094	0.231268	0.0801075	0.302142	0.186752	0.224696	0.289349	0.198647	0.281005	0.189714	-0.14805	0.0399309	-0.047991	-0.140254	-0.0243997	-0.237861	-0.0712656	0.129649	-0.177119	-0.0818414	-0.191676	0.64997	0.590275	0.59865	0.414463	1	0.663299	0.57496	0.625143	0.518626	0.809796
MgHI	-0.219685	0.496291	-0.509834	-0.0906532	0.83989	0.0391427	-0.0768622	0.348158	0.111167	-0.328707	-0.0656611	0.0105612	0.0790579	0.280527	0.168323	0.123698	0.0488203	0.430515	0.554865	0.448455	0.0227198	0.449909	0.501212	0.446618	0.465868	0.517971	0.524187	0.497291	-0.0190477	0.366656	0.100019	-0.275387	-0.0145299	0.0337916	0.0816666	0.282055	0.163881	0.120411	0.0661468	0.764923	0.835847	0.755576	0.489236	0.663299	1	0.857631	0.656307	0.618332	0.792193
MnHI	-0.26843	0.53108	-0.416019	-0.0055597	0.80696	0.0441594	-0.031198	0.425075	0.201978	-0.296499	-0.0735884	-0.0303528	0.115962	0.2491	0.202738	0.131421	-0.0441848	0.485985	0.62479	0.520538	0.0777139	0.477404	0.516748	0.494559	0.469658	0.559039	0.553633	0.474715	0.0123596	0.440281	0.17288	-0.244615	-0.0179064	0.00524407	0.113623	0.253857	0.192685	0.130714	-0.00799642	0.748944	0.840849	0.748678	0.582563	0.57496	0.857631	1	0.612266	0.598393	0.71492
NaHI	-0.238331	0.450183	-0.520652	-0.123302	0.816404	-0.103921	-0.153469	0.0557336	0.0781681	-0.171882	-0.0577689	-0.261695	-0.129737	0.688576	0.0435034	-0.0033763	-0.109407	0.367542	0.350526	0.400993	0.151276	0.416441	0.333028	0.294446	0.714285	0.427723	0.429965	0.361047	-0.169798	0.0136177	0.00860846	-0.171542	-0.107398	-0.244179	-0.148475	0.616848	-0.0242799	-0.0691222	-0.138277	0.69664	0.57689	0.718358	0.611754	0.625143	0.656307	0.612266	1	0.534786	0.718968
PHI	-0.158869	0.345125	-0.354068	-0.062706	0.591031	-0.0453369	-0.102497	0.173058	0.279854	-0.421119	-0.0179771	-0.117703	0.0149546	0.380364	0.354351	0.540725	0.205452	0.283019	0.335214	0.385073	-0.142176	0.32348	0.29584	0.295445	0.427128	0.421464	0.487893	0.417723	-0.108436	0.150303	0.194573	-0.386697	-0.056695	-0.119895	-0.0179246	0.348539	0.256477	0.355692	0.152243	0.562644	0.508713	0.747375	0.386254	0.518626	0.618332	0.598393	0.534786	1	0.862032
SHI	-0.233126	0.405901	-0.546225	-0.165374	0.796624	-0.0127129	-0.162632	0.141246	0.200538	-0.329796	-0.101249	-0.214179	-0.0835151	0.346206	0.110869	0.338258	0.0145585	0.319623	0.367224	0.407104	-0.030833	0.352858	0.316868	0.290259	0.45032	0.393575	0.497655	0.380965	-0.119873	0.1401	0.147268	-0.29491	-0.0817629	-0.161073	-0.0797202	0.322533	0.0870652	0.23609	0.00898858	0.748747	0.67875	0.826957	0.477488	0.809796	0.792193	0.71492	0.718968	0.862032	1
ZnHI	-0.187681	0.465065	-0.343233	0.0100062	0.687373	0.0170435	-0.0056655	0.154587	0.360393	-0.270934	-0.0915389	0.0366081	0.0253195	0.427057	0.37507	0.466324	0.276806	0.436513	0.408358	0.528128	0.0692484	0.414231	0.478712	0.394044	0.542477	0.550317	0.58934	0.586476	0.00611503	0.15711	0.284732	-0.226709	-0.0564188	0.0332718	0.0250236	0.412772	0.314035	0.349356	0.251999	0.623564	0.534772	0.797145	0.508648	0.444923	0.626327	0.635173	0.643733	0.819263	0.762422
[truncated: 1 more columns]

## Sheet: ParxW292
Correlation between concentrations of minerals in grain and plant height, straw biomass, above ground biomass, grain yield, harvest index and thousand grain weight in Par x W292.
Pearson correlation coefficient for the selected traits of interest based on population Par x W292 in 2012.
	Height	GrnYld85	StrwYld85	BmsYld85	HI	TGW	GrnNCnc	GrnCaCnc	GrnCuCnc	GrnFeCnc	GrnKCnc	GrnMgCnc	GrnMnCnc	GrnNaCnc	GrnPCnc	GrnSCnc	GrnZnCnc	GrnNOff	GrnCaOff	GrnCuOff	GrnFeOff	GrnKOff	GrnMgOff	GrnMnOff	GrnNaOff	GrnPOff	GrnSOff	GrnZnOff	NWtGr	CaWtGr	CuWtGr	FeWtGr	KWtGr	MgWtGr	MnWtGr	NaWtGr	PWtGr	SWtGr	ZnWtGr	NHI
Height	1	0.24634	0.0572732	0.122912	0.169809	0.238831	0.0640102	-0.207096	-0.1388	0.0130929	-0.134725	-0.0944187	-0.0688177	-0.044636	-0.0473181	-0.00673479	-0.123198	0.291982	0.0998718	0.187942	0.25548	0.191524	0.227488	0.217283	0.217838	0.253302	0.278459	0.191522	0.246861	-0.0574963	0.0684512	0.160364	0.130793	0.106387	0.109488	0.131651	0.17005	0.211051	0.0709296	0.291142
GrnYld85	0.24634	1	0.363256	0.607973	0.492049	0.443052	-0.321078	-0.504259	-0.413398	-0.219406	-0.0849521	-0.395569	-0.276612	-0.0603896	-0.324083	-0.346844	-0.457001	0.924891	0.604785	0.813498	0.753683	0.912946	0.822398	0.756476	0.820273	0.882179	0.927003	0.786214	0.214065	-0.211488	0.0116456	0.0938011	0.361191	0.0285545	0.0627853	0.238125	0.153782	0.198115	-0.0459187	0.417752
StrwYld85	0.0572732	0.363256	1	0.936123	-0.513264	0.112629	0.0580002	0.0486069	-0.119041	0.00191472	0.0241809	0.0138105	0.185026	0.0425447	-0.00501929	0.130869	0.00739474	0.396744	0.400617	0.294348	0.312203	0.337569	0.378756	0.460387	0.311477	0.358138	0.409528	0.392072	0.148709	0.128451	-0.0031985	0.0867671	0.128443	0.10984	0.243461	0.107398	0.10522	0.190671	0.112529	-0.383316
BmsYld85	0.122912	0.607973	0.936123	1	-0.303589	0.261853	-0.0587481	-0.143504	-0.251982	-0.0940364	-0.0323613	-0.139215	0.0253744	-0.00397709	-0.127926	-0.00398205	-0.160924	0.611725	0.492524	0.475948	0.48283	0.551568	0.551952	0.59186	0.500274	0.556745	0.6216	0.548348	0.205267	0.0280042	-0.00823931	0.106231	0.218777	0.0948891	0.208254	0.163014	0.13446	0.234482	0.0700614	-0.220366
HI	0.169809	0.492049	-0.513264	-0.303589	1	0.259015	-0.334724	-0.428333	-0.16312	-0.129517	0.00305072	-0.287458	-0.293708	-0.0797055	-0.197048	-0.422534	-0.370483	0.394738	0.159246	0.443414	0.355049	0.47419	0.356199	0.25571	0.387269	0.422758	0.378346	0.295453	0.0362814	-0.256631	0.0775242	0.0222452	0.250347	-0.0360746	-0.0979671	0.102901	0.079639	-0.0185388	-0.123535	0.808373
TGW	0.238831	0.443052	0.112629	0.261853	0.259015	1	-0.156703	-0.345074	-0.157267	0.01335	-0.294911	-0.178175	-0.041658	0.0676784	-0.225238	-0.167949	-0.270844	0.42185	0.189098	0.390088	0.431806	0.305287	0.388384	0.406893	0.43042	0.365401	0.418537	0.314489	0.794703	0.288172	0.603431	0.599114	0.712417	0.596803	0.570826	0.659299	0.670876	0.787758	0.502228	0.241939
GrnNCnc	0.0640102	-0.321078	0.0580002	-0.0587481	-0.334724	-0.156703	1	0.349858	0.390788	0.342143	0.058792	0.476542	0.477362	0.0854324	0.600457	0.759971	0.477004	0.0570056	-0.0389192	-0.117756	-0.05843	-0.29089	-0.057888	0.0290503	-0.219645	-0.0440779	-0.0489436	-0.0441713	0.469787	0.250747	0.194765	0.195638	-0.0986261	0.271338	0.301912	-0.0203747	0.319151	0.332641	0.303053	0.0247258
GrnCaCnc	-0.207096	-0.504259	0.0486069	-0.143504	-0.428333	-0.345074	0.349858	1	0.472123	0.358315	0.18906	0.654556	0.636741	0.457314	0.580511	0.51263	0.544722	-0.396663	0.358017	-0.244935	-0.209302	-0.407209	-0.143439	-0.0374242	-0.171712	-0.243605	-0.34832	-0.184098	-0.0946033	0.794519	0.127588	0.087896	-0.18207	0.273819	0.310616	0.136756	0.14586	0.00478008	0.221235	-0.290953
GrnCuCnc	-0.1388	-0.413398	-0.119041	-0.251982	-0.16312	-0.157267	0.390788	0.472123	1	0.546851	0.280361	0.753957	0.495675	0.24525	0.733362	0.447179	0.724182	-0.290126	-0.0159908	0.172995	-0.0109758	-0.281747	0.0130946	-0.0635031	-0.219432	-0.0784079	-0.27612	0.0175018	0.0958173	0.378063	0.687154	0.341116	0.0639709	0.49323	0.306376	0.0853231	0.41696	0.132692	0.514858	-0.149177
GrnFeCnc	0.0130929	-0.219406	0.00191472	-0.0940364	-0.129517	0.01335	0.342143	0.358315	0.546851	1	0.195831	0.556189	0.549879	0.326951	0.494315	0.52025	0.559686	-0.0905907	0.0866555	0.0995243	0.450761	-0.143288	0.099918	0.135067	-0.0247622	0.00679547	-0.0381286	0.128372	0.238692	0.375067	0.46316	0.796296	0.155519	0.470109	0.437881	0.245824	0.389298	0.343658	0.516139	-0.0837888
GrnKCnc	-0.134725	-0.0849521	0.0241809	-0.0323613	0.00305072	-0.294911	0.058792	0.18906	0.280361	0.195831	1	0.290899	0.265457	0.265965	0.425391	0.237732	0.228747	-0.0728839	0.0708497	0.0817252	0.0366402	0.312825	0.0734001	0.0940157	0.0633178	0.113981	-0.00533972	0.0472865	-0.217071	0.00419887	0.0224408	-0.0216939	0.455443	0.0186155	0.0490349	0.0230078	0.0789663	-0.108177	-0.0122276	0.00560371
GrnMgCnc	-0.0944187	-0.395569	0.0138105	-0.139215	-0.287458	-0.178175	0.476542	0.654556	0.753957	0.556189	0.290899	1	0.737478	0.372244	0.886927	0.60666	0.814854	-0.235268	0.142164	0.0253976	0.00913589	-0.274308	0.172594	0.122499	-0.133911	0.00495825	-0.203272	0.0896839	0.134581	0.54565	0.47482	0.349448	0.0437976	0.677953	0.505044	0.178773	0.513307	0.213313	0.583719	-0.166952
GrnMnCnc	-0.0688177	-0.276612	0.185026	0.0253744	-0.293708	-0.041658	0.477362	0.636741	0.495675	0.549879	0.265457	0.737478	1	0.49891	0.717791	0.635995	0.574367	-0.100048	0.26811	-0.00750951	0.0832744	-0.180442	0.139181	0.38892	0.00887053	0.0460935	-0.0709053	0.0659284	0.271287	0.631473	0.386495	0.402297	0.166058	0.582087	0.778502	0.344298	0.517378	0.367617	0.487886	-0.0668327
GrnNaCnc	-0.044636	-0.0603896	0.0425447	-0.00397709	-0.0797055	0.0676784	0.0854324	0.457314	0.24525	0.326951	0.265965	0.372244	0.49891	1	0.33335	0.248706	0.242387	-0.0247668	0.360727	0.0899731	0.153342	0.0320604	0.161523	0.266412	0.493742	0.0915629	0.0229698	0.0908029	0.126466	0.523132	0.259273	0.297419	0.256547	0.362053	0.444358	0.786024	0.314819	0.221377	0.270114	0.0405726
GrnPCnc	-0.0473181	-0.324083	-0.00501929	-0.127926	-0.197048	-0.225238	0.600457	0.580511	0.733362	0.494315	0.425391	0.886927	0.717791	0.33335	1	0.667766	0.739358	-0.108237	0.158549	0.0888552	0.0373741	-0.155072	0.180379	0.183954	-0.10302	0.137757	-0.102933	0.119996	0.172047	0.445723	0.428015	0.276476	0.104216	0.555381	0.464289	0.120974	0.565261	0.211525	0.48748	-0.018476
GrnSCnc	-0.00673479	-0.346844	0.130869	-0.00398205	-0.422534	-0.167949	0.759971	0.51263	0.447179	0.52025	0.237732	0.60666	0.635995	0.248706	0.667766	1	0.543199	-0.0631067	0.0617409	-0.117377	0.0277127	-0.250173	-0.0187437	0.0870994	-0.175237	-0.0499197	0.00774208	-0.0423272	0.321338	0.404944	0.230199	0.322986	0.0167512	0.364027	0.407695	0.0839788	0.354467	0.469737	0.34555	-0.140483
GrnZnCnc	-0.123198	-0.457001	0.00739474	-0.160924	-0.370483	-0.270844	0.477004	0.544722	0.724182	0.559686	0.228747	0.814854	0.574367	0.242387	0.739358	0.543199	1	-0.307284	-0.016517	-0.059848	-0.0426967	-0.353594	-0.00853851	-0.03337	-0.260165	-0.130174	-0.294346	0.16196	0.0505784	0.377107	0.381294	0.310111	-0.085816	0.460932	0.328986	0.0283671	0.325464	0.0903544	0.68869	-0.358996
GrnNOff	0.291982	0.924891	0.396744	0.611725	0.394738	0.42185	0.0570056	-0.396663	-0.290126	-0.0905907	-0.0728839	-0.235268	-0.100048	-0.0247668	-0.108237	-0.0631067	-0.307284	1	0.625449	0.808271	0.777576	0.843771	0.844325	0.812629	0.7793	0.913064	0.960367	0.806121	0.428199	-0.114783	0.0958893	0.191679	0.352537	0.146488	0.198135	0.255685	0.301075	0.358189	0.0734199	0.461201
GrnCaOff	0.0998718	0.604785	0.400617	0.492524	0.159246	0.189098	-0.0389192	0.358017	-0.0159908	0.0866555	0.0708497	0.142164	0.26811	0.360727	0.158549	0.0617409	-0.016517	0.625449	1	0.667222	0.629762	0.610557	0.756986	0.786091	0.741046	0.730582	0.676962	0.685718	0.159557	0.512087	0.153935	0.198484	0.244008	0.285697	0.360026	0.406053	0.312745	0.226675	0.163069	0.208792
GrnCuOff	0.187942	0.813498	0.294348	0.475948	0.443414	0.390088	-0.117756	-0.244935	0.172995	0.0995243	0.0817252	0.0253976	-0.00750951	0.0899731	0.0888552	-0.117377	-0.059848	0.808271	0.667222	1	0.8144	0.815374	0.901714	0.776944	0.759717	0.907436	0.829614	0.86606	0.288338	0.0233642	0.450377	0.318479	0.440755	0.336994	0.251585	0.31935	0.425726	0.295289	0.269648	0.368696
GrnFeOff	0.25548	0.753683	0.312203	0.48283	0.355049	0.431806	-0.05843	-0.209302	-0.0109758	0.450761	0.0366402	0.00913589	0.0832744	0.153342	0.0373741	0.0277127	-0.0426967	0.777576	0.629762	0.8144	1	0.731169	0.825386	0.778285	0.737111	0.817236	0.822476	0.814563	0.369581	0.0818582	0.333293	0.632058	0.438191	0.355737	0.351126	0.393483	0.420581	0.424656	0.321475	0.312305
GrnKOff	0.191524	0.912946	0.337569	0.551568	0.47419	0.305287	-0.29089	-0.407209	-0.281747	-0.143288	0.312825	-0.274308	-0.180442	0.0320604	-0.155072	-0.250173	-0.353594	0.843771	0.610557	0.815374	0.731169	1	0.813263	0.749836	0.805754	0.885772	0.881714	0.770222	0.109004	-0.200172	0.0217549	0.073434	0.525547	0.026522	0.0619034	0.225156	0.16867	0.138292	-0.0542656	0.399956
GrnMgOff	0.227488	0.822398	0.378756	0.551952	0.356199	0.388384	-0.057888	-0.143439	0.0130946	0.099918	0.0734001	0.172594	0.139181	0.161523	0.180379	-0.0187437	-0.00853851	0.844325	0.756986	0.901714	0.825386	0.813263	1	0.892812	0.807759	0.958091	0.874284	0.908717	0.326321	0.123657	0.320024	0.329267	0.428166	0.457488	0.381859	0.378448	0.493447	0.355713	0.317705	0.352435
GrnMnOff	0.217283	0.756476	0.460387	0.59186	0.25571	0.406893	0.0290503	-0.0374242	-0.0635031	0.135067	0.0940157	0.122499	0.38892	0.266412	0.183954	0.0870994	-0.03337	0.812629	0.786091	0.776944	0.778285	0.749836	0.892812	1	0.796128	0.887012	0.83777	0.821177	0.400881	0.249174	0.278588	0.365566	0.466157	0.435861	0.598285	0.469579	0.517384	0.441788	0.315087	0.344773
GrnNaOff	0.217838	0.820273	0.311477	0.500274	0.387269	0.43042	-0.219645	-0.171712	-0.219432	-0.0247622	0.0633178	-0.133911	0.00887053	0.493742	-0.10302	-0.175237	-0.260165	0.7793	0.741046	0.759717	0.737111	0.805754	0.807759	0.796128	1	0.814217	0.812495	0.736019	0.263213	0.124534	0.163119	0.246865	0.456981	0.235034	0.29328	0.651922	0.311129	0.29388	0.12006	0.394049
GrnPOff	0.253302	0.882179	0.358138	0.556745	0.422758	0.365401	-0.0440779	-0.243605	-0.0784079	0.00679547	0.113981	0.00495825	0.0460935	0.0915629	0.137757	-0.0499197	-0.130174	0.913064	0.730582	0.907436	0.817236	0.885772	0.958091	0.887012	0.814217	1	0.926088	0.891798	0.315283	0.00895844	0.230633	0.241159	0.439569	0.304494	0.291518	0.311083	0.444366	0.316711	0.193941	0.432924
GrnSOff	0.278459	0.927003	0.409528	0.6216	0.378346	0.418537	-0.0489436	-0.34832	-0.27612	-0.0381286	-0.00533972	-0.203272	-0.0709053	0.0229698	-0.102933	0.00774208	-0.294346	0.960367	0.676962	0.829614	0.822476	0.881714	0.874284	0.83777	0.812495	0.926088	1	0.825417	0.359592	-0.0687646	0.105279	0.229583	0.399046	0.169873	0.214304	0.287074	0.302186	0.400165	0.0815469	0.409933
GrnZnOff	0.191522	0.786214	0.392072	0.548348	0.295453	0.314489	-0.0441713	-0.184098	0.0175018	0.128372	0.0472865	0.0896839	0.0659284	0.0908029	0.119996	-0.0423272	0.16196	0.806121	0.685718	0.86606	0.814563	0.770222	0.908717	0.821177	0.736019	0.891798	0.825417	1	0.269156	0.0384045	0.270673	0.320368	0.342931	0.338652	0.29088	0.285865	0.388672	0.276216	0.425409	0.212293
NWtGr	0.246861	0.214065	0.148709	0.205267	0.0362814	0.794703	0.469787	-0.0946033	0.0958173	0.238692	-0.217071	0.134581	0.271287	0.126466	0.172047	0.321338	0.0505784	0.428199	0.159557	0.288338	0.369581	0.109004	0.326321	0.400881	0.263213	0.315283	0.359592	0.269156	1	0.412238	0.658022	0.665677	0.583167	0.702281	0.705776	0.584301	0.800713	0.913096	0.636767	0.239674
CaWtGr	-0.0574963	-0.211488	0.128451	0.0280042	-0.256631	0.288172	0.250747	0.794519	0.378063	0.375067	0.00419887	0.54565	0.631473	0.523132	0.445723	0.404944	0.377107	-0.114783	0.512087	0.0233642	0.0818582	-0.200172	0.123657	0.249174	0.124534	0.00895844	-0.0687646	0.0384045	0.412238	1	0.52019	0.476122	0.274618	0.661961	0.693177	0.573955	0.583414	0.507861	0.550424	-0.130192
CuWtGr	0.0684512	0.0116456	-0.0031985	-0.00823931	0.0775242	0.603431	0.194765	0.127588	0.687154	0.46316	0.0224408	0.47482	0.386495	0.259273	0.428015	0.230199	0.381294	0.0958893	0.153935	0.450377	0.333293	0.0217549	0.320024	0.278588	0.163119	0.230633	0.105279	0.270673	0.658022	0.52019	1	0.721947	0.584981	0.837769	0.679614	0.561087	0.834323	0.682991	0.78623	0.07698
FeWtGr	0.160364	0.0938011	0.0867671	0.106231	0.0222452	0.599114	0.195638	0.087896	0.341116	0.796296	-0.0216939	0.349448	0.402297	0.297419	0.276476	0.322986	0.310111	0.191679	0.198484	0.318479	0.632058	0.073434	0.329267	0.365566	0.246865	0.241159	0.229583	0.320368	0.665677	0.476122	0.721947	1	0.539688	0.738616	0.696618	0.591368	0.719348	0.742457	0.733645	0.0464728
KWtGr	0.130793	0.361191	0.128443	0.218777	0.250347	0.712417	-0.0986261	-0.18207	0.0639709	0.155519	0.455443	0.0437976	0.166058	0.256547	0.104216	0.0167512	-0.085816	0.352537	0.244008	0.440755	0.438191	0.525547	0.428166	0.466157	0.456981	0.439569	0.399046	0.342931	0.583167	0.274618	0.584981	0.539688	1	0.56899	0.575226	0.629257	0.687605	0.655601	0.461168	0.237544
MgWtGr	0.106387	0.0285545	0.10984	0.0948891	-0.0360746	0.596803	0.271338	0.273819	0.49323	0.470109	0.0186155	0.677953	0.582087	0.362053	0.555381	0.364027	0.460932	0.146488	0.285697	0.336994	0.355737	0.026522	0.457488	0.435861	0.235034	0.304494	0.169873	0.338652	0.702281	0.661961	0.837769	0.738616	0.56899	1	0.850486	0.643267	0.924213	0.760548	0.855958	0.0490458
MnWtGr	0.109488	0.0627853	0.243461	0.208254	-0.0979671	0.570826	0.301912	0.310616	0.306376	0.437881	0.0490349	0.505044	0.778502	0.444358	0.464289	0.407695	0.328986	0.198135	0.360026	0.251585	0.351126	0.0619034	0.381859	0.598285	0.29328	0.291518	0.214304	0.29088	0.705776	0.693177	0.679614	0.696618	0.575226	0.850486	1	0.692151	0.844535	0.772205	0.731854	0.0760664
NaWtGr	0.131651	0.238125	0.107398	0.163014	0.102901	0.659299	-0.0203747	0.136756	0.0853231	0.245824	0.0230078	0.178773	0.344298	0.786024	0.120974	0.0839788	0.0283671	0.255685	0.406053	0.31935	0.393483	0.225156	0.378448	0.469579	0.651922	0.311083	0.287074	0.285865	0.584301	0.573955	0.561087	0.591368	0.629257	0.643267	0.692151	1	0.65273	0.646129	0.5225	0.188579
PWtGr	0.17005	0.153782	0.10522	0.13446	0.079639	0.670876	0.319151	0.14586	0.41696	0.389298	0.0789663	0.513307	0.517378	0.314819	0.565261	0.354467	0.325464	0.301075	0.312745	0.425726	0.420581	0.16867	0.493447	0.517384	0.311129	0.444366	0.302186	0.388672	0.800713	0.583414	0.834323	0.719348	0.687605	0.924213	0.844535	0.65273	1	0.823447	0.795546	0.199296
SWtGr	0.211051	0.198115	0.190671	0.234482	-0.0185388	0.787758	0.332641	0.00478008	0.132692	0.343658	-0.108177	0.213313	0.367617	0.221377	0.211525	0.469737	0.0903544	0.358189	0.226675	0.295289	0.424656	0.138292	0.355713	0.441788	0.29388	0.316711	0.400165	0.276216	0.913096	0.507861	0.682991	0.742457	0.655601	0.760548	0.772205	0.646129	0.823447	1	0.66481	0.140959
ZnWtGr	0.0709296	-0.0459187	0.112529	0.0700614	-0.123535	0.502228	0.303053	0.221235	0.514858	0.516139	-0.0122276	0.583719	0.487886	0.270114	0.48748	0.34555	0.68869	0.0734199	0.163069	0.269648	0.321475	-0.0542656	0.317705	0.315087	0.12006	0.193941	0.0815469	0.425409	0.636767	0.550424	0.78623	0.733645	0.461168	0.855958	0.731854	0.5225	0.795546	0.66481	1	-0.13186
NHI	0.291142	0.417752	-0.383316	-0.220366	0.808373	0.241939	0.0247258	-0.290953	-0.149177	-0.0837888	0.00560371	-0.166952	-0.0668327	0.0405726	-0.018476	-0.140483	-0.358996	0.461201	0.208792	0.368696	0.312305	0.399956	0.352435	0.344773	0.394049	0.432924	0.409933	0.212293	0.239674	-0.130192	0.07698	0.0464728	0.237544	0.0490458	0.0760664	0.188579	0.199296	0.140959	-0.13186	1
Pearson correlation coefficient for the selected traits of interest based on population Par x W292 in 2013.
	Height	GrnYld85	StrwYld85	BmsYld85	HI	TGW	GrnNCnc	GrnCaCnc	GrnCuCnc	GrnFeCnc	GrnKCnc	GrnMgCnc	GrnMnCnc	GrnNaCnc	GrnPCnc	GrnSCnc	GrnZnCnc	GrnNOff	GrnCaOff	GrnCuOff	GrnFeOff	GrnKOff	GrnMgOff	GrnMnOff	GrnNaOff	GrnPOff	GrnSOff	GrnZnOff	NWtGr	CaWtGr	CuWtGr	FeWtGr	KWtGr	MgWtGr	MnWtGr	NaWtGr	PWtGr	SWtGr	ZnWtGr	NHI
Height	1	0.228182	0.278452	0.31283	-0.134881	0.266664	-0.16664	-0.105297	-0.14027	-0.037842	-0.0966836	-0.0848915	-0.209022	-0.127789	-0.223281	-0.174816	-0.191019	0.150193	0.0704674	0.109387	0.166287	0.140315	0.140168	-0.00758747	0.0658651	0.0459394	0.129934	0.0598444	0.140585	0.0558592	0.0928233	0.134598	0.18501	0.113043	-0.00698662	0.0606786	0.0489117	0.132295	0.0348394	-0.0210904
GrnYld85	0.228182	1	0.271357	0.59007	0.329124	0.268401	-0.198252	-0.217301	-0.186065	-0.171682	-0.180145	-0.275614	-0.140303	-0.147329	-0.215261	-0.16247	-0.392438	0.884089	0.51097	0.744997	0.663833	0.824578	0.639659	0.604171	0.6546	0.74284	0.887902	0.603142	0.119725	-0.0462964	0.0699675	0.0339523	0.112287	-0.0242617	0.0492878	0.055711	0.0433823	0.134444	-0.138127	0.425016
StrwYld85	0.278452	0.271357	1	0.935697	-0.78753	0.0663458	-0.100243	0.0572249	-0.0641066	0.0478851	0.00723844	0.0390555	0.00294864	-0.118485	-0.054158	-0.0168154	-0.0652737	0.20941	0.25239	0.174058	0.237199	0.238235	0.256053	0.192931	0.0996033	0.191598	0.244628	0.206307	0.00416211	0.103616	0.00747308	0.0777023	0.0734121	0.0830321	0.0570684	-0.0495578	0.0206901	0.0495464	0.00322715	-0.585451
BmsYld85	0.31283	0.59007	0.935697	1	-0.537443	0.155693	-0.157211	-0.0303469	-0.115882	-0.018574	-0.052613	-0.0633443	-0.0428867	-0.146233	-0.114784	-0.0732387	-0.192066	0.49578	0.397992	0.420411	0.442831	0.503081	0.450789	0.385855	0.326634	0.436653	0.5275	0.397703	0.0483831	0.0722437	0.0371012	0.0817775	0.110155	0.0654097	0.0721652	-0.0145226	0.04137	0.0922401	-0.041215	-0.33064
HI	-0.134881	0.329124	-0.78753	-0.537443	1	0.10558	-0.0400666	-0.175201	-0.0559597	-0.157243	-0.122825	-0.219759	-0.0556714	0.0399408	-0.0791152	-0.0935717	-0.169689	0.308796	0.0664267	0.265663	0.157231	0.25194	0.116134	0.196149	0.301428	0.250285	0.28165	0.156151	0.0654247	-0.113039	0.0363408	-0.0551382	-7.51995e-05	-0.101865	0.00712598	0.0976322	0.0106009	0.0333301	-0.0783442	0.812334
TGW	0.266664	0.268401	0.0663458	0.155693	0.10558	1	-0.0451514	-0.246848	0.168848	0.121403	-0.28407	0.138825	-0.0722812	0.0426555	-0.014487	0.0895074	-0.0343185	0.257548	-0.0169547	0.372254	0.337018	0.0888887	0.363679	0.150965	0.248827	0.241506	0.306225	0.240204	0.838589	0.36739	0.776145	0.694382	0.726932	0.715467	0.53972	0.644951	0.718434	0.862863	0.626755	0.130452
GrnNCnc	-0.16664	-0.198252	-0.100243	-0.157211	-0.0400666	-0.0451514	1	0.0805327	0.29664	0.443654	-0.0470261	0.436322	0.417218	0.377303	0.499962	0.772028	0.343092	0.276079	-0.0906132	0.0285758	0.173189	-0.21192	0.171616	0.180831	0.117916	0.152788	0.158956	0.0989509	0.50358	0.0435233	0.166792	0.299029	-0.0846953	0.287397	0.324594	0.25901	0.316628	0.352744	0.239152	0.203198
GrnCaCnc	-0.105297	-0.217301	0.0572249	-0.0303469	-0.175201	-0.246848	0.0805327	1	0.403844	0.345443	0.386098	0.457679	0.542433	0.472714	0.396814	0.315857	0.589654	-0.179909	0.720534	0.0538221	0.0526093	-0.00844952	0.135502	0.26316	0.176618	0.0366632	-0.0819801	0.284562	-0.165023	0.80621	0.0845371	0.0931729	0.0404344	0.15576	0.304514	0.200756	0.0850968	-0.0455507	0.285093	-0.18513
GrnCuCnc	-0.14027	-0.186065	-0.0641066	-0.115882	-0.0559597	0.168848	0.29664	0.403844	1	0.592068	0.355483	0.746748	0.574424	0.501365	0.701753	0.498574	0.748206	-0.03085	0.218109	0.50602	0.294355	0.0210147	0.427386	0.320536	0.236044	0.300669	0.0547526	0.482843	0.311736	0.478972	0.750929	0.523343	0.409474	0.620887	0.580482	0.479095	0.609283	0.390995	0.699004	-0.0446279
GrnFeCnc	-0.037842	-0.171682	0.0478851	-0.018574	-0.157243	0.121403	0.443654	0.345443	0.592068	1	0.419867	0.759202	0.610657	0.41344	0.617463	0.569442	0.618475	0.0449187	0.165015	0.237182	0.606909	0.0679108	0.441837	0.362945	0.165792	0.251648	0.0862426	0.374843	0.354432	0.396339	0.459915	0.793089	0.408999	0.607895	0.588129	0.385369	0.517086	0.388185	0.564903	-0.0514336
GrnKCnc	-0.0966836	-0.180145	0.00723844	-0.052613	-0.122825	-0.28407	-0.0470261	0.386098	0.355483	0.419867	1	0.429524	0.455115	0.249892	0.545375	0.0428146	0.389024	-0.203927	0.193525	0.064644	0.157176	0.396062	0.174649	0.232037	0.0450221	0.197907	-0.160737	0.153531	-0.270697	0.182657	0.032567	0.120267	0.448906	0.117837	0.200097	0.0100042	0.159642	-0.215557	0.111801	-0.190974
GrnMgCnc	-0.0848915	-0.275614	0.0390555	-0.0633443	-0.219759	0.138825	0.436322	0.457679	0.746748	0.759202	0.429524	1	0.644411	0.490721	0.7888	0.575808	0.783285	-0.0545349	0.194802	0.264763	0.357832	-0.0135243	0.549441	0.322084	0.15898	0.285818	0.0020422	0.425014	0.362724	0.509503	0.569148	0.625665	0.432202	0.787243	0.621831	0.454512	0.64735	0.404477	0.700436	-0.162374
GrnMnCnc	-0.209022	-0.140303	0.00294864	-0.0428867	-0.0556714	-0.0722812	0.417218	0.542433	0.574424	0.610657	0.455115	0.644411	1	0.519407	0.718257	0.562574	0.659088	0.0526742	0.359784	0.245634	0.331327	0.113981	0.378916	0.695751	0.271902	0.346704	0.113699	0.433393	0.168127	0.469518	0.319002	0.401229	0.251505	0.408945	0.797289	0.343862	0.442111	0.225959	0.468104	-0.0253846
GrnNaCnc	-0.127789	-0.147329	-0.118485	-0.146233	0.0399408	0.0426555	0.377303	0.472714	0.501365	0.41344	0.249892	0.490721	0.519407	1	0.522077	0.558393	0.524214	0.0375976	0.311323	0.219192	0.19162	0.0098411	0.271478	0.313086	0.639603	0.2158	0.122814	0.322278	0.241259	0.472836	0.346135	0.314346	0.215113	0.364714	0.455591	0.789109	0.386973	0.312545	0.431996	0.0793642
GrnPCnc	-0.223281	-0.215261	-0.054158	-0.114784	-0.0791152	-0.014487	0.499962	0.396814	0.701753	0.617463	0.545375	0.7888	0.718257	0.522077	1	0.576263	0.766342	0.02698	0.172922	0.277569	0.292743	0.106655	0.433179	0.42069	0.223694	0.481192	0.0549635	0.460224	0.262533	0.357928	0.440513	0.433741	0.369227	0.543639	0.587293	0.384921	0.68172	0.276415	0.587638	0.0250628
GrnSCnc	-0.174816	-0.16247	-0.0168154	-0.0732387	-0.0935717	0.0895074	0.772028	0.315857	0.498574	0.569442	0.0428146	0.575808	0.562574	0.558393	0.576263	1	0.538067	0.198883	0.151851	0.192532	0.280634	-0.135921	0.30746	0.324262	0.290211	0.228832	0.294822	0.307053	0.497758	0.351508	0.383079	0.465267	0.104552	0.464011	0.52503	0.477804	0.463314	0.5777	0.474596	0.0980673
GrnZnCnc	-0.191019	-0.392438	-0.0652737	-0.192066	-0.169689	-0.0343185	0.343092	0.589654	0.748206	0.618475	0.389024	0.783285	0.659088	0.524214	0.766342	0.538067	1	-0.227516	0.212726	0.138603	0.130122	-0.168675	0.251176	0.224188	0.0784152	0.141088	-0.145467	0.479211	0.15919	0.525748	0.450349	0.414699	0.240346	0.517038	0.521694	0.371709	0.50076	0.237246	0.748779	-0.219158
GrnNOff	0.150193	0.884089	0.20941	0.49578	0.308796	0.257548	0.276079	-0.179909	-0.03085	0.0449187	-0.203927	-0.0545349	0.0526742	0.0375976	0.02698	0.198883	-0.227516	1	0.456065	0.754097	0.739912	0.708071	0.71996	0.675984	0.702204	0.805978	0.946216	0.638948	0.369338	-0.019619	0.165181	0.188721	0.0818835	0.129626	0.207297	0.188935	0.206761	0.309509	-0.0133392	0.525791
GrnCaOff	0.0704674	0.51097	0.25239	0.397992	0.0664267	-0.0169547	-0.0906132	0.720534	0.218109	0.165015	0.193525	0.194802	0.359784	0.311323	0.172922	0.151851	0.212726	0.456065	1	0.571549	0.505996	0.56758	0.566454	0.648749	0.61969	0.544758	0.553037	0.658595	-0.0613518	0.681471	0.126587	0.103308	0.114155	0.119676	0.296631	0.221299	0.0992077	0.0596392	0.141228	0.132843
GrnCuOff	0.109387	0.744997	0.174058	0.420411	0.265663	0.372254	0.0285758	0.0538221	0.50602	0.237182	0.064644	0.264763	0.245634	0.219192	0.277569	0.192532	0.138603	0.754097	0.571549	1	0.776268	0.731162	0.859768	0.736138	0.748102	0.856108	0.819441	0.843691	0.335147	0.267573	0.580977	0.387762	0.382755	0.413372	0.432531	0.393971	0.460826	0.399612	0.349134	0.358071
GrnFeOff	0.166287	0.663833	0.237199	0.442831	0.157231	0.337018	0.173189	0.0526093	0.294355	0.606909	0.157176	0.357832	0.331327	0.19162	0.292743	0.280634	0.130122	0.739912	0.505996	0.776268	1	0.706265	0.860051	0.749444	0.64802	0.791467	0.771435	0.754862	0.390368	0.249866	0.421785	0.644724	0.418943	0.466329	0.490977	0.351245	0.450431	0.419044	0.32398	0.317958
GrnKOff	0.140315	0.824578	0.238235	0.503081	0.25194	0.0888887	-0.21192	-0.00844952	0.0210147	0.0679108	0.396062	-0.0135243	0.113981	0.0098411	0.106655	-0.135921	-0.168675	0.708071	0.56758	0.731162	0.706265	1	0.703148	0.690607	0.645025	0.811777	0.738767	0.635843	-0.0417089	0.0388015	0.0794223	0.0959464	0.358713	0.0465726	0.149887	0.0610695	0.131643	5.65508e-05	-0.0799412	0.306787
GrnMgOff	0.140168	0.639659	0.256053	0.450789	0.116134	0.363679	0.171616	0.135502	0.427386	0.441837	0.174649	0.549441	0.378916	0.271478	0.433179	0.30746	0.251176	0.71996	0.566454	0.859768	0.860051	0.703148	1	0.777332	0.705082	0.875579	0.772319	0.844668	0.408786	0.340152	0.524318	0.534178	0.454415	0.616276	0.541647	0.428411	0.56493	0.451756	0.430554	0.254603
GrnMnOff	-0.00758747	0.604171	0.192931	0.385855	0.196149	0.150965	0.180831	0.26316	0.320536	0.362945	0.232037	0.322084	0.695751	0.313086	0.42069	0.324262	0.224188	0.675984	0.648749	0.736138	0.749444	0.690607	0.777332	1	0.697613	0.822883	0.733053	0.775074	0.230215	0.340474	0.313555	0.357204	0.296348	0.325481	0.683219	0.326927	0.399774	0.288226	0.274159	0.295029
GrnNaOff	0.0658651	0.6546	0.0996033	0.326634	0.301428	0.248827	0.117916	0.176618	0.236044	0.165792	0.0450221	0.15898	0.271902	0.639603	0.223694	0.290211	0.0784152	0.702204	0.61969	0.748102	0.64802	0.645025	0.705082	0.697613	1	0.738754	0.779935	0.70074	0.273281	0.312949	0.323189	0.257374	0.252974	0.261945	0.376335	0.644472	0.328455	0.343601	0.213624	0.392884
GrnPOff	0.0459394	0.74284	0.191598	0.436653	0.250285	0.241506	0.152788	0.0366632	0.300669	0.251648	0.197907	0.285818	0.346704	0.2158	0.481192	0.228832	0.141088	0.805978	0.544758	0.856108	0.791467	0.811777	0.875579	0.822883	0.738754	1	0.831771	0.840499	0.29132	0.173185	0.364265	0.325678	0.355082	0.355167	0.439196	0.312337	0.509705	0.310924	0.266293	0.410841
GrnSOff	0.129934	0.887902	0.244628	0.5275	0.28165	0.306225	0.158956	-0.0819801	0.0547526	0.0862426	-0.160737	0.0020422	0.113699	0.122814	0.0549635	0.294822	-0.145467	0.946216	0.553037	0.819441	0.771435	0.738767	0.772319	0.733053	0.779935	0.831771	1	0.723589	0.347692	0.104077	0.251552	0.245739	0.158088	0.197533	0.286362	0.282501	0.259826	0.398174	0.0822793	0.460878
GrnZnOff	0.0598444	0.603142	0.206307	0.397703	0.156151	0.240204	0.0989509	0.284562	0.482843	0.374843	0.153531	0.425014	0.433393	0.322278	0.460224	0.307053	0.479211	0.638948	0.658595	0.843691	0.754862	0.635843	0.844668	0.775074	0.70074	0.840499	0.723589	1	0.261402	0.402955	0.475362	0.407685	0.322292	0.443295	0.50905	0.38954	0.491776	0.347444	0.528652	0.214237
NWtGr	0.140585	0.119725	0.00416211	0.0483831	0.0654247	0.838589	0.50358	-0.165023	0.311736	0.354432	-0.270697	0.362724	0.168127	0.241259	0.262533	0.497758	0.15919	0.369338	-0.0613518	0.335147	0.390368	-0.0417089	0.408786	0.230215	0.273281	0.29132	0.347692	0.261402	1	0.34703	0.763748	0.770696	0.582711	0.779972	0.648012	0.696714	0.797073	0.939151	0.675763	0.224414
CaWtGr	0.0558592	-0.0462964	0.103616	0.0722437	-0.113039	0.36739	0.0435233	0.80621	0.478972	0.396339	0.182657	0.509503	0.469518	0.472836	0.357928	0.351508	0.525748	-0.019619	0.681471	0.267573	0.249866	0.0388015	0.340152	0.340474	0.312949	0.173185	0.104077	0.402955	0.34703	1	0.544139	0.507156	0.470191	0.576403	0.616103	0.578422	0.509432	0.477268	0.641885	-0.101725
CuWtGr	0.0928233	0.0699675	0.00747308	0.0371012	0.0363408	0.776145	0.166792	0.0845371	0.750929	0.459915	0.032567	0.569148	0.319002	0.346135	0.440513	0.383079	0.450349	0.165181	0.126587	0.580977	0.421785	0.0794223	0.524318	0.313555	0.323189	0.364265	0.251552	0.475362	0.763748	0.544139	1	0.799566	0.744175	0.875825	0.733176	0.735955	0.871861	0.829611	0.863738	0.0622705
FeWtGr	0.134598	0.0339523	0.0777023	0.0817775	-0.0551382	0.694382	0.299029	0.0931729	0.523343	0.793089	0.120267	0.625665	0.401229	0.314346	0.433741	0.465267	0.414699	0.188721	0.103308	0.387762	0.644724	0.0959464	0.534178	0.357204	0.257374	0.325678	0.245739	0.407685	0.770696	0.507156	0.799566	1	0.732453	0.873439	0.760013	0.661488	0.811273	0.806875	0.785891	0.0450649
KWtGr	0.18501	0.112287	0.0734121	0.110155	-7.51995e-05	0.726932	-0.0846953	0.0404344	0.409474	0.408999	0.448906	0.432202	0.251505	0.215113	0.369227	0.104552	0.240346	0.0818835	0.114155	0.382755	0.418943	0.358713	0.454415	0.296348	0.252974	0.355082	0.158088	0.322292	0.582711	0.470191	0.744175	0.732453	1	0.749813	0.642349	0.604551	0.78033	0.645035	0.662015	-0.0234852
MgWtGr	0.113043	-0.0242617	0.0830321	0.0654097	-0.101865	0.715467	0.287397	0.15576	0.620887	0.607895	0.117837	0.787243	0.408945	0.364714	0.543639	0.464011	0.517038	0.129626	0.119676	0.413372	0.466329	0.0465726	0.616276	0.325481	0.261945	0.355167	0.197533	0.443295	0.779972	0.576403	0.875825	0.873439	0.749813	1	0.774873	0.713514	0.901636	0.821936	0.875003	-0.0352193
MnWtGr	-0.00698662	0.0492878	0.0570684	0.0721652	0.00712598	0.53972	0.324594	0.304514	0.580482	0.588129	0.200097	0.621831	0.797289	0.455591	0.587293	0.52503	0.521694	0.207297	0.296631	0.432531	0.490977	0.149887	0.541647	0.683219	0.376335	0.439196	0.286362	0.50905	0.648012	0.616103	0.733176	0.760013	0.642349	0.774873	1	0.671569	0.801928	0.710299	0.766928	0.0563259
NaWtGr	0.0606786	0.055711	-0.0495578	-0.0145226	0.0976322	0.644951	0.25901	0.200756	0.479095	0.385369	0.0100042	0.454512	0.343862	0.789109	0.384921	0.477804	0.371709	0.188935	0.221299	0.393971	0.351245	0.0610695	0.428411	0.326927	0.644472	0.312337	0.282501	0.38954	0.696714	0.578422	0.735955	0.661488	0.604551	0.713514	0.671569	1	0.732501	0.765518	0.708245	0.138311
PWtGr	0.0489117	0.0433823	0.0206901	0.04137	0.0106009	0.718434	0.316628	0.0850968	0.609283	0.517086	0.159642	0.64735	0.442111	0.386973	0.68172	0.463314	0.50076	0.206761	0.0992077	0.460826	0.450431	0.131643	0.56493	0.399774	0.328455	0.509705	0.259826	0.491776	0.797073	0.509432	0.871861	0.811273	0.78033	0.901636	0.801928	0.732501	1	0.8223	0.865834	0.107936
SWtGr	0.132295	0.134444	0.0495464	0.0922401	0.0333301	0.862863	0.352744	-0.0455507	0.390995	0.388185	-0.215557	0.404477	0.225959	0.312545	0.276415	0.5777	0.237246	0.309509	0.0596392	0.399612	0.419044	5.65508e-05	0.451756	0.288226	0.343601	0.310924	0.398174	0.347444	0.939151	0.477268	0.829611	0.806875	0.645035	0.821936	0.710299	0.765518	0.8223	1	0.752062	0.154505
ZnWtGr	0.0348394	-0.138127	0.00322715	-0.041215	-0.0783442	0.626755	0.239152	0.285093	0.699004	0.564903	0.111801	0.700436	0.468104	0.431996	0.587638	0.474596	0.748779	-0.0133392	0.141228	0.349134	0.32398	-0.0799412	0.430554	0.274159	0.213624	0.266293	0.0822793	0.528652	0.675763	0.641885	0.863738	0.785891	0.662015	0.875003	0.766928	0.708245	0.865834	0.752062	1	-0.0954896
NHI	-0.0210904	0.425016	-0.585451	-0.33064	0.812334	0.130452	0.203198	-0.18513	-0.0446279	-0.0514336	-0.190974	-0.162374	-0.0253846	0.0793642	0.0250628	0.0980673	-0.219158	0.525791	0.132843	0.358071	0.317958	0.306787	0.254603	0.295029	0.392884	0.410841	0.460878	0.214237	0.224414	-0.101725	0.0622705	0.0450649	-0.0234852	-0.0352193	0.0563259	0.138311	0.107936	0.154505	-0.0954896	1
Pearson correlation coefficient for the selected traits of interest based on population Par x W292 in 2014.
	Height	GrnYld85	StrwYld85	BmsYld85	HI	TGW	GrnNCnc	GrnCaCnc	GrnCuCnc	GrnFeCnc	GrnKCnc	GrnMgCnc	GrnMnCnc	GrnNaCnc	GrnPCnc	GrnSCnc	GrnZnCnc	GrnNOff	GrnCaOff	GrnCuOff	GrnFeOff	GrnKOff	GrnMgOff	GrnMnOff	GrnNaOff	GrnPOff	GrnSOff	GrnZnOff	NWtGr	CaWtGr	CuWtGr	FeWtGr	KWtGr	MgWtGr	MnWtGr	NaWtGr	PWtGr	SWtGr	ZnWtGr	NHI
Height	1	0.0941738	0.392973	0.313017	-0.325908	0.119176	-0.118706	-0.209908	-0.173766	-0.252746	-0.196883	-0.0603176	-0.0652075	-0.0361272	-0.256476	-0.235143	-0.241731	0.0279978	-0.0906649	-0.026004	-0.0956715	-0.0176453	0.0531015	0.0247969	0.0343754	-0.0722606	-0.0227227	-0.118987	0.0235001	-0.129956	-0.0353186	-0.142157	-0.027083	0.0404902	0.0199637	0.0214036	-0.0821677	-0.0379569	-0.135329	-0.298539
GrnYld85	0.0941738	1	0.225875	0.692486	0.379337	0.336308	-0.245053	-0.202172	-0.401957	-0.188096	-0.117896	-0.277745	-0.189522	-0.157117	-0.36153	-0.373602	-0.507491	0.865556	0.530488	0.691811	0.548374	0.868447	0.708787	0.626744	0.442436	0.787189	0.867046	0.551104	0.096435	-0.000688837	-0.0678176	0.00635125	0.22113	0.0116342	0.0391669	0.00411814	0.0044475	0.0629874	-0.220631	0.356624
StrwYld85	0.392973	0.225875	1	0.793292	-0.791656	0.172955	-0.0205981	-0.146437	-0.17386	0.0195004	-0.145367	-0.072562	-0.0631405	-0.00510532	-0.150286	-0.0266499	-0.123031	0.177698	0.0218144	0.0809235	0.193042	0.12979	0.140124	0.126799	0.138154	0.118913	0.208366	0.0846983	0.117558	-0.0520759	-0.0115695	0.123336	0.0529253	0.0534203	0.0491856	0.0693084	0.0181376	0.114928	-0.00468589	-0.645831
BmsYld85	0.313017	0.692486	0.793292	1	-0.34808	0.246365	-0.134005	-0.172618	-0.323456	-0.147774	-0.135133	-0.213881	-0.174825	-0.0982804	-0.299037	-0.226355	-0.38974	0.573474	0.334404	0.439824	0.369657	0.569972	0.469809	0.403159	0.325485	0.506807	0.607091	0.320982	0.0699026	-0.0279615	-0.070761	-0.00176103	0.12684	0.00264825	0.00541557	0.019181	-0.0224106	0.068292	-0.1851	-0.250731
HI	-0.325908	0.379337	-0.791656	-0.34808	1	0.0637669	-0.136232	-0.00811425	-0.0703173	-0.113161	0.0910306	-0.112865	-0.0717736	-0.0809534	-0.0630756	-0.229187	-0.210071	0.361257	0.275694	0.340417	0.163021	0.403174	0.277534	0.238945	0.140395	0.361176	0.303697	0.232508	-0.0351821	0.0392691	-0.00807674	-0.0806078	0.122159	-0.0388239	-0.0220582	-0.0449627	0.0116727	-0.0671877	-0.128177	0.843236
TGW	0.119176	0.336308	0.172955	0.246365	0.0637669	1	0.00998488	-0.0817757	0.173974	0.0387175	-0.179832	0.163489	0.198668	0.0641106	0.0872018	0.0919605	-0.0842779	0.377016	0.179796	0.496145	0.26074	0.233813	0.4456	0.435387	0.263532	0.41867	0.431172	0.302103	0.814471	0.420418	0.732355	0.504887	0.756796	0.713815	0.670381	0.453774	0.754385	0.830048	0.518096	0.0704968
GrnNCnc	-0.118706	-0.245053	-0.0205981	-0.134005	-0.136232	0.00998488	1	0.079392	0.317746	0.318625	-0.0505377	0.406203	0.382064	0.0530172	0.486718	0.654049	0.283069	0.246176	-0.107852	0.00895246	0.124666	-0.249827	0.0809321	0.109477	-0.0841633	0.0786904	0.0903133	0.0352099	0.528823	0.0728331	0.222831	0.282679	-0.0255924	0.290465	0.291116	0.0520923	0.32707	0.37232	0.25125	0.241378
GrnCaCnc	-0.209908	-0.202172	-0.146437	-0.172618	-0.00811425	-0.0817757	0.079392	1	0.413557	0.293015	0.0781975	0.505613	0.528396	0.210058	0.36433	0.468145	0.538378	-0.173145	0.715065	0.110966	0.0646188	-0.148284	0.177533	0.249098	0.0677451	0.0207304	0.0189762	0.29412	0.017905	0.864592	0.226944	0.198754	-0.0258234	0.300006	0.343221	0.146517	0.174761	0.194178	0.409478	-0.0013902
GrnCuCnc	-0.173766	-0.401957	-0.17386	-0.323456	-0.0703173	0.173974	0.317746	0.413557	1	0.426673	0.188506	0.742151	0.539488	0.200159	0.721325	0.604579	0.685681	-0.229319	0.0637286	0.372886	0.00782048	-0.267881	0.167478	0.10451	-0.0644444	0.0540189	-0.110988	0.249971	0.365164	0.449779	0.796239	0.425275	0.277415	0.625599	0.489938	0.234823	0.591487	0.470646	0.688479	-0.0355774
GrnFeCnc	-0.252746	-0.188096	0.0195004	-0.147774	-0.113161	0.0387175	0.318625	0.293015	0.426673	1	0.24128	0.540321	0.459178	-0.0405228	0.543913	0.46437	0.523693	-0.0237909	0.0956439	0.13044	0.689736	-0.0565054	0.211258	0.207477	-0.152552	0.149676	0.0353867	0.313112	0.227989	0.270122	0.310591	0.877121	0.189023	0.392951	0.362666	-0.0233621	0.376098	0.284227	0.466857	-0.0135004
GrnKCnc	-0.196883	-0.117896	-0.145367	-0.135133	0.0910306	-0.179832	-0.0505377	0.0781975	0.188506	0.24128	1	0.100604	0.109856	-0.0119783	0.291142	-0.0355028	0.11571	-0.140223	-0.0214588	0.0397362	0.121351	0.386311	-0.0289784	0.00345414	-0.0572865	0.0788987	-0.14021	0.00911006	-0.209546	-0.0322525	0.0187467	0.115101	0.504272	-0.0389659	-0.0147404	-0.0753547	0.0647112	-0.164635	-0.0142143	0.0430987
GrnMgCnc	-0.0603176	-0.277745	-0.072562	-0.213881	-0.112865	0.163489	0.406203	0.505613	0.742151	0.540321	0.100604	1	0.772355	0.189695	0.81373	0.718518	0.648451	-0.0694221	0.223213	0.288502	0.207371	-0.199743	0.473172	0.381927	0.00500741	0.241513	0.0764832	0.338136	0.412653	0.528556	0.61097	0.523525	0.209213	0.805406	0.663662	0.222225	0.6467	0.527892	0.646379	-0.0133107
GrnMnCnc	-0.0652075	-0.189522	-0.0631405	-0.174825	-0.0717736	0.198668	0.382064	0.528396	0.539488	0.459178	0.109856	0.772355	1	0.128087	0.609296	0.619678	0.564284	0.00146231	0.309892	0.225163	0.232054	-0.113635	0.392111	0.64072	0.0114716	0.202245	0.125049	0.350939	0.412585	0.563437	0.489448	0.483335	0.2418	0.662031	0.858348	0.185034	0.533963	0.49687	0.596164	0.0619822
GrnNaCnc	-0.0361272	-0.157117	-0.00510532	-0.0982804	-0.0809534	0.0641106	0.0530172	0.210058	0.200159	-0.0405228	-0.0119783	0.189695	0.128087	1	0.149351	0.185311	0.158663	-0.117791	0.0617497	-0.0132815	-0.173876	-0.143256	-0.0161867	-0.0293968	0.810023	-0.0705484	-0.0755377	-0.035705	0.137208	0.218591	0.169581	-0.00758875	0.0531508	0.164267	0.120731	0.916459	0.135432	0.150066	0.16744	-0.0913035
GrnPCnc	-0.256476	-0.36153	-0.150286	-0.299037	-0.0630756	0.0872018	0.486718	0.36433	0.721325	0.543913	0.291142	0.81373	0.609296	0.149351	1	0.621723	0.644404	-0.111274	0.038775	0.18396	0.141228	-0.184247	0.254589	0.186129	-0.077384	0.282814	-0.0609513	0.245789	0.396022	0.363015	0.545718	0.493623	0.270242	0.621683	0.496539	0.156793	0.717889	0.411646	0.598301	0.0528914
GrnSCnc	-0.235143	-0.373602	-0.0266499	-0.226355	-0.229187	0.0919605	0.654049	0.468145	0.604579	0.46437	-0.0355028	0.718518	0.619678	0.185311	0.621723	1	0.622564	-0.0522671	0.120059	0.0923199	0.111025	-0.354755	0.182205	0.190852	-0.0522377	0.0266442	0.13051	0.209781	0.493342	0.459638	0.470265	0.436965	0.0504273	0.561518	0.510401	0.195199	0.467248	0.629447	0.579987	-0.00819982
GrnZnCnc	-0.241731	-0.507491	-0.123031	-0.38974	-0.210071	-0.0842779	0.283069	0.538378	0.685681	0.523693	0.11571	0.648451	0.564284	0.158663	0.644404	0.622564	1	-0.362856	0.0760948	-0.00351037	0.00751559	-0.407874	-0.0109238	0.0331816	-0.173649	-0.116237	-0.232067	0.423002	0.190976	0.434767	0.413788	0.396494	-0.00134648	0.397393	0.374744	0.0970346	0.355048	0.275434	0.802332	-0.191184
GrnNOff	0.0279978	0.865556	0.177698	0.573474	0.361257	0.377016	0.246176	-0.173145	-0.229319	-0.0237909	-0.140223	-0.0694221	0.00146231	-0.117791	-0.111274	-0.0522671	-0.362856	1	0.463113	0.698034	0.609902	0.735781	0.744768	0.67463	0.404638	0.820864	0.901756	0.567283	0.395916	0.0435914	0.0762994	0.170783	0.242191	0.182754	0.204956	0.0548111	0.198259	0.274881	-0.0702963	0.516175
GrnCaOff	-0.0906649	0.530488	0.0218144	0.334404	0.275694	0.179796	-0.107852	0.715065	0.0637286	0.0956439	-0.0214588	0.223213	0.309892	0.0617497	0.038775	0.120059	0.0760948	0.463113	1	0.587582	0.435502	0.482701	0.649962	0.654852	0.367354	0.56722	0.624264	0.628135	0.0845767	0.749097	0.151178	0.161045	0.141607	0.264065	0.322614	0.127226	0.150813	0.211529	0.180502	0.268884
GrnCuOff	-0.026004	0.691811	0.0809235	0.439824	0.340417	0.496145	0.00895246	0.110966	0.372886	0.13044	0.0397362	0.288502	0.225163	-0.0132815	0.18396	0.0923199	-0.00351037	0.698034	0.587582	1	0.563125	0.672512	0.847019	0.716861	0.390947	0.834583	0.792551	0.74034	0.395332	0.354931	0.567255	0.338034	0.465527	0.506726	0.430652	0.187062	0.472652	0.446768	0.305558	0.355108
GrnFeOff	-0.0956715	0.548374	0.193042	0.369657	0.163021	0.26074	0.124666	0.0646188	0.00782048	0.689736	0.121351	0.207371	0.232054	-0.173876	0.141228	0.111025	0.00751559	0.609902	0.435502	0.563125	1	0.566478	0.653944	0.610044	0.164293	0.652728	0.643101	0.601744	0.251352	0.187303	0.16441	0.730292	0.306971	0.298667	0.313934	-0.0447533	0.274299	0.267681	0.169643	0.258158
GrnKOff	-0.0176453	0.868447	0.12979	0.569972	0.403174	0.233813	-0.249827	-0.148284	-0.267881	-0.0565054	0.386311	-0.199743	-0.113635	-0.143256	-0.184247	-0.354755	-0.407874	0.735781	0.482701	0.672512	0.566478	1	0.650402	0.590731	0.389972	0.775903	0.741704	0.522047	-0.0013826	-0.0105714	-0.0386828	0.0659673	0.465256	0.00335635	0.0405677	-0.0224233	0.048111	-0.00915173	-0.201167	0.359418
GrnMgOff	0.0531015	0.708787	0.140124	0.469809	0.277534	0.4456	0.0809321	0.177533	0.167478	0.211258	-0.0289784	0.473172	0.392111	-0.0161867	0.254589	0.182205	-0.0109238	0.744768	0.649962	0.847019	0.653944	0.650402	1	0.859271	0.401608	0.896852	0.853213	0.742576	0.403493	0.389445	0.392488	0.387558	0.374692	0.609351	0.532706	0.164286	0.484442	0.457948	0.264379	0.335344
GrnMnOff	0.0247969	0.626744	0.126799	0.403159	0.238945	0.435387	0.109477	0.249098	0.10451	0.207477	0.00345414	0.381927	0.64072	-0.0293968	0.186129	0.190852	0.0331816	0.67463	0.654852	0.716861	0.610044	0.590731	0.859271	1	0.34876	0.769108	0.773896	0.697619	0.409995	0.443725	0.339149	0.387053	0.383266	0.534596	0.717792	0.148984	0.428492	0.450618	0.294062	0.327893
GrnNaOff	0.0343754	0.442436	0.138154	0.325485	0.140395	0.263532	-0.0841633	0.0677451	-0.0644444	-0.152552	-0.0572865	0.00500741	0.0114716	0.810023	-0.077384	-0.0522377	-0.173649	0.404638	0.367354	0.390947	0.164293	0.389972	0.401608	0.34876	1	0.400192	0.441413	0.276915	0.187714	0.19779	0.113057	-0.00349157	0.200376	0.158485	0.142001	0.834912	0.131477	0.178714	0.0104432	0.131214
GrnPOff	-0.0722606	0.787189	0.118913	0.506807	0.361176	0.41867	0.0786904	0.0207304	0.0540189	0.149676	0.0788987	0.241513	0.202245	-0.0705484	0.282814	0.0266442	-0.116237	0.820864	0.56722	0.834583	0.652728	0.775903	0.896852	0.769108	0.400192	1	0.856517	0.72005	0.374031	0.236874	0.295203	0.326024	0.42427	0.425415	0.373178	0.107671	0.486425	0.349409	0.160487	0.419968
GrnSOff	-0.0227227	0.867046	0.208366	0.607091	0.303697	0.431172	0.0903133	0.0189762	-0.110988	0.0353867	-0.14021	0.0764832	0.125049	-0.0755377	-0.0609513	0.13051	-0.232067	0.901756	0.624264	0.792551	0.643101	0.741704	0.853213	0.773896	0.441413	0.856517	1	0.689457	0.38351	0.242771	0.19088	0.241085	0.286231	0.319322	0.32472	0.111831	0.266516	0.41962	0.0685455	0.399954
GrnZnOff	-0.118987	0.551104	0.0846983	0.320982	0.232508	0.302103	0.0352099	0.29412	0.249971	0.313112	0.00911006	0.338136	0.350939	-0.035705	0.245789	0.209781	0.423002	0.567283	0.628135	0.74034	0.601744	0.522047	0.742576	0.697619	0.276915	0.72005	0.689457	1	0.311483	0.423641	0.3571	0.40829	0.271025	0.41859	0.424607	0.0908505	0.372451	0.357592	0.555373	0.239903
NWtGr	0.0235001	0.096435	0.117558	0.0699026	-0.0351821	0.814471	0.528823	0.017905	0.365164	0.227989	-0.209546	0.412653	0.412585	0.137208	0.396022	0.493342	0.190976	0.395916	0.0845767	0.395332	0.251352	-0.0013826	0.403493	0.409995	0.187714	0.374031	0.38351	0.311483	1	0.416298	0.748571	0.584808	0.57575	0.777062	0.733811	0.442354	0.827884	0.909899	0.646307	0.159367
CaWtGr	-0.129956	-0.000688837	-0.0520759	-0.0279615	0.0392691	0.420418	0.0728331	0.864592	0.449779	0.270122	-0.0322525	0.528556	0.563437	0.218591	0.363015	0.459638	0.434767	0.0435914	0.749097	0.354931	0.187303	-0.0105714	0.389445	0.443725	0.19779	0.236874	0.242771	0.423641	0.416298	1	0.56301	0.419317	0.345155	0.620771	0.635299	0.356652	0.527887	0.584709	0.625925	0.0434157
CuWtGr	-0.0353186	-0.0678176	-0.0115695	-0.070761	-0.00807674	0.732355	0.222831	0.226944	0.796239	0.310591	0.0187467	0.61097	0.489448	0.169581	0.545718	0.470265	0.413788	0.0762994	0.151178	0.567255	0.16441	-0.0386828	0.392488	0.339149	0.113057	0.295203	0.19088	0.3571	0.748571	0.56301	1	0.597932	0.65515	0.869983	0.746776	0.433936	0.868162	0.832936	0.789078	0.0210196
FeWtGr	-0.142157	0.00635125	0.123336	-0.00176103	-0.0806078	0.504887	0.282679	0.198754	0.425275	0.877121	0.115101	0.523525	0.483335	-0.00758875	0.493623	0.436965	0.396494	0.170783	0.161045	0.338034	0.730292	0.0659673	0.387558	0.387053	-0.00349157	0.326024	0.241085	0.40829	0.584808	0.419317	0.597932	1	0.515508	0.663075	0.625266	0.192103	0.670414	0.63378	0.637526	0.0178917
KWtGr	-0.027083	0.22113	0.0529253	0.12684	0.122159	0.756796	-0.0255924	-0.0258234	0.277415	0.189023	0.504272	0.209213	0.2418	0.0531508	0.270242	0.0504273	-0.00134648	0.242191	0.141607	0.465527	0.306971	0.465256	0.374692	0.383266	0.200376	0.42427	0.286231	0.271025	0.57575	0.345155	0.65515	0.515508	1	0.600118	0.574762	0.353057	0.706047	0.616067	0.445096	0.0965154
MgWtGr	0.0404902	0.0116342	0.0534203	0.00264825	-0.0388239	0.713815	0.290465	0.300006	0.625599	0.392951	-0.0389659	0.805406	0.662031	0.164267	0.621683	0.561518	0.397393	0.182754	0.264065	0.506726	0.298667	0.00335635	0.609351	0.534596	0.158485	0.425415	0.319322	0.41859	0.777062	0.620771	0.869983	0.663075	0.600118	1	0.87045	0.422332	0.906958	0.871096	0.761086	0.0351701
MnWtGr	0.0199637	0.0391669	0.0491856	0.00541557	-0.0220582	0.670381	0.291116	0.343221	0.489938	0.362666	-0.0147404	0.663662	0.858348	0.120731	0.496539	0.510401	0.374744	0.204956	0.322614	0.430652	0.313934	0.0405677	0.532706	0.717792	0.142001	0.373178	0.32472	0.424607	0.733811	0.635299	0.746776	0.625266	0.574762	0.87045	1	0.368632	0.791602	0.805899	0.71627	0.0809632
NaWtGr	0.0214036	0.00411814	0.0693084	0.019181	-0.0449627	0.453774	0.0520923	0.146517	0.234823	-0.0233621	-0.0753547	0.222225	0.185034	0.916459	0.156793	0.195199	0.0970346	0.0548111	0.127226	0.187062	-0.0447533	-0.0224233	0.164286	0.148984	0.834912	0.107671	0.111831	0.0908505	0.442354	0.356652	0.433936	0.192103	0.353057	0.422332	0.368632	1	0.413919	0.460485	0.348247	-0.0486314
PWtGr	-0.0821677	0.0044475	0.0181376	-0.0224106	0.0116727	0.754385	0.32707	0.174761	0.591487	0.376098	0.0647112	0.6467	0.533963	0.135432	0.717889	0.467248	0.355048	0.198259	0.150813	0.472652	0.274299	0.048111	0.484442	0.428492	0.131477	0.486425	0.266516	0.372451	0.827884	0.527887	0.868162	0.670414	0.706047	0.906958	0.791602	0.413919	1	0.848037	0.749686	0.0933352
SWtGr	-0.0379569	0.0629874	0.114928	0.068292	-0.0671877	0.830048	0.37232	0.194178	0.470646	0.284227	-0.164635	0.527892	0.49687	0.150066	0.411646	0.629447	0.275434	0.274881	0.211529	0.446768	0.267681	-0.00915173	0.457948	0.450618	0.178714	0.349409	0.41962	0.357592	0.909899	0.584709	0.832936	0.63378	0.616067	0.871096	0.805899	0.460485	0.848037	1	0.725829	0.0602164
ZnWtGr	-0.135329	-0.220631	-0.00468589	-0.1851	-0.128177	0.518096	0.25125	0.409478	0.688479	0.466857	-0.0142143	0.646379	0.596164	0.16744	0.598301	0.579987	0.802332	-0.0702963	0.180502	0.305558	0.169643	-0.201167	0.264379	0.294062	0.0104432	0.160487	0.0685455	0.555373	0.646307	0.625925	0.789078	0.637526	0.445096	0.761086	0.71627	0.348247	0.749686	0.725829	1	-0.107875
NHI	-0.298539	0.356624	-0.645831	-0.250731	0.843236	0.0704968	0.241378	-0.0013902	-0.0355774	-0.0135004	0.0430987	-0.0133107	0.0619822	-0.0913035	0.0528914	-0.00819982	-0.191184	0.516175	0.268884	0.355108	0.258158	0.359418	0.335344	0.327893	0.131214	0.419968	0.399954	0.239903	0.159367	0.0434157	0.0210196	0.0178917	0.0965154	0.0351701	0.0809632	-0.0486314	0.0933352	0.0602164	-0.107875	1
