# Supplementary material for: Improving wheat grain composition for human health by constructing a QTL atlas for essential minerals
Source: Commun Biol. 2024 Aug 15;7:1001. doi: 10.1038/s42003-024-06692-7 (PMC11327371; doi:10.1038/s42003-024-06692-7)
Supplement: Supplementary file 8 — Supplementary Data 5 [file 42003_2024_6692_MOESM8_ESM.xlsx]

## Sheet: Shortlisted_QTL
Summarised QTL analysis results for the identified QTLs for essential mineral content in bread wheat grain.
Element	Trait	Increasing Allele	Environment	Chr	LOD	Population	Peak Marker	Peak bp	CIstart bp	CIend bp	Chromosome Location Explored (5 Mb either side of peak)	Number of HC Genes
Ca	GrnCaCnc	P	RH13.N2	2B	5.4	ParW292	AX-94508946	126948182	72577370	123062362
Ca	GrnCaCnc	P	RH17.N1	2B	3.8	ParW239	AX-643843568	458860181	418276688	527472633
Ca	GrnCaCnc	W	RH12.N2	4A	5.8	ParW292	AX-95630350	636688478	629860675	655255002
Ca	GrnCaCnc	W	RH14.N2	4A	5.2	ParW292	AX-95630350	636688478	629860675	655255002
Ca	GrnCaCnc	W	RH17.N1	5A	12.2	ParW239	AX-86177799	698003176	690187291	708448732	chr5A:693003176-703003176	127
Ca	GrnCaCnc	W	RH14.N2	5A	10.2	ParW292	AX-94613491	698509784	691034163	708442448
Ca	GrnCaCnc	W	RH17.N2	5A	9.6	ParW239	AX-643825923	708448732	677948955	692755749
Ca	GrnCaCnc	W	RH16.N2	5A	9.5	ParW239	AX-86177799	698003176	677948955	690187291
Ca	GrnCaCnc	W	RH15.N1	5A	9.3	ParW239	AX-643825923	708448732	677948955	690187291
Ca	GrnCaCnc	W	RH16.N1	5A	6.4	ParW239	AX-643825923	708448732	677948955	691026561
Ca	GrnCaCnc	W	RH13.N2	5A	9.4	ParW292	AX-94613491	698509784	691034163	708442448
Ca	GrnCaCnc	W	RH12.N2	5A	8.4	ParW292	AX-94613491	698509784	684941728	708442448
Ca	CaWtGr	W	RH17.N2	5A	11.7	ParW239	AX-643825923	708448732	677948955	692755749
Ca	CaWtGr	W	RH17.N1	5A	10.7	ParW239	AX-643825923	708448732	677948955	692755749
Ca	CaWtGr	W	RH16.N2	5A	9.9	ParW239	AX-643825923	708448732	677948955	692755749
Ca	CaWtGr	W	RH15.N1	5A	9.5	ParW239	AX-643825923	708448732	677948955	692755749
Ca	CaWtGr	W	RH16.N1	5A	6.1	ParW239	AX-643825923	708448732	677948955	692755749
Ca	CaWtGr	W	RH12.N2	5A	9.9	ParW292	AX-94993840	690187291	684941728	708442448
Ca	CaWtGr	W	RH13.N2	5A	9.8	ParW292	AX-94993840	690187291	684941728	708442448
Ca	CaWtGr	W	RH14.N2	5A	8.9	ParW292	AX-94993840	690187291	684941728	708442448
Ca	GrnCaCnc	W	RH19.N2	5D	6.1	ParW160	AX-643802914	221131005	54072694	394842929
Ca	GrnCaCnc	W	RH20.N2	5D	4.7	ParW160	AX-95658716	241250896	48833839	348493963
Cu	GrnCuCnc	P	RH15.N1	4B	8.8	ParW239	AX-94987158	167346639	40213123	520151515	chr4B:162346639-172346639	52
Cu	GrnCuCnc	P	RH16.N1	4B	8.3	ParW239	AX-94987158	167346639	21184618	660719471
Cu	GrnCuCnc	P	RH17.N1	4B	6.7	ParW239	AX-94987158	167346639	40213123	443453503
Cu	GrnCuCnc	P	RH17.N2	4B	5.1	ParW239	AX-94987158	167346639	21184618	443453503
Cu	GrnCuCnc	P	RH15.N1	5B	4.5	ParW239	AX-94537650	600000000	634993459	670829731
Cu	GrnCuCnc	P	RH17.N2	5B	3.8	ParW239	AX-643854728	648769936	605849371	670829731
Cu	GrnCuCnc	P	RH16.N2	5B	3.6	ParW239	AX-94991378	680000000	607180939	677818818
Cu	CuWtGr	P	RH17.N2	5B	6.7	ParW239	AX-643854728	648769936	635506707	670829731	chr5B:643769936-653769936	102
Cu	GrnCuCnc	W	RH13.N2	7A	4.8	ParW292	AX-94847486	65975849	54997976	76419233
Cu	CuWtGr	W	RH14.N2	7A	5.9	ParW292	AX-94847486	65975849	65975849	76419233	chr7A:60975849-70975849	149
Cu	CuWtGr	W	RH13.N2	7A	3.9	ParW292	AX-94847486	65975849	65975849	76419233
Cu	GrnCuCnc	W	RH17.N1	7B	3.6	ParW239	AX-94778315	587914918	488704456	632272626
Cu	GrnCuCnc	W	RH17.N2	7B	3.3	ParW239	AX-94778315	587914918	395589986	632272626
Cu	CuWtGr	W	RH17.N2	7B	5.6	ParW239	AX-94778315	587914918	488704456	632272626	chr7B:582914918-592914918	101
Cu	CuWtGr	W	RH17.N1	7B	3.1	ParW239	AX-643869681	134528298	98062564	168075214
Cu	GrnCuCnc	P	RH16.N1	7D	3	ParW239	AX-95661674	351651605	182339945	435489763
Cu	CuWtGr	P	RH16.N1	7D	5.2	ParW239	AX-643856226	385718003	256700985	435489763	chr7D:380718003-390718003	80
Cu	CuWtGr	P	RH17.N2	7D	4.3	ParW239	AX-643856226	385718003	256700985	435489763
Cu	CuWtGr	P	RH15.N1	7D	3.6	ParW239	AX-643856226	385718003	256700985	435489763
Fe	GrnFeCnc	W	RH15.N1	2D	6	ParW239	AX-94500178	578930743	500885644	589505891
Fe	GrnFeCnc	W	RH16.N1	2D	3.4	ParW239	AX-643798531	500885644	461301262	565178696
Fe	FeWtGr	W	RH16.N1	2D	6.3	ParW239	AX-94500178	578930743	565178696	589505891	chr2D:573930743-583930743	120
Fe	FeWtGr	W	RH15.N1	2D	5.1	ParW239	AX-94500178	578930743	557481944	589505891
Fe	FeWtGr	W	RH16.N2	2D	4.1	ParW239	AX-94500178	578930743	500885644	589505891
Fe	GrnFeCnc	W	RH15.N1	3A	5.9	ParW239	AX-643809207	75032849	57015460	176163128
Fe	GrnFeCnc	W	RH13.N2	3A	4.4	ParW292	AX-94550611	512325316	456776694	595962639
Fe	GrnFeCnc	W	RH18.N2	5D	5.5	ParW160	AX-643799519	2523363	2523363	19021083
Fe	GrnFeCnc	W	RH13.N2	5D	4.7	ParW292	AX-94863865	29590000	29585008	29585008
Fe	GrnFeCnc	W	RH16.N2	6A	3.1	ParW239	AX-109415640	77510152	52019883	150777368
Fe	FeWtGr	W	RH19.N2	6A	5.7	ParW160	AX-643821518	88349703	39507206	434596202
K	GrnKCnc	P	RH15.N1	3D	5.1	ParW239	AX-95120609	0	528950065	575537406
K	GrnKCnc	P	RH17.N2	3D	4.2	ParW239	AX-643804690	580935684	528950065	593659333
K	KWtGr	W	RH16.N2	4B	8.2	ParW239	AX-643862089	208988767	40213123	443453503	chr4B:203988767-213988767	29
K	KWtGr	W	RH15.N1	4B	6.5	ParW239	AX-643862089	208988767	40213123	520151515
K	KWtGr	W	RH17.N1	4B	6.4	ParW239	AX-643862089	208988767	40213123	443453503
K	KWtGr	W	RH16.N1	4B	5.6	ParW239	AX-643862089	208988767	21184618	654759089
K	GrnKCnc	P	RH15.N1	5A	6.3	ParW239	AX-643825923	708448732	677948955	698003176
K	GrnKCnc	P	RH17.N1	5A	4.9	ParW239	AX-643813024	692755749	685872566	708448732
Mg	GrnMgCnc	W	RH16.N2	5A	5	ParW239	AX-643824994	549148988	540607758	567789919
Mg	GrnMgCnc	W	RH15.N1	5A	4.9	ParW239	AX-86177799	698003176	677948955	688315074
Mg	GrnMgCnc	W	RH19.N2	5A	4.1	ParW160	AX-178064211	597746751	575318187	609627024
Mg	MgWtGr	W	RH16.N1	5A	4.4	ParW239	AX-643825923	708448732	677948955	692755749
Mg	GrnMgCnc	W	RH15.N1	6A	6.4	ParW239	AX-643809992	214183003	288465900	445576375
Mg	MgWtGr	W	RH20.N2	6A	5.4	ParW160	AX-643824109	434596202	88349703	501490942
Mg	MgWtGr	W	RH15.N1	6A	4.8	ParW239	AX-109415640	77510152	59026095	150777368
Mg	GrnMgCnc	P	RH16.N2	6D	8.3	ParW239	AX-339451161	65532751	37670869	76468726
Mg	GrnMgCnc	P	RH15.N1	6D	4.8	ParW239	AX-643861181	352721650	281227501	399008846
Mg	GrnMgCnc	P	RH16.N1	6D	3.6	ParW239	AX-339451161	65532751	37670869	281227501
Mg	GrnMgCnc	W	RH17.N2	7A	5	ParW239	AX-94535286	83792976	62481226	100624544
Mg	GrnMgCnc	W	RH19.N2	7A	4.5	ParW160	AX-111117876	112394947	89079577	116647185
Mg	GrnMgCnc	W	RH13.N2	7A	4.1	ParW292	AX-94847486	65975849	7586772	76419233
Mg	MgWtGr	W	RH15.N1	7A	7.8	ParW239	AX-94535286	83792976	77494044	91913749	chr7A:78792976-88792976	128
Mg	MgWtGr	W	RH17.N2	7A	6.6	ParW239	AX-643821435	79642179	74651721	89079577
Mg	MgWtGr	W	RH14.N2	7A	4.5	ParW292	AX-94847486	65975849	7586772	76419233
Mg	MgWtGr	W	RH13.N2	7A	4	ParW292	AX-94847486	65975849	65975849	76419233
Mg	MgWtGr	W	RH16.N2	7A	3.3	ParW239	AX-643865340	80347900	77494044	89079577
Zn	ZnWtGr	W	RH14.N2	5A	5	ParW292	AX-94993840	690187291	684941728	698509784
Zn	ZnWtGr	W	RH16.N2	5A	3.6	ParW239	AX-643812298	555923089	539511784	595145781
Zn	GrnZnCnc	W	RH16.N1	6A	4.8	ParW239	AX-643864818	85261199	52019883	150777368
Zn	GrnZnCnc	W	RH16.N2	6A	4.7	ParW239	AX-643866927	376474107	267686946	445576375
Zn	GrnZnCnc	W	RH15.N1	6A	4.1	ParW239	AX-643809992	214183003	484557432	499284731
Zn	ZnWtGr	W	RH15.N1	6A	4.9	ParW239	AX-643809992	214183003	288465900	499284731	chr6A:209183003-219183003	40
Zn	ZnWtGr	W	RH20.N2	6A	3.7	ParW160	AX-643824109	434596202	39507206	501490942
Zn	ZnWtGr	W	RH19.N2	6A	3.6	ParW160	AX-643868554	510000000	454686063	572337460
Zn	GrnZnCnc	W	RH18.N2	7A	4.4	ParW160	AX-94513729	78430148	76124550	89079577
Zn	ZnWtGr	W	RH15.N1	7A	5	ParW239	AX-94863651	628864034	514758846	639763159	chr7A:623864034-633864034	91
Zn	ZnWtGr	W	RH17.N1	7A	4.2	ParW239	AX-94863651	628864034	514758846	639763159
Zn	ZnWtGr	W	RH14.N2	7A	4	ParW292	AX-94847486	65975849	54997976	76419233

## Sheet: Ca5A_gene list
Full list of genes in the 5 Mb of DNA surrounding the peak marker of the Ca 5A QTL
GeneID	Chromosome	Gene start (bp)	Gene end (bp)	Strand	Functional description	Domain
TraesCS5A02G536700	5A	693296486	693301359	+	T-box transcription factor, putative (DUF863)	PF05904: Plant protein of unknown function (DUF863)
TraesCS5A02G536800	5A	693307794	693308372	-	C2H2-like zinc finger protein	null
TraesCS5A02G536900	5A	693606562	693606960	+	peptidylprolyl cis/trans isomerase, NIMA-interacting 1	null
TraesCS5A02G537000	5A	693625968	693632648	+	Oxysterol-binding protein	PF15413: Pleckstrin homology domain; PF01237: Oxysterol-binding protein
TraesCS5A02G537100	5A	693632703	693642408	-	Nitrate transporter 1.1	PF00854: POT family
TraesCS5A02G537200	5A	693657714	693658092	-	Very low-density lipoprotein receptor	null
TraesCS5A02G537300	5A	693673421	693674644	-	Expansin protein	PF03330: Lytic transglycolase; PF01357: Pollen allergen
TraesCS5A02G537400	5A	693848403	693850900	-	Sentrin-specific protease	PF02902: Ulp1 protease family, C-terminal catalytic domain
TraesCS5A02G537500	5A	693881109	693881303	-	Protein phosphatase 2C family protein	null
TraesCS5A02G537600	5A	694510675	694511811	-	Myb/SANT-like DNA-binding domain protein	PF12776: Myb/SANT-like DNA-binding domain
TraesCS5A02G537700	5A	694531263	694537577	+	Serine/threonine-protein kinase	PF01453: D-mannose binding lectin; PF00954: S-locus glycoprotein domain; PF08276: PAN-like domain; PF07714: Protein tyrosine kinase
TraesCS5A02G537800	5A	694551658	694557982	+	Serine/threonine-protein kinase	PF01453: D-mannose binding lectin; PF00954: S-locus glycoprotein domain; PF08276: PAN-like domain; PF07714: Protein tyrosine kinase
TraesCS5A02G537900	5A	694572003	694579717	+	Serine/threonine-protein kinase	PF01453: D-mannose binding lectin; PF00954: S-locus glycoprotein domain; PF08276: PAN-like domain; PF07714: Protein tyrosine kinase
TraesCS5A02G538000	5A	694758331	694760964	+	Expansin protein	PF03330: Lytic transglycolase; PF01357: Pollen allergen
TraesCS5A02G538100	5A	694962017	694969186	+	2-phosphoglycerate kinase, putative, expressed	null
TraesCS5A02G538200	5A	694971287	694990417	-	CCR4-NOT transcription complex subunit 1	PF16418: CCR4-NOT transcription complex subunit 1 HEAT repeat; PF16417: CCR4-NOT transcription complex subunit 1 TTP binding domain; PF16415: CCR4-NOT transcription complex subunit 1 CAF1-binding domain; PF12842: Domain of unknown function (DUF3819); PF04054: CCR4-Not complex component, Not1
TraesCS5A02G538300	5A	696326572	696327867	-	Myb/SANT-like DNA-binding domain protein	PF12776: Myb/SANT-like DNA-binding domain
TraesCS5A02G538400	5A	696849739	696850524	+	Chaperone protein ClpB	null
TraesCS5A02G538500	5A	696888852	696889637	+	Chaperone protein ClpB	null
TraesCS5A02G538600	5A	696924777	696926730	-	GATA transcription factor	PF00320: GATA zinc finger
TraesCS5A02G538700	5A	697051693	697054743	-	Matrix metalloproteinase	PF01471: Putative peptidoglycan binding domain; PF00413: Matrixin
TraesCS5A02G538800	5A	697068423	697069623	+	L-gulonolactone oxidase	PF04030: D-arabinono-1,4-lactone oxidase
TraesCS5A02G538900	5A	697132229	697133613	+	L-gulonolactone oxidase	PF04030: D-arabinono-1,4-lactone oxidase
TraesCS5A02G539000	5A	697282976	697284049	+	L-gulonolactone oxidase	null
TraesCS5A02G539100	5A	697548052	697553855	+	L-gulonolactone oxidase	PF01565: FAD binding domain; PF04030: D-arabinono-1,4-lactone oxidase
TraesCS5A02G539200	5A	697625749	697626963	+	Extracellular matrix-binding protein ebh	null
TraesCS5A02G539300	5A	697650206	697650958	+	Oxygen-regulated protein 1	null
TraesCS5A02G539400	5A	697688632	697689688	+	senescence regulator (Protein of unknown function, DUF584)	PF04520: Senescence regulator
TraesCS5A02G539500	5A	697721915	697728419	+	WD repeat-containing protein	PF00400: WD domain, G-beta repeat
TraesCS5A02G539600	5A	697752401	697753788	-	2-oxoglutarate (2OG) and Fe(II)-dependent oxygenase superfamily protein	PF14226: non-haem dioxygenase in morphine synthesis N-terminal; PF03171: 2OG-Fe(II) oxygenase superfamily
TraesCS5A02G539700	5A	697759691	697761458	-	2-oxoglutarate (2OG) and Fe(II)-dependent oxygenase superfamily protein	PF14226: non-haem dioxygenase in morphine synthesis N-terminal; PF03171: 2OG-Fe(II) oxygenase superfamily
TraesCS5A02G539800	5A	697761698	697763486	-	2-oxoglutarate (2OG) and Fe(II)-dependent oxygenase superfamily protein	PF14226: non-haem dioxygenase in morphine synthesis N-terminal; PF03171: 2OG-Fe(II) oxygenase superfamily
TraesCS5A02G539900	5A	697764054	697765721	-	2-oxoglutarate (2OG) and Fe(II)-dependent oxygenase superfamily protein	PF14226: non-haem dioxygenase in morphine synthesis N-terminal; PF03171: 2OG-Fe(II) oxygenase superfamily
TraesCS5A02G540000	5A	697766196	697767616	-	DNA-directed RNA polymerase subunit	PF02150: RNA polymerases M/15 Kd subunit; PF01096: Transcription factor S-II (TFIIS)
TraesCS5A02G540100	5A	697771440	697778430	-	PHD-finger protein	null
TraesCS5A02G540200	5A	697858215	697858634	+	Cytochrome P450	PF00067: Cytochrome P450
TraesCS5A02G540300	5A	697878594	697880675	+	auxin canalization protein (DUF828)	PF05703: Auxin canalisation; PF08458: Plant pleckstrin homology-like region
TraesCS5A02G540400	5A	697880912	697887556	-	Methionyl-tRNA formyltransferase	PF00551: Formyl transferase
TraesCS5A02G540500	5A	697882916	697884759	+	auxin canalization protein (DUF828)	PF05703: Auxin canalisation; PF08458: Plant pleckstrin homology-like region
TraesCS5A02G540700	5A	697894066	697894361	+	Transmembrane protein, putative	null
TraesCS5A02G540800	5A	697896773	697901981	-	Coatomer subunit alpha	PF00400: WD domain, G-beta repeat; PF04053: Coatomer WD associated region; PF06957: Coatomer (COPI) alpha subunit C-terminus
TraesCS5A02G540900	5A	697998921	698002389	-	Phosphatidylserine decarboxylase proenzyme	PF02666: Phosphatidylserine decarboxylase
Ca_5A_Peak	5A	698003176	698003176
TraesCS5A02G541000	5A	698009489	698012821	-	Cell number regulator 6	PF04749: PLAC8 family
TraesCS5A02G541100	5A	698101167	698101610	-	60S ribosomal protein L13a	null
TraesCS5A02G541200	5A	698162058	698163889	-	zinc finger CONSTANS-like protein	PF06203: CCT motif
TraesCS5A02G541300	5A	698178472	698180716	-	Zinc finger constans-like protein	PF06203: CCT motif
TraesCS5A02G541400	5A	698208523	698215953	+	Helicase, putative	PF00176: SNF2 family N-terminal domain; PF00271: Helicase conserved C-terminal domain
TraesCS5A02G541500	5A	698216554	698217128	-	F-box domain containing protein	null
TraesCS5A02G541600	5A	698217638	698218078	-	F-box family protein	PF00646: F-box domain
TraesCS5A02G541700	5A	698228779	698230889	-	F-box family protein	PF12937: F-box-like
TraesCS5A02G541800	5A	698331292	698333496	-	Nucellin-like aspartic protease	PF14543: Xylanase inhibitor N-terminal; PF14541: Xylanase inhibitor C-terminal
TraesCS5A02G541900	5A	698341429	698344092	-	Aspartic proteinase Asp1	PF14543: Xylanase inhibitor N-terminal; PF14541: Xylanase inhibitor C-terminal
TraesCS5A02G542000	5A	698346899	698349796	-	Aspartic proteinase Asp1	PF14543: Xylanase inhibitor N-terminal; PF14541: Xylanase inhibitor C-terminal
TraesCS5A02G542100	5A	698389526	698390815	+	Leucine-rich repeat receptor-like protein kinase family protein	PF13855: Leucine rich repeat
TraesCS5A02G542200	5A	698448290	698451049	-	Leucine-rich repeat receptor-like protein kinase family protein, putative	PF13855: Leucine rich repeat; PF13516: Leucine Rich repeat
TraesCS5A02G542300	5A	698453370	698456954	-	Leucine-rich repeat receptor-like protein kinase family protein, putative	PF08263: Leucine rich repeat N-terminal domain; PF13855: Leucine rich repeat; PF13516: Leucine Rich repeat; PF00560: Leucine Rich Repeat
TraesCS5A02G542400	5A	698498184	698502015	+	Alcohol dehydrogenase	PF08240: Alcohol dehydrogenase GroES-like domain; PF00107: Zinc-binding dehydrogenase
TraesCS5A02G542500	5A	698502230	698504379	+	Phosphoglycerate mutase family protein	PF00300: Histidine phosphatase superfamily (branch 1)
TraesCS5A02G542600	5A	698507247	698511217	+	Major facilitator superfamily (MFS) profile domain-containing protein	PF00083: Sugar (and other) transporter
TraesCS5A02G542700	5A	698512064	698517752	+	Protein kinase	PF00582: Universal stress protein family; PF00069: Protein kinase domain; PF04564: U-box domain
TraesCS5A02G542800	5A	698528636	698529001	+	Zinc finger family protein	PF13912: C2H2-type zinc finger
TraesCS5A02G542900	5A	698629158	698637157	+	Protein ARABIDILLO 1	PF12937: F-box-like; PF00514: Armadillo/beta-catenin-like repeat
TraesCS5A02G543000	5A	698645748	698647567	-	Glycosyltransferase	PF00201: UDP-glucoronosyl and UDP-glucosyl transferase
TraesCS5A02G543100	5A	698888618	698889913	+	Gibberellin 2-beta-dioxygenase	PF14226: non-haem dioxygenase in morphine synthesis N-terminal; PF03171: 2OG-Fe(II) oxygenase superfamily
TraesCS5A02G543200	5A	699467367	699470809	-	PPPDE thiol peptidase family protein, putative	PF05903: PPPDE putative peptidase domain
TraesCS5A02G543300	5A	699477385	699484393	-	Plasma membrane ATPase	PF00690: Cation transporter/ATPase, N-terminus; PF00122: E1-E2 ATPase; PF00702: haloacid dehalogenase-like hydrolase
TraesCS5A02G543400	5A	699488169	699490033	-	PRA1 family protein	PF03208: PRA1 family protein
TraesCS5A02G543500	5A	699514655	699515416	-	inositol polyphosphate 5-phosphatase I	null
TraesCS5A02G543600	5A	699519934	699520994	-	Germin-like protein	PF00190: Cupin
TraesCS5A02G543700	5A	699534569	699535009	-	Germin-like protein	PF00190: Cupin
TraesCS5A02G543756	5A	699549681	699549964	NA	NA	NA
TraesCS5A02G543800	5A	699566757	699567197	+	Germin-like protein	PF00190: Cupin
TraesCS5A02G543900	5A	699630209	699630649	+	Germin-like protein	PF00190: Cupin
TraesCS5A02G544000	5A	699634354	699634794	+	Germin-like protein	PF00190: Cupin
TraesCS5A02G544100	5A	699641989	699642429	+	Germin-like protein	PF00190: Cupin
TraesCS5A02G544189	5A	699703682	699704122	NA	NA	NA
TraesCS5A02G544196	5A	699708857	699709297	NA	NA	NA
TraesCS5A02G544200	5A	699719971	699720411	+	Germin-like protein	PF00190: Cupin
TraesCS5A02G544300	5A	699761269	699765902	+	Kelch repeat containing F-box protein-like	null
TraesCS5A02G544400	5A	699799410	699800475	+	Germin-like protein	PF00190: Cupin
TraesCS5A02G544500	5A	699840782	699841820	+	Germin-like protein	PF00190: Cupin
TraesCS5A02G544521	5A	699877131	699877414	NA	NA	NA
TraesCS5A02G544600	5A	700177201	700178865	-	Cytochrome P450	PF00067: Cytochrome P450
TraesCS5A02G544800	5A	700344860	700347373	+	Peptidyl-prolyl cis-trans isomerase	PF14295: PAN domain; PF00160: Cyclophilin type peptidyl-prolyl cis-trans isomerase/CLD
TraesCS5A02G544900	5A	700347633	700351845	+	DNA repair endonuclease UVH1	PF02732: ERCC4 domain
TraesCS5A02G545100	5A	700359844	700372053	+	tRNA/rRNA methyltransferase family protein	PF00588: SpoU rRNA Methylase family
TraesCS5A02G545200	5A	700372271	700373331	+	Germin-like protein	PF00190: Cupin
TraesCS5A02G545250	5A	700376853	700377293	NA	NA	NA
TraesCS5A02G545300	5A	700382337	700382777	+	Germin-like protein	PF00190: Cupin
TraesCS5A02G545400	5A	700389249	700389689	+	Germin-like protein	PF00190: Cupin
TraesCS5A02G545500	5A	700435047	700438740	+	Calcineurin B-like protein	PF13499: EF-hand domain pair
TraesCS5A02G545600	5A	700439219	700441591	+	Casein kinase II subunit beta	PF01214: Casein kinase II regulatory subunit
TraesCS5A02G545700	5A	700442640	700444537	+	Pterin-4-alpha-carbinolamine dehydratase, putative	PF01329: Pterin 4 alpha carbinolamine dehydratase
TraesCS5A02G545800	5A	700443790	700444326	-	Invertase inhibitor	PF04043: Plant invertase/pectin methylesterase inhibitor
TraesCS5A02G545900	5A	700444552	700445419	-	Phosphatidylinositol N-acetylglucosaminyltransferase subunit P	PF08510: PIG-P
TraesCS5A02G546000	5A	700445560	700450029	+	Inner nuclear membrane Man1	PF09402: Man1-Src1p-C-terminal domain
TraesCS5A02G546100	5A	700448809	700449987	-	Ribose-phosphate pyrophosphokinase	PF13793: N-terminal domain of ribose phosphate pyrophosphokinase; PF14572: Phosphoribosyl synthetase-associated domain
TraesCS5A02G546200	5A	700452461	700455186	-	Protein NRT1/ PTR FAMILY 5.1	PF00854: POT family
TraesCS5A02G546300	5A	700595710	700597405	+	C2 domain-containing family protein	PF00168: C2 domain
TraesCS5A02G546400	5A	700612577	700613687	+	Extracellular matrix-binding protein ebh	null
TraesCS5A02G546500	5A	700619707	700621978	-	CAAX protease self-immunity protein	PF02517: CAAX protease self-immunity
TraesCS5A02G546600	5A	700663097	700665985	+	glycosyltransferase family exostosin protein	PF03016: Exostosin family
TraesCS5A02G546700	5A	700666392	700676882	-	Arsenate reductase	PF00581: Rhodanese-like domain
TraesCS5A02G546800	5A	700694911	700696301	-	Protein FLOWERING LOCUS T	PF01161: Phosphatidylethanolamine-binding protein
TraesCS5A02G546900	5A	700785235	700786681	-	Protein FLOWERING LOCUS T	PF01161: Phosphatidylethanolamine-binding protein
TraesCS5A02G547000	5A	700797949	700799578	+	Alkyl transferase	PF01255: Putative undecaprenyl diphosphate synthase
TraesCS5A02G547200	5A	700849342	700851768	-	Trichome birefringence-like protein	PF14416: PMR5 N terminal Domain; PF13839: GDSL/SGNH-like Acyl-Esterase family found in Pmr5 and Cas1p
TraesCS5A02G547300	5A	701069899	701076210	+	ATP-dependent chaperone ClpB	PF02861: Clp amino terminal domain, pathogenicity island component; PF00004: ATPase family associated with various cellular activities (AAA); PF07724: AAA domain (Cdc48 subfamily); PF10431: C-terminal, D2-small domain, of ClpB protein
TraesCS5A02G547400	5A	701298387	701304757	-	RING/U-box superfamily protein	PF13445: RING-type zinc-finger; PF13639: Ring finger domain
TraesCS5A02G547500	5A	701563703	701568791	+	Divalent metal cation transporter MntH	PF01566: Natural resistance-associated macrophage protein
TraesCS5A02G547600	5A	701907228	701908644	-	B3 domain-containing protein REM13	null
TraesCS5A02G547700	5A	701962991	701965551	-	Apyrase	PF01150: GDA1/CD39 (nucleoside phosphatase) family
TraesCS5A02G547800	5A	702132455	702136920	+	RING/U-box superfamily protein	PF13639: Ring finger domain
TraesCS5A02G547900	5A	702138473	702141043	-	Protein phosphatase 2c, putative	PF00481: Protein phosphatase 2C
TraesCS5A02G548000	5A	702164909	702170289	+	BAG family molecular chaperone regulator 6	PF02179: BAG domain
TraesCS5A02G548100	5A	702191264	702192016	+	Dirigent protein	PF03018: Dirigent-like protein
TraesCS5A02G548200	5A	702226125	702228492	+	Metacaspase-1	PF00656: Caspase domain
TraesCS5A02G548300	5A	702459427	702460136	+	Glucan endo-1,3-beta-glucosidase 1	PF07983: X8 domain
TraesCS5A02G548400	5A	702461602	702466163	-	Charged multivesicular body protein 3	PF03357: Snf7
TraesCS5A02G548500	5A	702501770	702503426	+	Xyloglucan endotransglucosylase/hydrolase	PF00722: Glycosyl hydrolases family 16; PF06955: Xyloglucan endo-transglycosylase (XET) C-terminus
TraesCS5A02G548600	5A	702520375	702522866	-	Metacaspase-1	PF00656: Caspase domain
TraesCS5A02G548700	5A	702631484	702632670	-	Heat shock transcription factor	PF00447: HSF-type DNA-binding
TraesCS5A02G548800	5A	702749754	702753400	+	ATP dependent RNA helicase	PF00270: DEAD/DEAH box helicase; PF00271: Helicase conserved C-terminal domain
TraesCS5A02G548900	5A	702814105	702814652	-	DNA topoisomerase	null
TraesCS5A02G549100	5A	702897961	702898824	-	Agmatine coumaroyltransferase-2	PF02458: Transferase family
TraesCS5A02G549200	5A	702982401	702984405	+	Polyphenol oxidase	PF00264: Common central domain of tyrosinase; PF12142: Polyphenol oxidase middle domain; PF12143: Protein of unknown function (DUF_B2219)
TraesCS5A02G549300	5A	702997089	702997944	+	Dirigent protein	PF03018: Dirigent-like protein

## Sheet: Cu4B_gene list
Full list of genes in the 5 Mb of DNA surrounding the peak marker of the Cu 4B QTL
GeneID	Chromosome	Gene start (bp)	Gene end (bp)	Strand	Function description	Domain
TraesCS4B02G126600	4B	163834926	163839424	-	ATP-dependent RNA helicase DeaD	PF00270: DEAD/DEAH box helicase; PF00271: Helicase conserved C-terminal domain; PF16124: RecQ zinc-binding
TraesCS4B02G126700	4B	164918340	164919296	+	calmodulin-binding protein (DUF1645)	PF07816: Protein of unknown function (DUF1645)
TraesCS4B02G126800	4B	165289181	165298815	-	Pentatricopeptide repeat-containing protein	PF01535: PPR repeat; PF13041: PPR repeat family
TraesCS4B02G126900	4B	165305847	165308219	-	Transmembrane protein 205	PF13664: Domain of unknown function (DUF4149)
TraesCS4B02G127000	4B	165970136	165970510	-	Chorismate synthase	null
TraesCS4B02G127100	4B	165999310	166004450	-	Beta xylosidase	PF00933: Glycosyl hydrolase family 3 N terminal domain; PF01915: Glycosyl hydrolase family 3 C-terminal domain; PF14310: Fibronectin type III-like domain
TraesCS4B02G127200	4B	166556808	166558975	-	Plant invertase/pectin methylesterase inhibitor superfamily protein	PF04043: Plant invertase/pectin methylesterase inhibitor
TraesCS4B02G127300	4B	166700431	166706147	-	Ribonucleases P/MRP protein subunit POP1	PF06978: Ribonucleases P/MRP protein subunit POP1; PF08170: POPLD (NUC188) domain
TraesCS4B02G127400	4B	166759852	166766993	-	Protein kinase family protein, putative, expressed	PF00989: PAS fold; PF07714: Protein tyrosine kinase
TraesCS4B02G127500	4B	167342837	167347417	+	weak chloroplast movement under blue light protein (DUF827)	PF05701: Weak chloroplast movement under blue light
Cu_4B_Peak	4B	167346639	167346639
TraesCS4B02G127600	4B	167348641	167355915	-	Alpha-L-arabinofuranosidase 1	PF06964: Alpha-L-arabinofuranosidase C-terminal domain
TraesCS4B02G127700	4B	167363165	167365477	+	Mitochondrial import inner membrane translocase subunit	PF02953: Tim10/DDP family zinc finger
TraesCS4B02G127800	4B	167379121	167381178	-	Pentatricopeptide repeat-containing protein	PF13041: PPR repeat family; PF01535: PPR repeat; PF14432: DYW family of nucleic acid deaminases
TraesCS4B02G127900	4B	167392241	167393701	+	Ulp1 protease family, C-terminal catalytic domain containing protein, expressed	null
TraesCS4B02G128000	4B	167586982	167588197	+	Late embryogenesis abundant (LEA) hydroxyproline-rich glycoprotein family	PF03168: Late embryogenesis abundant protein
TraesCS4B02G128100	4B	167913591	167914731	+	ESX-5 secretion system protein EccA5	PF03745: Domain of unknown function (DUF309)
TraesCS4B02G128200	4B	167921941	167941130	+	Regulation of nuclear pre-mRNA domain-containing protein 1B	PF04818: RNA polymerase II-binding domain.
TraesCS4B02G128300	4B	167941744	167942109	-	Nuclear-interacting partner of ALK	null
TraesCS4B02G128400	4B	167944638	167951458	-	ELMO domain containing protein	PF04727: ELMO/CED-12 family
TraesCS4B02G128500	4B	168141117	168150410	+	Methyl esterase	PF12697: Alpha/beta hydrolase family
TraesCS4B02G128600	4B	168159714	168192894	+	Protein DETOXIFICATION	PF01554: MatE
TraesCS4B02G128700	4B	168565690	168567416	+	50S ribosomal protein L2	PF00181: Ribosomal Proteins L2, RNA binding domain; PF03947: Ribosomal Proteins L2, C-terminal domain
TraesCS4B02G128900	4B	168577746	168578216	-	Serine/threonine-protein phosphatase 4 regulatory subunit 3	null
TraesCS4B02G129000	4B	168704987	168709773	-	Type I inositol-1,4,5-trisphosphate 5-phosphatase	PF03372: Endonuclease/Exonuclease/phosphatase family
TraesCS4B02G129100	4B	168984801	168986053	+	Myb factor	PF00249: Myb-like DNA-binding domain
TraesCS4B02G129200	4B	168994367	168996714	-	Cell division control protein 45-like protein	PF02724: CDC45-like protein
TraesCS4B02G129300	4B	169582843	169592150	+	Exostosin family protein	PF03016: Exostosin family
TraesCS4B02G129400	4B	169597500	169598585	+	30S ribosomal protein S9	PF00380: Ribosomal protein S9/S16
TraesCS4B02G129500	4B	169745589	169747079	+	MEI2-like 2	null
TraesCS4B02G129600	4B	169792465	169793225	+	30S ribosomal protein S9	PF00380: Ribosomal protein S9/S16
TraesCS4B02G129700	4B	169794412	169796748	-	Zeaxanthin epoxidase, chloroplastic	PF00498: FHA domain
TraesCS4B02G129800	4B	169920772	169921479	-	Transducin/WD40 repeat-like superfamily protein	null
TraesCS4B02G129900	4B	169921742	169930132	+	2-C-methyl-D-erythritol 4-phosphate cytidylyltransferase	null
TraesCS4B02G130000	4B	169936384	169937963	+	Dirigent protein	PF03018: Dirigent-like protein; PF01419: Jacalin-like lectin domain
TraesCS4B02G130100	4B	170926810	170929710	+	Auxin efflux carrier component	PF03547: Membrane transport protein
TraesCS4B02G130200	4B	171024882	171025530	+	Chloride channel protein	null
TraesCS4B02G130300	4B	171025852	171028751	-	Calcium-dependent protein kinase	PF00069: Protein kinase domain; PF13499: EF-hand domain pair
TraesCS4B02G130400	4B	171089945	171092567	-	4'-phosphopantetheinyl transferase family protein	PF01648: 4'-phosphopantetheinyl transferase superfamily
TraesCS4B02G130600	4B	171123461	171123691	+	Serine/threonine protein phosphatase 7 long form isogeny	null
TraesCS4B02G130700	4B	171141236	171143920	-	Serine/threonine-protein kinase	PF01453: D-mannose binding lectin; PF00954: S-locus glycoprotein domain; PF00069: Protein kinase domain
TraesCS4B02G130800	4B	171144482	171150027	-	Glutamine--fructose-6-phosphate aminotransferase [isomerizing]	PF13522: Glutamine amidotransferase domain; PF01380: SIS domain
TraesCS4B02G130900	4B	171181098	171185497	-	Rhamnogalacturonate lyase	PF06045: Rhamnogalacturonate lyase family; PF14686: Polysaccharide lyase family 4, domain II; PF14683: Polysaccharide lyase family 4, domain III
TraesCS4B02G131000	4B	171608536	171613538	+	Non-specific serine/threonine protein kinase	PF00069: Protein kinase domain; PF03822: NAF domain
TraesCS4B02G131100	4B	171613061	171614954	-	Calmodulin	PF13499: EF-hand domain pair
TraesCS4B02G131200	4B	171616566	171621111	-	WD-repeat protein, putative	PF12265: Histone-binding protein RBBP4 or subunit C of CAF1 complex; PF00400: WD domain, G-beta repeat
TraesCS4B02G131300	4B	171621232	171621555	-	RNA-binding (RRM/RBD/RNP motifs) family protein	null
TraesCS4B02G131400	4B	171622370	171628445	-	Protein ZINC INDUCED FACILITATOR-LIKE 1	PF07690: Major Facilitator Superfamily
TraesCS4B02G131500	4B	171652540	171663159	-	Protein ZINC INDUCED FACILITATOR-LIKE 1	PF07690: Major Facilitator Superfamily
TraesCS4B02G131600	4B	171808175	171809387	+	Tyrosine N-monooxygenase	PF14303: No apical meristem-associated C-terminal domain
TraesCS4B02G131700	4B	171815542	171825534	-	Protein ZINC INDUCED FACILITATOR-LIKE 1	PF07690: Major Facilitator Superfamily
TraesCS4B02G131800	4B	172314683	172320150	+	Heme oxygenase 1 protein	PF01126: Heme oxygenase
TraesCS4B02G131900	4B	172320829	172321588	+	Phytosulfokines 3-like protein	PF06404: Phytosulfokine precursor protein (PSK)

## Sheet: Cu5B_gene list
Full list of genes in the 5 Mb of DNA surrounding the peak marker of the Cu 5B QTL
GeneID	Chromosome	Gene start (bp)	Gene end (bp)	Strand	Function description	Domain
TraesCS5B02G470600	5B	643978490	643981969	-	Transcription factor	PF00170: bZIP transcription factor
TraesCS5B02G470700	5B	644347370	644351934	+	RNA-binding protein	PF00076: RNA recognition motif. (a.k.a. RRM, RBD, or RNP domain)
TraesCS5B02G470900	5B	644447753	644449635	-	receptor kinase 1	PF00069: Protein kinase domain
TraesCS5B02G471000	5B	644611749	644613209	-	Glycosyltransferase	PF00201: UDP-glucoronosyl and UDP-glucosyl transferase
TraesCS5B02G471100	5B	644843194	644844618	-	Glycosyltransferase	PF00201: UDP-glucoronosyl and UDP-glucosyl transferase
TraesCS5B02G471200	5B	644848790	644850060	+	Thionin	PF00321: Plant thionin
TraesCS5B02G471300	5B	644854426	644855491	+	Beta purothionin	PF00321: Plant thionin
TraesCS5B02G471400	5B	644862492	644863301	+	DEAD box RNA helicase 1	null
TraesCS5B02G471500	5B	644872652	644875986	+	Purple acid phosphatase	PF16656: Purple acid Phosphatase, N-terminal domain; PF00149: Calcineurin-like phosphoesterase; PF14008: Iron/zinc purple acid phosphatase-like protein C
TraesCS5B02G471600	5B	644885383	644889039	+	Major facilitator superfamily transporter	PF07690: Major Facilitator Superfamily
TraesCS5B02G471700	5B	644889114	644890701	+	Photosynthetic NDH subcomplex L 3	PF05757: Oxygen evolving enhancer protein 3 (PsbQ)
TraesCS5B02G471800	5B	644894079	644894903	-	Ribosomal RNA small subunit methyltransferase B	null
TraesCS5B02G471900	5B	644943166	644943849	-	MADS-box transcription factor family protein	PF00319: SRF-type transcription factor (DNA-binding and dimerisation domain)
TraesCS5B02G472000	5B	645062362	645063000	-	BTB/POZ and MATH domain-containing protein 2	PF00651: BTB/POZ domain
TraesCS5B02G472100	5B	645556295	645557810	-	BTB/POZ domain containing protein, expressed	PF00651: BTB/POZ domain
TraesCS5B02G472200	5B	645922429	645943444	-	3-oxoacyl-reductase	PF13561: Enoyl-(Acyl carrier protein) reductase
TraesCS5B02G472300	5B	645933865	645934635	-	DNA-directed RNA polymerase I subunit RPA2	null
TraesCS5B02G472400	5B	645991894	645993013	-	BTB/POZ domain containing protein, expressed	PF00651: BTB/POZ domain
TraesCS5B02G472500	5B	646229664	646231094	+	BTB/POZ and MATH domain-containing protein 2	PF00651: BTB/POZ domain
TraesCS5B02G472600	5B	646266415	646267993	+	BTB/POZ and MATH domain-containing protein 2	PF00651: BTB/POZ domain
TraesCS5B02G472700	5B	646376157	646377218	+	BTB/POZ and MATH domain-containing protein 2	PF00651: BTB/POZ domain
TraesCS5B02G472800	5B	646473410	646474410	+	Leucine-rich repeat protein kinase family protein	null
TraesCS5B02G472900	5B	646477020	646479561	+	3-oxoacyl-reductase	PF13561: Enoyl-(Acyl carrier protein) reductase
TraesCS5B02G473000	5B	646664912	646669395	+	Translation initiation factor IF-2	null
TraesCS5B02G473100	5B	647386486	647387406	-	Histone H2A	PF00125: Core histone H2A/H2B/H3/H4; PF16211: C-terminus of histone H2A
TraesCS5B02G473200	5B	647396020	647396595	+	low-molecular-weight cysteine-rich 22	null
TraesCS5B02G473300	5B	647404103	647404852	-	Basic blue protein	PF02298: Plastocyanin-like domain
TraesCS5B02G473400	5B	647463517	647463973	-	Basic blue protein	PF02298: Plastocyanin-like domain
TraesCS5B02G473500	5B	647483281	647488244	-	Disease resistance protein	PF00931: NB-ARC domain
TraesCS5B02G473600	5B	647567342	647567521	-	Basic blue protein	PF02298: Plastocyanin-like domain
TraesCS5B02G473700	5B	647655954	647656160	-	Basic blue protein	null
TraesCS5B02G473800	5B	647697377	647698125	-	Basic blue protein	PF02298: Plastocyanin-like domain
TraesCS5B02G473900	5B	647779767	647780523	-	Basic blue protein	PF02298: Plastocyanin-like domain
TraesCS5B02G474000	5B	647875367	647876179	+	Lysine--tRNA ligase	null
TraesCS5B02G474100	5B	647878921	647879409	-	SKP1-like protein	PF03931: Skp1 family, tetramerisation domain; PF01466: Skp1 family, dimerisation domain
TraesCS5B02G474200	5B	647883321	647883946	-	Basic blue protein	PF02298: Plastocyanin-like domain
TraesCS5B02G474300	5B	647899002	647899718	+	NAD(P)H-quinone oxidoreductase chain 4	PF07893: Protein of unknown function (DUF1668)
TraesCS5B02G474400	5B	647900037	647900898	+	Protein ELC	PF09454: Vps23 core domain
TraesCS5B02G474500	5B	647940529	647944797	-	Calcium-dependent protein kinase	PF00069: Protein kinase domain; PF13499: EF-hand domain pair
TraesCS5B02G474600	5B	647992819	647994662	-	UDP-glycosyltransferase	PF00201: UDP-glucoronosyl and UDP-glucosyl transferase
TraesCS5B02G474700	5B	648000031	648000426	-	UDP-glycosyltransferase	PF00201: UDP-glucoronosyl and UDP-glucosyl transferase
TraesCS5B02G474900	5B	648122894	648123930	+	UDP-glycosyltransferase	PF00201: UDP-glucoronosyl and UDP-glucosyl transferase
TraesCS5B02G475000	5B	648129775	648135970	-	Glycosyltransferase	PF00201: UDP-glucoronosyl and UDP-glucosyl transferase
TraesCS5B02G475100	5B	648139258	648142680	+	DUF21 domain-containing protein	PF01595: Domain of unknown function DUF21; PF00571: CBS domain; PF03471: Transporter associated domain
TraesCS5B02G475200	5B	648144289	648145963	-	Glycosyltransferase	PF00201: UDP-glucoronosyl and UDP-glucosyl transferase
TraesCS5B02G475300	5B	648179077	648180966	-	UDP-glycosyltransferase	PF00201: UDP-glucoronosyl and UDP-glucosyl transferase
TraesCS5B02G475400	5B	648258908	648260688	-	UDP-glycosyltransferase	PF00201: UDP-glucoronosyl and UDP-glucosyl transferase
TraesCS5B02G475500	5B	648277866	648278860	-	Non-specific lipid-transfer protein	PF14368: Probable lipid transfer
TraesCS5B02G475600	5B	648280300	648281543	+	UBiQuitin family member	PF00240: Ubiquitin family; PF12776: Myb/SANT-like DNA-binding domain
TraesCS5B02G475700	5B	648288710	648290317	-	Alpha-amylase	PF00128: Alpha amylase, catalytic domain; PF07821: Alpha-amylase C-terminal beta-sheet domain
TraesCS5B02G475800	5B	648316078	648316810	-	Non-specific lipid-transfer protein	PF14368: Probable lipid transfer
TraesCS5B02G475879	5B	648331800	648332100	+	Unknown	null
TraesCS5B02G475900	5B	648338360	648338919	+	Non-specific lipid-transfer protein	PF14368: Probable lipid transfer
TraesCS5B02G476000	5B	648358527	648360209	+	Alpha-amylase	PF00128: Alpha amylase, catalytic domain; PF07821: Alpha-amylase C-terminal beta-sheet domain
TraesCS5B02G476100	5B	648609297	648609842	+	Dirigent protein	PF03018: Dirigent-like protein
TraesCS5B02G476200	5B	648614481	648615919	-	UBiQuitin family member	PF00240: Ubiquitin family; PF12776: Myb/SANT-like DNA-binding domain
TraesCS5B02G476300	5B	648736470	648737723	+	Protein kinase	PF00069: Protein kinase domain
TraesCS5B02G476400	5B	648751297	648754410	+	26S proteasome non-ATPase regulatory subunit 1 homolog A	null
Cu_5B_Peak	5B	648769936	648769936
TraesCS5B02G476500	5B	648996325	648999540	+	Nontranslating CDS	PF13947: Wall-associated receptor kinase galacturonan-binding; PF07645: Calcium-binding EGF domain
TraesCS5B02G476700	5B	649022001	649024352	+	Remorin	PF03763: Remorin, C-terminal region
TraesCS5B02G476800	5B	649025100	649030912	-	Mitochondrial Rho GTPase	PF00071: Ras family; PF08356: EF hand associated; PF08355: EF hand associated
TraesCS5B02G476900	5B	649401339	649403336	+	Short-chain dehydrogenase/reductase	PF13561: Enoyl-(Acyl carrier protein) reductase
TraesCS5B02G477000	5B	649403444	649408531	-	Triacylglycerol lipase SDP1	PF11815: Domain of unknown function (DUF3336); PF01734: Patatin-like phospholipase
TraesCS5B02G477100	5B	649453884	649455301	+	indeterminate(ID)-domain 12	PF07762: Protein of unknown function (DUF1618)
TraesCS5B02G477200	5B	649490447	649490776	+	Peptide chain release factor 1	null
TraesCS5B02G477300	5B	649498492	649499157	+	Histone H2A	PF00125: Core histone H2A/H2B/H3/H4; PF16211: C-terminus of histone H2A
TraesCS5B02G477400	5B	649694596	649694925	+	Histone H2A	PF00125: Core histone H2A/H2B/H3/H4; PF16211: C-terminus of histone H2A
TraesCS5B02G477500	5B	649729796	649730065	+	KRR1 small subunit processome component	null
TraesCS5B02G477600	5B	649821752	649822494	+	serine hydroxymethyltransferase 6	null
TraesCS5B02G477700	5B	649858958	649859206	-	Anthranilate phosphoribosyltransferase	null
TraesCS5B02G477800	5B	650008971	650016428	+	Mg-protoporphyrin IX chelatase	PF01078: Magnesium chelatase, subunit ChlI; PF13519: von Willebrand factor type A domain
TraesCS5B02G477900	5B	650017775	650022861	+	Mg-protoporphyrin IX chelatase	null
TraesCS5B02G478000	5B	650030059	650032275	+	Basic helix-loop-helix transcription factor	PF00010: Helix-loop-helix DNA-binding domain
TraesCS5B02G478100	5B	650045551	650046237	-	Wound-induced protease inhibitor	null
TraesCS5B02G478200	5B	650052990	650054165	-	Wound-induced protease inhibitor	null
TraesCS5B02G478300	5B	650132159	650133003	-	Wound-induced protease inhibitor	null
TraesCS5B02G478400	5B	650133593	650136463	-	HIT zinc finger,PAPA-1-like conserved region, putative	PF04795: PAPA-1-like conserved region; PF04438: HIT zinc finger
TraesCS5B02G478500	5B	650160329	650164087	+	Na-translocating NADH-quinone reductase subunit A	null
TraesCS5B02G478600	5B	650164071	650165359	-	Adapter molecule crk	null
TraesCS5B02G478700	5B	650338232	650339458	-	Protein MIZU-KUSSEI 1	PF04759: Protein of unknown function, DUF617
TraesCS5B02G478800	5B	650340088	650343529	-	Peptidyl-prolyl cis-trans isomerase	PF00160: Cyclophilin type peptidyl-prolyl cis-trans isomerase/CLD
TraesCS5B02G478900	5B	650343793	650344182	+	RNA binding protein	PF00076: RNA recognition motif. (a.k.a. RRM, RBD, or RNP domain)
TraesCS5B02G479000	5B	650346305	650348174	-	50S ribosomal protein L36	PF00444: Ribosomal protein L36
TraesCS5B02G479100	5B	650545995	650548824	+	ADP-ribosylation factor	PF00025: ADP-ribosylation factor family
TraesCS5B02G479200	5B	650549735	650564861	-	DNA gyrase subunit A	PF00521: DNA gyrase/topoisomerase IV, subunit A; PF03989: DNA gyrase C-terminal domain, beta-propeller
TraesCS5B02G479300	5B	650955138	650964321	+	Argonaute protein	PF16486: N-terminal domain of argonaute; PF08699: Argonaute linker 1 domain; PF02171: Piwi domain
TraesCS5B02G479400	5B	650983163	650985587	+	Kinesin heavy chain isoform 5C	PF07762: Protein of unknown function (DUF1618)
TraesCS5B02G479500	5B	652097403	652100903	+	F-box family protein	PF08387: FBD
TraesCS5B02G479600	5B	652363022	652369753	+	Ribosomal RNA apurinic site specific lyase-like	PF08387: FBD
TraesCS5B02G479700	5B	652375205	652376808	+	RING/U-box superfamily protein	PF07762: Protein of unknown function (DUF1618)
TraesCS5B02G479800	5B	652388363	652389923	+	F-box/RNI-like superfamily protein	PF07762: Protein of unknown function (DUF1618)
TraesCS5B02G479900	5B	652469143	652479661	+	Multidrug resistance protein ABC transporter family	PF00664: ABC transporter transmembrane region; PF00005: ABC transporter
TraesCS5B02G480000	5B	652520504	652522458	+	F-box family protein	PF08387: FBD
TraesCS5B02G480100	5B	652632607	652635206	+	RING/U-box superfamily protein	PF14369: zinc-ribbon; PF13639: Ring finger domain
TraesCS5B02G480200	5B	652729978	652731926	+	GDSL esterase/lipase family	PF01764: Lipase (class 3)
TraesCS5B02G480300	5B	652822035	652822997	+	Calmodulin, putative	PF13405: EF-hand domain
TraesCS5B02G480500	5B	653005301	653011155	-	Ankyrin repeat protein-like	PF12796: Ankyrin repeats (3 copies); PF00515: Tetratricopeptide repeat
TraesCS5B02G480600	5B	653013335	653016458	-	Serine protease HtrA-like	PF13365: Trypsin-like peptidase domain
TraesCS5B02G480700	5B	653228300	653230912	+	60S ribosomal protein L24	PF01246: Ribosomal protein L24e
TraesCS5B02G480800	5B	653304172	653307052	+	60S ribosomal protein L24	PF01246: Ribosomal protein L24e
TraesCS5B02G480900	5B	653432387	653434033	+	NAC domain-containing protein, putative	PF02365: No apical meristem (NAM) protein
TraesCS5B02G481000	5B	653704004	653709527	-	Methylenetetrahydrofolate reductase	PF02219: Methylenetetrahydrofolate reductase

## Sheet: Cu7B_gene list
Full list of genes in the 5 Mb of DNA surrounding the peak marker of the Cu 7B QTL
GeneID	Chromosome	Gene start (bp)	Gene end (bp)	Strand	Function description	Domain
TraesCS7B02G328300	7B	582932468	582938938	+	carboxyl-terminal peptidase (DUF239)	PF03080: Domain of unknown function (DUF239)
TraesCS7B02G328400	7B	583381179	583385316	+	Peroxidase	PF00141: Peroxidase
TraesCS7B02G328500	7B	583475392	583479204	-	RING/U-box superfamily protein	PF13639: Ring finger domain
TraesCS7B02G328600	7B	583621805	583623442	-	Peroxidase	PF00141: Peroxidase
TraesCS7B02G328700	7B	583923053	583926829	+	High-affinity nitrate transporter 2.2	PF07690: Major Facilitator Superfamily
TraesCS7B02G328800	7B	584029077	584030674	+	Serine/threonine-protein kinase	PF00954: S-locus glycoprotein domain; PF08276: PAN-like domain; PF00069: Protein kinase domain
TraesCS7B02G328900	7B	584031689	584035383	+	ARM repeat superfamily protein	null
TraesCS7B02G329000	7B	584034988	584037028	-	GDSL esterase/lipase	PF00657: GDSL-like Lipase/Acylhydrolase
TraesCS7B02G329100	7B	584185421	584186029	-	Ripening related protein family	null
TraesCS7B02G329200	7B	584268831	584270378	-	GDSL esterase/lipase	PF00657: GDSL-like Lipase/Acylhydrolase
TraesCS7B02G329300	7B	584304414	584306519	+	Pentatricopeptide repeat-containing protein	PF01535: PPR repeat; PF13041: PPR repeat family; PF14432: DYW family of nucleic acid deaminases
TraesCS7B02G329400	7B	584306842	584309154	-	T-box transcription factor, putative (DUF863)	null
TraesCS7B02G329500	7B	584311720	584312726	+	Fe/S biogenesis protein nfuA	PF01106: NifU-like domain
TraesCS7B02G329600	7B	584313387	584314844	-	Pentatricopeptide repeat-containing protein	PF01535: PPR repeat; PF13041: PPR repeat family; PF13812: Pentatricopeptide repeat domain
TraesCS7B02G329700	7B	584806324	584813908	-	F-box family protein	PF00646: F-box domain
TraesCS7B02G329800	7B	585460075	585462047	-	3-oxoacyl-[acyl-carrier-protein] synthase	PF07466: Protein of unknown function (DUF1517)
TraesCS7B02G329900	7B	585486822	585488490	+	GDSL esterase/lipase	PF00657: GDSL-like Lipase/Acylhydrolase
TraesCS7B02G330000	7B	585488864	585499460	-	ARM repeat superfamily protein	null
TraesCS7B02G330100	7B	585510989	585514475	-	Serine/threonine-protein kinase	PF00954: S-locus glycoprotein domain; PF08276: PAN-like domain; PF00069: Protein kinase domain
TraesCS7B02G330200	7B	585578522	585579181	-	Serine/threonine-protein kinase	PF00069: Protein kinase domain
TraesCS7B02G330400	7B	585944484	585945302	+	3-octaprenyl-4-hydroxybenzoate carboxy-lyase	PF05553: Cotton fibre expressed protein
TraesCS7B02G330500	7B	586067257	586068127	+	UPF0345 protein YaiE	PF05553: Cotton fibre expressed protein
TraesCS7B02G330600	7B	586116369	586117297	+	Freezing-induced 1	null
TraesCS7B02G330700	7B	586240677	586241473	+	Freezing-induced 1	null
TraesCS7B02G330800	7B	586244345	586246171	-	Sugar transporter family protein	PF00083: Sugar (and other) transporter
TraesCS7B02G330900	7B	586263552	586265807	-	Heat shock 70 kDa protein	PF00012: Hsp70 protein
TraesCS7B02G331000	7B	586335423	586337381	-	Ribosomal RNA large subunit methyltransferase E	PF01728: FtsJ-like methyltransferase; PF11861: Domain of unknown function (DUF3381)
TraesCS7B02G331100	7B	586373400	586373684	-	DEAD/DEAH box RNA helicase family protein	null
TraesCS7B02G331200	7B	586629882	586632923	+	protease Do-like protein	PF13365: Trypsin-like peptidase domain
TraesCS7B02G331300	7B	586656125	586657941	+	40S ribosomal protein S3, putative	null
TraesCS7B02G331400	7B	586659457	586661899	+	Heat shock 70 kDa protein	PF00012: Hsp70 protein
TraesCS7B02G331500	7B	586715588	586721367	+	Auxin efflux carrier component	PF03547: Membrane transport protein
TraesCS7B02G331600	7B	586742941	586743820	+	DNA-directed RNA polymerase subunit beta	null
TraesCS7B02G331700	7B	586748610	586750570	-	Extracellular matrix-binding protein EbhA	null
TraesCS7B02G331800	7B	586965618	586969437	-	Serine/threonine-protein kinase	PF00954: S-locus glycoprotein domain; PF08276: PAN-like domain; PF00069: Protein kinase domain
TraesCS7B02G331900	7B	586986050	586988738	-	U-box domain-containing protein 62	null
TraesCS7B02G332000	7B	587267190	587268053	+	Transcription elongation factor (TFIIS) family protein	PF08711: TFIIS helical bundle-like domain
TraesCS7B02G332100	7B	587615444	587621010	+	Transcription elongation factor (TFIIS) family protein	PF08711: TFIIS helical bundle-like domain
TraesCS7B02G332200	7B	587910208	587913147	-	DUF1644 family protein	PF07800: Protein of unknown function (DUF1644)
TraesCS7B02G332300	7B	587914375	587918268	-	Zinc finger protein	PF12756: C2H2 type zinc-finger (2 copies)
Cu_7B_Peak	7B	587914918	587914918
TraesCS7B02G332400	7B	587965299	587966609	+	WEB family protein, chloroplastic	null
TraesCS7B02G332500	7B	588070702	588072153	+	Protein TOC75, chloroplastic	PF07762: Protein of unknown function (DUF1618)
TraesCS7B02G332600	7B	588084687	588085550	+	F-box family protein	PF03478: Protein of unknown function (DUF295)
TraesCS7B02G332700	7B	588239025	588245267	+	F-box family protein	PF12937: F-box-like; PF03478: Protein of unknown function (DUF295)
TraesCS7B02G332800	7B	588252848	588257623	+	F-box family protein	PF12937: F-box-like; PF03478: Protein of unknown function (DUF295)
TraesCS7B02G332900	7B	588285947	588286903	+	F-box family protein	PF12937: F-box-like
TraesCS7B02G333100	7B	588375044	588379370	+	Replication protein A subunit	PF08784: Replication protein A C terminal
TraesCS7B02G333200	7B	588382369	588384442	-	Receptor-like kinase	PF07714: Protein tyrosine kinase
TraesCS7B02G333300	7B	588501726	588502346	-	Protein MID1-COMPLEMENTING ACTIVITY 1	null
TraesCS7B02G333400	7B	588861892	588864659	+	NBS-LRR disease resistance protein	PF00931: NB-ARC domain
TraesCS7B02G333500	7B	588865310	588869417	-	Receptor protein kinase-like	PF00069: Protein kinase domain
TraesCS7B02G333600	7B	588877426	588878079	-	Gibberellin 3-beta-dioxygenase 2-1	null	588877476
TraesCS7B02G333700	7B	588878970	588882992	-	Receptor protein kinase-like	PF00069: Protein kinase domain
TraesCS7B02G333800	7B	588879217	588879432	+	Retinoid isomerohydrolase	null
TraesCS7B02G333900	7B	589148513	589153651	+	Bromo-adjacent homology (BAH) domain-containing protein	null
TraesCS7B02G334000	7B	589344529	589349956	-	TOPLESS-related 2	null
TraesCS7B02G334100	7B	589462577	589468109	-	Receptor protein kinase-like	PF00069: Protein kinase domain
TraesCS7B02G334200	7B	589686528	589691448	+	electron protein, putative (Protein of unknown function, DUF547)	PF14389: Leucine-zipper of ternary complex factor MIP1; PF04784: Protein of unknown function, DUF547
TraesCS7B02G334300	7B	589695458	589696093	-	Magnesium transporter ALR1	null
TraesCS7B02G334400	7B	589699925	589700578	-	Photosystem II CP47 reaction center protein	null
TraesCS7B02G334500	7B	589735487	589736149	+	SLIT and NTRK-like protein 2	null
TraesCS7B02G334600	7B	589740032	589740622	-	Histone H4	PF15511: Centromere kinetochore component CENP-T histone fold
TraesCS7B02G334700	7B	589899101	589901251	+	Leucine-rich repeat receptor-like protein kinase family protein	PF13855: Leucine rich repeat
TraesCS7B02G334800	7B	589916442	589917404	+	Transcription elongation factor-related family protein	PF08711: TFIIS helical bundle-like domain
TraesCS7B02G334900	7B	589958404	589962407	+	Receptor kinase	PF08263: Leucine rich repeat N-terminal domain; PF13855: Leucine rich repeat; PF00069: Protein kinase domain
TraesCS7B02G335000	7B	590104367	590107555	-	Receptor kinase	PF08263: Leucine rich repeat N-terminal domain; PF13855: Leucine rich repeat; PF00069: Protein kinase domain
TraesCS7B02G335100	7B	590104425	590104709	+	HCO3- transporter family	null
TraesCS7B02G335200	7B	590156476	590157232	+	Calmodulin, putative	PF13499: EF-hand domain pair; PF13833: EF-hand domain pair
TraesCS7B02G335300	7B	590185580	590187917	+	RNA-binding protein	PF00076: RNA recognition motif. (a.k.a. RRM, RBD, or RNP domain)
TraesCS7B02G335400	7B	590255546	590256412	+	abscisic acid responsive elements-binding factor 3	null
TraesCS7B02G335500	7B	590257834	590262103	+	IAA-amino acid hydrolase ILR1, putative	PF01546: Peptidase family M20/M25/M40
TraesCS7B02G335600	7B	590500107	590501362	-	Thaumatin-like protein	PF00314: Thaumatin family
TraesCS7B02G335700	7B	590842119	590842703	-	Ethylene-responsive transcription factor, putative	PF00847: AP2 domain
TraesCS7B02G335800	7B	590848845	590849276	+	BTB-POZ and MATH domain protein	PF00917: MATH domain
TraesCS7B02G335900	7B	591045623	591055392	+	DNA polymerase IV	PF16589: BRCT domain, a BRCA1 C-terminus domain; PF00817: impB/mucB/samB family; PF11799: impB/mucB/samB family C-terminal domain
TraesCS7B02G336000	7B	591072353	591073108	-	Transcription elongation factor (TFIIS) family protein	PF08711: TFIIS helical bundle-like domain
TraesCS7B02G336100	7B	591386231	591390763	-	Pentatricopeptide repeat-containing protein	PF13041: PPR repeat family; PF12854: PPR repeat; PF01535: PPR repeat
TraesCS7B02G336200	7B	591452718	591453735	+	F-box family protein	null
TraesCS7B02G336300	7B	591461949	591463379	+	F-box/LRR-repeat protein	PF00646: F-box domain
TraesCS7B02G336400	7B	591566306	591567073	+	Transcription elongation factor (TFIIS) family protein	null
TraesCS7B02G336500	7B	591684541	591685299	+	Transcription elongation factor (TFIIS) family protein	null
TraesCS7B02G336600	7B	591702871	591705144	+	Cytochrome b5	PF00173: Cytochrome b5-like Heme/Steroid binding domain
TraesCS7B02G336700	7B	591713375	591714111	+	Histone H2A	PF00125: Core histone H2A/H2B/H3/H4; PF16211: C-terminus of histone H2A
TraesCS7B02G336800	7B	591723841	591724731	+	Histone H2A	PF00125: Core histone H2A/H2B/H3/H4; PF16211: C-terminus of histone H2A
TraesCS7B02G336900	7B	591949437	591950284	+	Histone H2A	PF00125: Core histone H2A/H2B/H3/H4; PF16211: C-terminus of histone H2A
TraesCS7B02G337000	7B	591953310	591954774	-	Desiccation-related protein PCC13-62, putative, expressed	PF13668: Ferritin-like domain
TraesCS7B02G337100	7B	592187688	592188635	-	transmembrane protein, putative (DUF679)	PF05078: Protein of unknown function (DUF679)
TraesCS7B02G337200	7B	592340043	592342698	+	Pentatricopeptide repeat-containing protein	PF17177: Pentacotripeptide-repeat region of PROPR; PF13812: Pentatricopeptide repeat domain; PF01535: PPR repeat; PF13041: PPR repeat family
TraesCS7B02G337300	7B	592344583	592346255	+	Desiccation-related protein PCC13-62, putative, expressed	PF13668: Ferritin-like domain
TraesCS7B02G337400	7B	592347594	592348439	-	Histone H2A	PF00125: Core histone H2A/H2B/H3/H4; PF16211: C-terminus of histone H2A
TraesCS7B02G337500	7B	592354652	592355424	-	Histone H2A	PF00125: Core histone H2A/H2B/H3/H4; PF16211: C-terminus of histone H2A
TraesCS7B02G337600	7B	592360950	592364588	-	cDNA clone:J013058P10, full insert sequence	null
TraesCS7B02G337700	7B	592505525	592511328	+	Copper-transporting ATPase	PF00702: haloacid dehalogenase-like hydrolase
TraesCS7B02G337800	7B	592512218	592513432	+	Seed maturation protein LEA 4	PF03760: Late embryogenesis abundant (LEA) group 1
TraesCS7B02G337900	7B	592534007	592534932	-	Germin-like protein 1	PF00190: Cupin
TraesCS7B02G338000	7B	592597992	592608812	-	kinase with adenine nucleotide alpha hydrolases-like domain-containing protein	null
TraesCS7B02G338100	7B	592616688	592616933	+	ATP synthase subunit c, chloroplastic	PF00137: ATP synthase subunit C
TraesCS7B02G338200	7B	592624375	592625790	-	Copper transport protein family	PF00403: Heavy-metal-associated domain
TraesCS7B02G338300	7B	592718485	592719389	+	Germin-like protein 1	PF00190: Cupin
TraesCS7B02G338400	7B	592807798	592808848	+	Germin-like protein 1	PF00190: Cupin
TraesCS7B02G338500	7B	592867670	592868665	+	Germin-like protein 1	PF00190: Cupin

## Sheet: Cu7D_gene list
Full list of genes in the 5 Mb of DNA surrounding the peak marker of the Cu 7D QTL
GeneID	Chromosome	Gene start (bp)	Gene end (bp)	Strand	Function description	Domain
TraesCS7D02G300300	7D	380991295	380993881	-	F-box protein PP2	PF00646: F-box domain; PF14299: Phloem protein 2
TraesCS7D02G300400	7D	381001079	381003329	-	F-box protein-like	PF12937: F-box-like; PF13516: Leucine Rich repeat
TraesCS7D02G300500	7D	381342736	381345179	+	Chaperone protein dnaJ, putative	PF00226: DnaJ domain; PF14308: X-domain of DnaJ-containing
TraesCS7D02G300600	7D	381914989	381915948	-	DNA-directed RNA polymerase	null
TraesCS7D02G300700	7D	381916337	381916909	+	NADH dehydrogenase subunit 9	PF00329: Respiratory-chain NADH dehydrogenase, 30 Kd subunit
TraesCS7D02G300800	7D	381921141	381921734	+	NADH dehydrogenase subunit 2	PF00361: Proton-conducting membrane transporter
TraesCS7D02G300900	7D	381924164	381924603	-	cleavage and polyadenylation specificity factor 73 kDa subunit-II	null
TraesCS7D02G301000	7D	381970861	381971091	-	Heat shock 70 kDa protein 4L	null
TraesCS7D02G301100	7D	381999605	381999859	-	DHHC-type zinc finger family protein	null
TraesCS7D02G301200	7D	382051046	382051639	+	NADH dehydrogenase subunit 2	PF00361: Proton-conducting membrane transporter
TraesCS7D02G301300	7D	382065168	382065803	+	Ribosomal protein S1	null
TraesCS7D02G301400	7D	382072066	382072379	-	Acetylcholine receptor subunit alpha	null
TraesCS7D02G301500	7D	382088588	382088822	-	Ephrin type-A receptor 1	null
TraesCS7D02G301600	7D	382088953	382089293	+	RmlC-like cupins superfamily protein	null
TraesCS7D02G301700	7D	382100537	382101890	-	Cytochrome b559 subunit alpha	PF00283: Cytochrome b559, alpha (gene psbE) and beta (gene psbF)subunits
TraesCS7D02G301800	7D	382111757	382111996	+	Vps51/Vps67 family (components of vesicular transport) protein	null
TraesCS7D02G301900	7D	382115403	382121950	+	Acetyltransferase component of pyruvate dehydrogenase complex	PF00364: Biotin-requiring enzyme; PF02817: e3 binding domain; PF00198: 2-oxoacid dehydrogenases acyltransferase (catalytic domain)
TraesCS7D02G302000	7D	382255258	382258222	+	NAC domain-containing protein	PF02365: No apical meristem (NAM) protein
TraesCS7D02G302100	7D	382275594	382277760	-	F-box family protein	PF00646: F-box domain
TraesCS7D02G302200	7D	382285636	382290525	+	F-box family protein	null
TraesCS7D02G302300	7D	382378558	382380861	+	F-box family protein	PF00646: F-box domain
TraesCS7D02G302400	7D	382523297	382526948	-	Receptor-like protein kinase	PF08263: Leucine rich repeat N-terminal domain; PF13855: Leucine rich repeat; PF00069: Protein kinase domain
TraesCS7D02G302500	7D	382730073	382735591	+	Exosome complex component	PF01138: 3' exoribonuclease family, domain 1; PF03725: 3' exoribonuclease family, domain 2
TraesCS7D02G302600	7D	382739093	382743107	+	Inositol 2-dehydrogenase-like protein	PF01408: Oxidoreductase family, NAD-binding Rossmann fold; PF02894: Oxidoreductase family, C-terminal alpha/beta domain
TraesCS7D02G302700	7D	382754508	382755379	-	Calcium-binding family protein	PF13405: EF-hand domain; PF13499: EF-hand domain pair
TraesCS7D02G302800	7D	382943141	382946073	-	Myb transcription factor	PF00249: Myb-like DNA-binding domain
TraesCS7D02G302900	7D	383216454	383225358	+	Alpha/beta-hydrolase superfamily protein	PF05057: Putative serine esterase (DUF676)
TraesCS7D02G303000	7D	383270002	383271830	+	Phospholipase a1-chloroplastic-like	PF01764: Lipase (class 3)
TraesCS7D02G303100	7D	383313933	383318054	-	Core-2/I-branching beta-1,6-N-acetylglucosaminyltransferase-like protein	PF02485: Core-2/I-Branching enzyme
TraesCS7D02G303200	7D	383896583	383903056	+	Lysine-specific histone demethylase 1-like protein	PF04433: SWIRM domain; PF01593: Flavin containing amine oxidoreductase
TraesCS7D02G303400	7D	383973912	383974672	-	Plant invertase/pectin methylesterase inhibitor superfamily protein	null
TraesCS7D02G303500	7D	384938170	384945225	+	External alternative NAD(P)H-ubiquinone oxidoreductase B2, mitochondrial	PF07992: Pyridine nucleotide-disulphide oxidoreductase
TraesCS7D02G303600	7D	384946820	384949479	-	Vesicle-associated protein 4-2	PF00635: MSP (Major sperm protein) domain
TraesCS7D02G303700	7D	385396467	385397540	+	U-box domain-containing protein	PF04564: U-box domain
TraesCS7D02G303800	7D	385431571	385433103	+	NAD(P)H dehydrogenase (Quinone)	PF03358: NADPH-dependent FMN reductase
TraesCS7D02G303900	7D	385518931	385520986	+	DAG protein, chloroplastic	null
TraesCS7D02G304000	7D	385699577	385701961	+	Ferredoxin-like protein	null
TraesCS7D02G304100	7D	385717993	385718895	+	Polyribonucleotide nucleotidyltransferase	null
Cu_7D_Peak	7D	385718003	385718003
TraesCS7D02G304200	7D	386353010	386357822	+	Kinase family protein	PF07714: Protein tyrosine kinase
TraesCS7D02G304300	7D	386357881	386360110	-	transmembrane protein, putative (DUF1218)	PF06749: Protein of unknown function (DUF1218)
TraesCS7D02G304400	7D	386360294	386362572	-	Pentatricopeptide repeat-containing protein	PF01535: PPR repeat; PF13041: PPR repeat family; PF14432: DYW family of nucleic acid deaminases
TraesCS7D02G304500	7D	386499272	386510886	+	BHLH transcription factor	PF00010: Helix-loop-helix DNA-binding domain
TraesCS7D02G304600	7D	386512983	386517392	-	S-adenosyl-L-methionine-dependent methyltransferases superfamily protein	PF06962: Putative rRNA methylase
TraesCS7D02G304700	7D	386560706	386561320	+	E3 ubiquitin-protein ligase	null
TraesCS7D02G304800	7D	386562664	386563443	-	Blue copper protein	PF02298: Plastocyanin-like domain
TraesCS7D02G304900	7D	386594427	386594991	-	Blue copper protein	PF02298: Plastocyanin-like domain
TraesCS7D02G305000	7D	386646017	386649283	-	Transferring glycosyl group transferase	PF04646: Protein of unknown function, DUF604
TraesCS7D02G305100	7D	386659225	386664411	-	Fertilization independent endosperm 1 protein	PF00400: WD domain, G-beta repeat
TraesCS7D02G305200	7D	386725369	386730423	+	Homeobox-leucine zipper family protein	PF00046: Homeobox domain; PF01852: START domain
TraesCS7D02G305300	7D	386755859	386759711	-	Tryptophan synthase beta chain	PF00291: Pyridoxal-phosphate dependent enzyme
TraesCS7D02G305400	7D	386844522	386847240	+	Mediator of rna polymerase ii transcription subunit 21	PF11221: Subunit 21 of Mediator complex
TraesCS7D02G305500	7D	386847153	386848349	-	Glucan endo-1,3-beta-glucosidase	PF07983: X8 domain
TraesCS7D02G305600	7D	386906817	386908952	-	E3 ubiquitin-protein ligase RGLG2	PF07002: Copine; PF13920: Zinc finger, C3HC4 type (RING finger)
TraesCS7D02G305700	7D	386914168	386920655	+	NHL repeat-containing protein 2	PF01436: NHL repeat
TraesCS7D02G305800	7D	387211508	387215675	+	Sugar phosphate/phosphate translocator	PF03151: Triose-phosphate Transporter family
TraesCS7D02G305900	7D	387219229	387224289	+	Ribosomal RNA small subunit methyltransferase F	PF01189: 16S rRNA methyltransferase RsmB/F
TraesCS7D02G306000	7D	387223621	387225708	-	Cytochrome P450 family protein	PF00067: Cytochrome P450
TraesCS7D02G306100	7D	387226768	387228894	-	Pentatricopeptide repeat-containing protein	PF01535: PPR repeat; PF12854: PPR repeat; PF13041: PPR repeat family
TraesCS7D02G306200	7D	387335482	387339869	-	Beta-1,3-galactosyltransferase-like protein	PF00337: Galactoside-binding lectin; PF01762: Galactosyltransferase
TraesCS7D02G306300	7D	387494410	387496408	+	Purine-uracil permease NCS1	PF02133: Permease for cytosine/purines, uracil, thiamine, allantoin
TraesCS7D02G306400	7D	387910883	387916641	+	BTB/POZ domain-containing protein	PF00651: BTB/POZ domain; PF03000: NPH3 family
TraesCS7D02G306500	7D	387917986	387925197	-	RNA exonuclease 4	PF00929: Exonuclease
TraesCS7D02G306600	7D	388021768	388024328	+	60S acidic ribosomal protein P0	PF00466: Ribosomal protein L10; PF00428: 60s Acidic ribosomal protein
TraesCS7D02G306700	7D	388036107	388039724	+	CoA ligase	PF00501: AMP-binding enzyme; PF13193: AMP-binding enzyme C-terminal domain
TraesCS7D02G306800	7D	388126510	388130893	-	N-acetyl-D-glucosamine kinase	PF01869: BadF/BadG/BcrA/BcrD ATPase family
TraesCS7D02G306900	7D	388691941	388697232	+	Tetratricopeptide repeat (TPR)-like superfamily protein	PF14559: Tetratricopeptide repeat
TraesCS7D02G307000	7D	388963277	388965346	+	Zinc finger protein LSD1	PF06943: LSD1 zinc finger
TraesCS7D02G307100	7D	388989772	388993063	+	Zinc transport protein ZntB	PF01544: CorA-like Mg2+ transporter protein
TraesCS7D02G307200	7D	388993298	388999739	-	SNARE-associated-like protein	PF14712: Snapin/Pallidin
TraesCS7D02G307300	7D	389187559	389191576	-	WD-repeat protein, putative	PF00400: WD domain, G-beta repeat
TraesCS7D02G307400	7D	389455445	389456488	-	DNA-directed RNA polymerase II subunit RPB4	null
TraesCS7D02G307500	7D	389458082	389464805	-	UDP-glucose 4-epimerase, putative	PF16363: GDP-mannose 4,6 dehydratase
TraesCS7D02G307600	7D	390020169	390025584	+	Protein CHUP1, chloroplastic	null
TraesCS7D02G307700	7D	390074572	390079648	+	Electron carrier/iron ion-binding protein, putative	null
TraesCS7D02G307800	7D	390084157	390085122	-	BTB/POZ domain containing protein, expressed	PF00651: BTB/POZ domain
TraesCS7D02G307900	7D	390156008	390157437	-	BTB/POZ and MATH domain-containing protein 2	PF00651: BTB/POZ domain
TraesCS7D02G308000	7D	390182092	390184056	-	BTB/POZ and MATH domain-containing protein 2	PF00651: BTB/POZ domain
TraesCS7D02G308100	7D	390464497	390470491	+	Glycosyltransferase	PF00201: UDP-glucoronosyl and UDP-glucosyl transferase
TraesCS7D02G308200	7D	390680000	390689180	+	Actin-related family protein	PF00022: Actin
TraesCS7D02G308300	7D	390689894	390693353	-	Transcription factor Inducer of CBF expression 1	PF00010: Helix-loop-helix DNA-binding domain

## Sheet: Fe2D_gene list
Full list of genes in the 5 Mb of DNA surrounding the peak marker of the Fe 2D QTL
GeneID	Chromosome	Gene start (bp)	Gene end (bp)	Strand	Function description	Domain
TraesCS2D02G468700	2D	573956024	573959895	-	Phospholipid scramblase	PF03803: Scramblase
TraesCS2D02G468800	2D	573969458	573971833	-	transmembrane protein, putative (DUF594)	PF13968: Domain of unknown function (DUF4220); PF04578: Protein of unknown function, DUF594
TraesCS2D02G468900	2D	574104017	574113211	-	Starch synthase family protein	PF16760: Starch/carbohydrate-binding module (family 53); PF08323: Starch synthase catalytic domain; PF00534: Glycosyl transferases group 1
TraesCS2D02G469000	2D	574118543	574119422	-	GDSL-like Lipase/Acylhydrolase superfamily protein	null
TraesCS2D02G469100	2D	574345359	574347703	-	Pectin lyase-like superfamily protein	PF00295: Glycosyl hydrolases family 28
TraesCS2D02G469200	2D	574350869	574354972	-	actin cytoskeleton-regulatory complex pan-like protein	null
TraesCS2D02G469300	2D	574383758	574387354	+	CDP-diacylglycerol--inositol 3-phosphatidyltransferase	PF01066: CDP-alcohol phosphatidyltransferase
TraesCS2D02G469400	2D	574387936	574393068	+	Rho GTPase-activating protein	null
TraesCS2D02G469500	2D	574396051	574421988	+	Disease resistance family protein	PF00931: NB-ARC domain
TraesCS2D02G469600	2D	574435819	574436118	-	Histone H4	PF15511: Centromere kinetochore component CENP-T histone fold
TraesCS2D02G469700	2D	574447144	574448037	-	Acidic endochitinase	PF00704: Glycosyl hydrolases family 18
TraesCS2D02G469800	2D	574481509	574482582	+	BTB/POZ and MATH domain-containing protein 2	PF00651: BTB/POZ domain
TraesCS2D02G469900	2D	574597063	574601523	+	BTB/POZ domain containing protein	PF00651: BTB/POZ domain
TraesCS2D02G470000	2D	574631280	574633497	-	IQ domain-containing protein	PF00612: IQ calmodulin-binding motif; PF13178: Protein of unknown function (DUF4005)
TraesCS2D02G470100	2D	574655675	574656217	+	Amino acid permease	PF01490: Transmembrane amino acid transporter protein
TraesCS2D02G470200	2D	574661733	574662266	-	BTB/POZ domain containing protein, expressed	PF00651: BTB/POZ domain
TraesCS2D02G470300	2D	574668802	574673088	+	Ubiquitinyl hydrolase 1	null
TraesCS2D02G470400	2D	574818741	574820220	-	Leucine-rich repeat receptor-like protein kinase family protein	PF08263: Leucine rich repeat N-terminal domain; PF13855: Leucine rich repeat
TraesCS2D02G470500	2D	574823865	574825066	-	Leucine-rich repeat receptor-like protein kinase family protein	PF08263: Leucine rich repeat N-terminal domain; PF13855: Leucine rich repeat
TraesCS2D02G470600	2D	574902719	574908510	-	p-loop containing nucleoside triphosphate hydrolases superfamily protein, putative	PF13086: AAA domain; PF13087: AAA domain; PF00580: UvrD/REP helicase N-terminal domain
TraesCS2D02G470700	2D	575158921	575160683	+	BTB/POZ and MATH domain-containing protein 2	PF00651: BTB/POZ domain
TraesCS2D02G470800	2D	575161117	575162434	-	Amino acid permease	PF01490: Transmembrane amino acid transporter protein
TraesCS2D02G470900	2D	575216892	575217422	+	BTB/POZ domain containing protein	PF00651: BTB/POZ domain
TraesCS2D02G471000	2D	575238565	575240621	+	Benzyl alcohol O-benzoyltransferase	PF02458: Transferase family
TraesCS2D02G471100	2D	575265961	575270067	-	Ubiquitin system component CUE protein	null
TraesCS2D02G471200	2D	575345487	575346953	-	26S protease regulatory subunit	PF00004: ATPase family associated with various cellular activities (AAA)
TraesCS2D02G471300	2D	575347222	575347783	+	BTB-POZ and MATH domain protein	null
TraesCS2D02G471400	2D	575358176	575359303	-	Homoserine kinase	PF00288: GHMP kinases N terminal domain; PF08544: GHMP kinases C terminal
TraesCS2D02G471500	2D	575359463	575361141	+	Phospholipase A2	null
TraesCS2D02G471600	2D	575366182	575366652	+	BTB-POZ and MATH domain protein	null
TraesCS2D02G471700	2D	575376763	575380049	+	BTB/POZ and MATH domain-containing protein 2	PF00651: BTB/POZ domain
TraesCS2D02G471800	2D	575704673	575706672	+	BTB/POZ and MATH domain-containing protein 2	PF00651: BTB/POZ domain
TraesCS2D02G471900	2D	575760307	575762912	+	IMPACT family member in pol 5'region	PF01205: Uncharacterized protein family UPF0029
TraesCS2D02G472000	2D	575769827	575770610	-	Basic helix-loop-helix transcription factor	PF00010: Helix-loop-helix DNA-binding domain
TraesCS2D02G472100	2D	575828198	575829425	+	BTB/POZ domain containing protein, expressed	PF00651: BTB/POZ domain
TraesCS2D02G472200	2D	575834123	575835145	-	BTB/POZ/MATH-domain protein	PF00651: BTB/POZ domain
TraesCS2D02G472300	2D	575944909	575946258	-	BTB/POZ and MATH domain-containing protein 2	PF00651: BTB/POZ domain
TraesCS2D02G472400	2D	576191371	576192465	+	BTB/POZ and MATH domain-containing protein 2	PF00917: MATH domain; PF00651: BTB/POZ domain
TraesCS2D02G472500	2D	576192669	576196949	-	Histidine kinase	PF08448: PAS fold; PF00512: His Kinase A (phospho-acceptor) domain
TraesCS2D02G472600	2D	576204362	576206685	-	Fatty acid oxidation complex subunit alpha	null
TraesCS2D02G472700	2D	576279329	576282921	+	RNA-binding family protein	PF00076: RNA recognition motif. (a.k.a. RRM, RBD, or RNP domain)
TraesCS2D02G472800	2D	576283947	576289877	+	Polyadenylate-binding protein-interacting protein 4	PF07145: Ataxin-2 C-terminal region
TraesCS2D02G472900	2D	576460590	576461695	+	BTB/POZ domain containing protein, expressed	PF00651: BTB/POZ domain
TraesCS2D02G473000	2D	576580403	576581631	+	BTB/POZ domain containing protein, expressed	PF00651: BTB/POZ domain
TraesCS2D02G473100	2D	576849490	576853182	+	AT hook motif family protein	null
TraesCS2D02G473200	2D	576924466	576924984	-	DNA topoisomerase	null
TraesCS2D02G473300	2D	577076410	577078486	-	Apolipoprotein D	PF08212: Lipocalin-like domain
TraesCS2D02G473400	2D	577108685	577113142	+	Disease resistance protein (NBS-LRR class) family	null
TraesCS2D02G473500	2D	577125774	577130841	+	NBS-LRR disease resistance protein-like protein	PF00931: NB-ARC domain
TraesCS2D02G473600	2D	577147251	577152276	+	AP-5 complex subunit zeta-1	PF14764: AP-5 complex subunit, vesicle trafficking
TraesCS2D02G473700	2D	577152324	577158993	-	Homeobox-leucine zipper family protein	PF00046: Homeobox domain; PF01852: START domain
TraesCS2D02G473800	2D	577315148	577316168	-	Chloroplast ATP-binding protein	PF00005: ABC transporter
TraesCS2D02G473900	2D	577327449	577328314	+	basic helix-loop-helix (bHLH) DNA-binding superfamily protein	null
TraesCS2D02G474000	2D	577334800	577338389	-	CRIB domain-containing protein RIC10	PF00786: P21-Rho-binding domain
TraesCS2D02G474100	2D	577341410	577347196	-	B3 domain-containing protein	PF02362: B3 DNA binding domain
TraesCS2D02G474200	2D	577440621	577443620	+	GrpE protein homolog	null
TraesCS2D02G474300	2D	577444668	577457238	-	Receptor-kinase, putative	PF13855: Leucine rich repeat; PF00069: Protein kinase domain
TraesCS2D02G474400	2D	577468393	577471509	-	Photosystem II reaction center protein K	PF02533: Photosystem II 4 kDa reaction centre component
TraesCS2D02G474500	2D	577536149	577538856	+	GrpE protein homolog	null
TraesCS2D02G474600	2D	577547484	577548348	+	rRNA N-glycosidase	PF00161: Ribosome inactivating protein
TraesCS2D02G474700	2D	577548856	577549895	-	Ubiquitin	PF00240: Ubiquitin family
TraesCS2D02G474800	2D	577579162	577581956	-	GrpE protein homolog	null
TraesCS2D02G474900	2D	577597205	577599819	+	APO protein	PF05634: APO RNA-binding
TraesCS2D02G475000	2D	577601570	577604289	-	Serine hydroxymethyltransferase	null
TraesCS2D02G475100	2D	577607730	577609697	-	Glycosyltransferase	PF00201: UDP-glucoronosyl and UDP-glucosyl transferase
TraesCS2D02G475200	2D	577684753	577687602	+	basic helix-loop-helix (bHLH) DNA-binding superfamily protein	null
TraesCS2D02G475300	2D	577790137	577798635	+	Receptor-kinase, putative	PF08263: Leucine rich repeat N-terminal domain; PF13855: Leucine rich repeat; PF00069: Protein kinase domain
TraesCS2D02G475400	2D	577800153	577802854	-	GrpE protein homolog	null
TraesCS2D02G475500	2D	577826548	577829631	-	GrpE protein homolog	null
TraesCS2D02G475600	2D	578002784	578005175	+	U-box domain-containing protein	PF04564: U-box domain
TraesCS2D02G475700	2D	578312720	578320832	+	F-box domain containing protein	null
TraesCS2D02G475800	2D	578332718	578334385	-	Tyrosine decarboxylase	PF00282: Pyridoxal-dependent decarboxylase conserved domain
TraesCS2D02G475900	2D	578582590	578583090	-	RING/U-box superfamily protein	PF13639: Ring finger domain
TraesCS2D02G476000	2D	578599888	578604012	+	26S protease regulatory subunit	PF00004: ATPase family associated with various cellular activities (AAA)
TraesCS2D02G476100	2D	578697057	578699111	+	Pentatricopeptide repeat-containing protein	PF01535: PPR repeat; PF13041: PPR repeat family
TraesCS2D02G476200	2D	578699311	578702655	+	Peroxidase	PF00141: Peroxidase
TraesCS2D02G476300	2D	578703645	578704289	+	Late embryogenesis abundant (LEA) hydroxyproline-rich glycoprotein family	PF03168: Late embryogenesis abundant protein
TraesCS2D02G476400	2D	578888496	578889264	+	Pathogenesis-related protein 1	PF00407: Pathogenesis-related protein Bet v I family
Fe_2D_Peak	2D	578930743	578930743
TraesCS2D02G476600	2D	578936226	578939228	-	GDSL esterase/lipase	PF00657: GDSL-like Lipase/Acylhydrolase
TraesCS2D02G476700	2D	578963036	578964628	+	Pentatricopeptide repeat-containing protein	PF01535: PPR repeat; PF13041: PPR repeat family
TraesCS2D02G476800	2D	579060097	579060574	-	Non-specific lipid-transfer protein	PF00234: Protease inhibitor/seed storage/LTP family
TraesCS2D02G476900	2D	579064961	579065485	-	Non-specific lipid-transfer protein	PF00234: Protease inhibitor/seed storage/LTP family
TraesCS2D02G477100	2D	579191097	579197019	-	Aldehyde dehydrogenase	PF00171: Aldehyde dehydrogenase family
TraesCS2D02G477200	2D	579201649	579206099	-	Histone-lysine N-methyltransferase	PF10440: Ubiquitin-binding WIYLD domain; PF05033: Pre-SET motif; PF00856: SET domain
TraesCS2D02G477278	2D	579327834	579328349	+	Unknown	null
TraesCS2D02G477283	2D	579328613	579329466	+	Unknown	null
TraesCS2D02G477300	2D	579385311	579389781	+	Linalool synthase, chloroplastic	PF01397: Terpene synthase, N-terminal domain; PF03936: Terpene synthase family, metal binding domain
TraesCS2D02G477500	2D	579393607	579400633	-	UHRF1-binding protein 1	PF12624: N-terminal region of Chorein or VPS13
TraesCS2D02G477600	2D	579510589	579511163	-	Cysteine proteinase inhibitor	PF16845: Aspartic acid proteinase inhibitor
TraesCS2D02G477700	2D	579515181	579515762	+	U-box domain-containing protein kinase family protein	null
TraesCS2D02G477800	2D	579517093	579521619	-	Beta-glucosidase	PF00933: Glycosyl hydrolase family 3 N terminal domain; PF01915: Glycosyl hydrolase family 3 C-terminal domain
TraesCS2D02G477900	2D	579534153	579537266	+	Sugar transport protein	null
TraesCS2D02G478000	2D	579571197	579572654	+	Glycosyltransferase	PF00201: UDP-glucoronosyl and UDP-glucosyl transferase
TraesCS2D02G478100	2D	579583890	579589746	-	Histone-lysine N-methyltransferase	PF10440: Ubiquitin-binding WIYLD domain; PF05033: Pre-SET motif; PF00856: SET domain
TraesCS2D02G478200	2D	579740373	579742062	+	Glycosyltransferase	PF00201: UDP-glucoronosyl and UDP-glucosyl transferase
TraesCS2D02G478300	2D	579756891	579761097	-	Phosphatidylinositol-4-phosphate 5-kinase, putative	PF02493: MORN repeat; PF01504: Phosphatidylinositol-4-phosphate 5-Kinase
TraesCS2D02G478400	2D	579821985	579823718	+	Cyclin family protein	PF08613: Cyclin
TraesCS2D02G478500	2D	579898868	579903496	+	Peroxisome biogenesis protein 22	null
TraesCS2D02G478600	2D	579962843	579963550	-	DNA polymerase delta subunit 4	null
TraesCS2D02G478700	2D	579964925	579969863	-	Histone-lysine N-methyltransferase ATXR2	PF00856: SET domain; PF01753: MYND finger
TraesCS2D02G478800	2D	579994748	579996470	-	CsAtPR5	null
TraesCS2D02G478900	2D	580003359	580003889	-	Invertase inhibitor	PF04043: Plant invertase/pectin methylesterase inhibitor
TraesCS2D02G479000	2D	580004558	580007626	-	CsAtPR5	null
TraesCS2D02G479100	2D	580010478	580017296	-	SNF2 domain-containing protein / helicase domain-containing protein / zinc finger protein-like protein	PF00176: SNF2 family N-terminal domain; PF14634: zinc-RING finger domain; PF00271: Helicase conserved C-terminal domain
TraesCS2D02G479200	2D	580131201	580132151	-	RING/U-box superfamily protein	null
TraesCS2D02G479300	2D	580187994	580189518	+	Ribonuclease 3-like protein 3	PF00636: Ribonuclease III domain
TraesCS2D02G479400	2D	580190571	580195129	+	NBS-LRR disease resistance protein, putative, expressed	PF00931: NB-ARC domain
TraesCS2D02G479500	2D	580235096	580238874	+	Divalent-cation tolerance protein CutA	PF03091: CutA1 divalent ion tolerance protein
TraesCS2D02G479600	2D	580240075	580241653	-	Thioredoxin	PF00085: Thioredoxin
TraesCS2D02G479700	2D	580243307	580257690	-	NBS-LRR disease resistance protein	PF00931: NB-ARC domain
TraesCS2D02G479800	2D	580264803	580267098	-	GDSL esterase/lipase	null
TraesCS2D02G479900	2D	580385880	580391168	-	Kinesin-like protein	PF00225: Kinesin motor domain
TraesCS2D02G480000	2D	580783803	580785165	+	ATP-dependent DNA helicase DDM1	null
TraesCS2D02G480100	2D	580970677	580973556	+	Importin subunit beta-1	PF03810: Importin-beta N-terminal domain
TraesCS2D02G480200	2D	581523421	581526532	+	Origin recognition complex subunit 2	null
TraesCS2D02G480300	2D	582024827	582029107	-	breast cancer associated RING 1	null
TraesCS2D02G480400	2D	582489023	582490201	+	Mitochondrial transcription termination factor-like	PF02536: mTERF
TraesCS2D02G480500	2D	582494579	582494851	-	dipeptide transport ATP-binding protein	null
TraesCS2D02G480600	2D	582868917	582872586	+	HVA22-like protein	PF02453: Reticulon; PF03134: TB2/DP1, HVA22 family
TraesCS2D02G480700	2D	583231043	583234065	-	zinc finger (C3HC4-type RING finger) family protein	null

## Sheet: Mg7A_gene list
Full list of genes in the 5 Mb of DNA surrounding the peak marker of the Mg 7A QTL
GeneID	Chromosome	Gene start (bp)	Gene end (bp)	Strand	Function description	Domain
TraesCS7A02G122700	7A	78834087	78838904	-	Kinase family protein	PF14559: Tetratricopeptide repeat; PF07714: Protein tyrosine kinase; PF04564: U-box domain
TraesCS7A02G122800	7A	79333659	79335411	-	F-box family protein	PF00646: F-box domain; PF03478: Protein of unknown function (DUF295)
TraesCS7A02G122900	7A	79538991	79543083	+	Peroxyureidoacrylate/ureidoacrylate amidohydrolase RutB	PF00857: Isochorismatase family
TraesCS7A02G123000	7A	79598974	79600145	-	Eukaryotic translation initiation factor 3 subunit L	null
TraesCS7A02G123100	7A	79613886	79618095	+	Alpha/beta-Hydrolases superfamily protein	PF00326: Prolyl oligopeptidase family
TraesCS7A02G123200	7A	79624075	79632758	+	Alpha/beta-Hydrolases superfamily protein	PF00326: Prolyl oligopeptidase family
TraesCS7A02G123300	7A	79640789	79643360	+	Late embryogenesis abundant protein	null
TraesCS7A02G123400	7A	79644898	79646037	-	F-box protein	PF00646: F-box domain
TraesCS7A02G123500	7A	79648974	79649915	-	F-box protein	PF00646: F-box domain
TraesCS7A02G123600	7A	79651736	79654029	-	F-box protein	PF00646: F-box domain
TraesCS7A02G123700	7A	79815465	79816614	-	F-box-like protein	PF00646: F-box domain
TraesCS7A02G123800	7A	80013866	80014480	-	U-box domain-containing protein 4	null
TraesCS7A02G123900	7A	80062509	80067253	+	Protein disulfide-isomerase	PF00085: Thioredoxin; PF13848: Thioredoxin-like domain
TraesCS7A02G124000	7A	80068068	80081816	+	Subtilisin-like protease 1	PF00082: Subtilase family
TraesCS7A02G124100	7A	80082333	80082752	+	D-tagatose-1,6-bisphosphate aldolase subunit GatZ	null
TraesCS7A02G124200	7A	80085675	80086885	+	Peroxidase	PF00141: Peroxidase
TraesCS7A02G124300	7A	80132734	80134193	+	Peroxidase	PF00141: Peroxidase
TraesCS7A02G124400	7A	80142837	80144941	+	Galactoside 2-alpha-L-fucosyltransferase	PF03254: Xyloglucan fucosyltransferase
TraesCS7A02G124500	7A	80201083	80208082	-	Benzyl alcohol O-benzoyltransferase	PF02458: Transferase family
TraesCS7A02G124600	7A	80313909	80316128	+	Subtilisin-like protease	PF05922: Peptidase inhibitor I9; PF00082: Subtilase family; PF02225: PA domain
TraesCS7A02G124700	7A	80427503	80429751	-	Galactoside 2-alpha-L-fucosyltransferase	PF03254: Xyloglucan fucosyltransferase
TraesCS7A02G124800	7A	80539357	80540674	+	Dirigent protein	PF03018: Dirigent-like protein
TraesCS7A02G124900	7A	80547408	80547632	-	Heat-inducible transcription repressor HrcA	null
TraesCS7A02G125100	7A	80594355	80595838	+	Inorganic pyrophosphatase 2	PF06888: Putative Phosphatase
TraesCS7A02G125200	7A	80706229	80707758	+	Dirigent protein	PF03018: Dirigent-like protein
TraesCS7A02G125300	7A	80730665	80731526	+	Dirigent protein	PF03018: Dirigent-like protein
TraesCS7A02G125400	7A	80752834	80754505	+	Dirigent protein	PF03018: Dirigent-like protein
TraesCS7A02G125500	7A	80809180	80810683	+	Dirigent protein	PF03018: Dirigent-like protein
TraesCS7A02G125600	7A	80851830	80854688	-	Glutamyl-tRNA reductase	PF05201: Glutamyl-tRNAGlu reductase, N-terminal domain; PF01488: Shikimate / quinate 5-dehydrogenase; PF00745: Glutamyl-tRNAGlu reductase, dimerisation domain
TraesCS7A02G125700	7A	80862021	80863814	+	disease resistance protein (TIR-NBS-LRR class)	PF00931: NB-ARC domain
TraesCS7A02G125800	7A	80863907	80865340	+	Disease resistance protein (NBS-LRR class) family	null
TraesCS7A02G125900	7A	80988096	80988664	-	Beta-1,3-N-acetylglucosaminyltransferase family protein	null
TraesCS7A02G126000	7A	80991883	80992395	-	Beta-1,3-N-acetylglucosaminyltransferase family protein	null
TraesCS7A02G126100	7A	81003355	81004780	+	Protein kinase family protein	PF00069: Protein kinase domain
TraesCS7A02G126200	7A	81101235	81105428	+	Proline iminopeptidase	PF00561: alpha/beta hydrolase fold
TraesCS7A02G126300	7A	81107780	81108572	-	F-box family protein	null
TraesCS7A02G126400	7A	81132939	81141922	-	SUMO E3 ligase	PF02891: MIZ/SP-RING zinc finger
TraesCS7A02G126500	7A	81498545	81501706	-	Serine/threonine-protein phosphatase	PF16891: Serine-threonine protein phosphatase N-terminal domain; PF00149: Calcineurin-like phosphoesterase
TraesCS7A02G126600	7A	81548149	81550170	+	FAD-binding Berberine family protein	PF01565: FAD binding domain; PF08031: Berberine and berberine like
TraesCS7A02G126700	7A	81586986	81588237	+	UPF0301 protein	PF02622: Uncharacterized ACR, COG1678
TraesCS7A02G126800	7A	81607062	81607393	-	Nontranslating CDS	PF14368: Probable lipid transfer
TraesCS7A02G126900	7A	81632449	81635423	+	Basic helix-loop-helix transcription factor	PF00010: Helix-loop-helix DNA-binding domain
TraesCS7A02G127000	7A	81637656	81639125	-	Replication protein 1a	null
TraesCS7A02G127100	7A	81639682	81642337	-	Serine/threonine-protein kinase	PF01453: D-mannose binding lectin; PF00954: S-locus glycoprotein domain; PF00024: PAN domain; PF00069: Protein kinase domain
TraesCS7A02G127200	7A	81767439	81769817	-	Serine/threonine-protein kinase	PF01453: D-mannose binding lectin; PF00954: S-locus glycoprotein domain; PF00024: PAN domain; PF00069: Protein kinase domain
TraesCS7A02G127300	7A	81775632	81778073	-	Serine/threonine-protein kinase	PF01453: D-mannose binding lectin; PF00954: S-locus glycoprotein domain; PF00024: PAN domain; PF00069: Protein kinase domain
TraesCS7A02G127400	7A	81784380	81785720	+	Early nodulin 93	PF03386: Early nodulin 93 ENOD93 protein
TraesCS7A02G127600	7A	81858717	81859809	+	Caffeoyl-CoA O-methyltransferase	PF01596: O-methyltransferase
TraesCS7A02G127700	7A	81948763	81953997	-	F-box family protein-like	PF12937: F-box-like
TraesCS7A02G127800	7A	81954966	81958780	-	F-box family protein-like	PF12937: F-box-like
TraesCS7A02G127900	7A	82119578	82120639	+	Sentrin-specific protease	PF02902: Ulp1 protease family, C-terminal catalytic domain
TraesCS7A02G128000	7A	82128248	82129295	+	BTB/POZ domain containing protein, expressed	PF00917: MATH domain; PF00651: BTB/POZ domain
TraesCS7A02G128100	7A	82153398	82156575	-	Subtilisin-like protease	PF05922: Peptidase inhibitor I9; PF00082: Subtilase family
TraesCS7A02G128200	7A	82176466	82176906	+	Zinc finger family protein	PF13912: C2H2-type zinc finger
TraesCS7A02G128300	7A	82194366	82207882	-	Histone-lysine N-methyltransferase	PF00856: SET domain
TraesCS7A02G128400	7A	82218276	82226625	-	ATP-dependent zinc metalloprotease FtsH 1	PF00004: ATPase family associated with various cellular activities (AAA)
TraesCS7A02G128500	7A	82504936	82505178	+	Zinc finger family protein	PF13912: C2H2-type zinc finger
TraesCS7A02G128600	7A	82506261	82516939	-	Histone-lysine N-methyltransferase	PF00856: SET domain
TraesCS7A02G128700	7A	82934970	82936256	+	Zinc finger family protein	null
TraesCS7A02G128800	7A	82942180	82943327	+	Ethylene-responsive transcription factor	PF00847: AP2 domain
TraesCS7A02G128900	7A	83085367	83086066	-	SPT2 chromatin protein	null
TraesCS7A02G129000	7A	83105908	83106437	-	Auxin-responsive protein	PF02309: AUX/IAA family
TraesCS7A02G129100	7A	83129016	83129653	+	Translation initiation factor IF-2	null
TraesCS7A02G129200	7A	83230878	83232040	+	F-box protein	null
TraesCS7A02G129300	7A	83285019	83288075	+	Receptor-like kinase	PF00069: Protein kinase domain
TraesCS7A02G129400	7A	83291600	83299412	-	Embryogenesis transmembrane protein-like	PF13962: Domain of unknown function
TraesCS7A02G129500	7A	83526418	83528094	-	Glutathione S-transferase	PF02798: Glutathione S-transferase, N-terminal domain; PF13410: Glutathione S-transferase, C-terminal domain
TraesCS7A02G129700	7A	83537134	83546974	-	Pre-mRNA-processing-splicing factor 8	PF08082: PRO8NT (NUC069), PrP8 N-terminal domain; PF08083: PROCN (NUC071) domain; PF10598: RNA recognition motif of the spliceosomal PrP8; PF10597: U5-snRNA binding site 2 of PrP8; PF10596: U6-snRNA interacting domain of PrP8; PF12134: PRP8 domain IV core; PF01398: JAB1/Mov34/MPN/PAD-1 ubiquitin protease; PF08084: PROCT (NUC072) domain
TraesCS7A02G129800	7A	83622677	83631823	+	AP-1 complex subunit gamma-2	PF01602: Adaptin N terminal region; PF02883: Adaptin C-terminal domain
TraesCS7A02G129900	7A	83635256	83636344	-	RING finger protein	PF13639: Ring finger domain
TraesCS7A02G130000	7A	83719395	83722957	+	Alkyl transferase	PF01255: Putative undecaprenyl diphosphate synthase
TraesCS7A02G130100	7A	83737011	83745498	+	Protein kinase-like protein	PF08263: Leucine rich repeat N-terminal domain; PF13855: Leucine rich repeat; PF00069: Protein kinase domain
TraesCS7A02G130200	7A	83749446	83750231	-	F-box family protein	PF03478: Protein of unknown function (DUF295)
TraesCS7A02G130300	7A	83774386	83779103	+	Protein DETOXIFICATION	PF01554: MatE
TraesCS7A02G130400	7A	83781379	83790034	+	Leucine-rich repeat receptor-like protein kinase	PF11721: Di-glucose binding within endoplasmic reticulum
TraesCS7A02G130500	7A	83792013	83793212	+	Proteasome subunit alpha type	PF10584: Proteasome subunit A N-terminal signature; PF00227: Proteasome subunit
Mg_S_7A_Peak	7A	83792976	83792976
TraesCS7A02G130600	7A	83932083	83937125	+	Metaxin-related	PF17172: Glutathione S-transferase N-terminal domain; PF17171: Glutathione S-transferase, C-terminal domain
TraesCS7A02G130700	7A	83939579	83942305	-	MYB transcription factor	PF00249: Myb-like DNA-binding domain
TraesCS7A02G130800	7A	84245357	84248270	-	DNA-directed RNA polymerase subunit beta'	PF04601: Domain of unknown function (DUF569)
TraesCS7A02G130900	7A	84314648	84315705	-	Cytochrome P450 family protein	PF00067: Cytochrome P450
TraesCS7A02G131000	7A	84690277	84691153	+	CASP-like protein	PF04535: Domain of unknown function (DUF588)
TraesCS7A02G131200	7A	84700134	84704963	-	Ribonucleoside-diphosphate reductase	PF03477: ATP cone domain; PF00317: Ribonucleotide reductase, all-alpha domain; PF02867: Ribonucleotide reductase, barrel domain
TraesCS7A02G131287	7A	84735751	84736548	-	Unknown	null
TraesCS7A02G131300	7A	84744764	84748789	-	Protein kinase	PF07714: Protein tyrosine kinase
TraesCS7A02G131400	7A	84782871	84786765	-	transcriptional factor B3 family protein	null
TraesCS7A02G131500	7A	84854551	84857479	+	Protein DETOXIFICATION	PF01554: MatE
TraesCS7A02G131600	7A	85030810	85033630	+	Protein DETOXIFICATION	PF01554: MatE
TraesCS7A02G131700	7A	85074019	85077675	-	Zinc finger CCCH domain protein	PF16131: Torus domain; PF00076: RNA recognition motif. (a.k.a. RRM, RBD, or RNP domain)
TraesCS7A02G131800	7A	85077821	85082559	+	Adenylyltransferase and sulfurtransferase MOCS3	PF00899: ThiF family; PF00581: Rhodanese-like domain
TraesCS7A02G131900	7A	85087004	85087246	+	cyclin-dependent kinase inhibitor	null
TraesCS7A02G132000	7A	85120707	85121750	-	Glutathione S-transferase	PF13417: Glutathione S-transferase, N-terminal domain; PF13410: Glutathione S-transferase, C-terminal domain
TraesCS7A02G132100	7A	85159979	85160728	-	CONSTANS-like protein	PF06203: CCT motif
TraesCS7A02G132200	7A	85188197	85195822	+	Disease resistance protein (NBS-LRR class) family	PF00931: NB-ARC domain; PF00560: Leucine Rich Repeat
TraesCS7A02G132300	7A	85196897	85199022	-	actin cross-linking protein (DUF569)	PF04601: Domain of unknown function (DUF569)
TraesCS7A02G132400	7A	85204887	85213013	-	Mitochondrial inner membrane protein oxa1	PF13181: Tetratricopeptide repeat
TraesCS7A02G132500	7A	85213143	85215163	+	CDK-activating kinase assembly factor	PF06391: CDK-activating kinase assembly factor MAT1
TraesCS7A02G132600	7A	85215533	85223457	-	Fanconi-associated nuclease 1-like protein	PF08797: HIRAN domain; PF08774: VRR-NUC domain
TraesCS7A02G132700	7A	85336219	85345447	+	Transducin/WD40 repeat protein	PF00400: WD domain, G-beta repeat
TraesCS7A02G132800	7A	85346952	85348108	-	3-isopropylmalate dehydratase large subunit	PF05553: Cotton fibre expressed protein
TraesCS7A02G132900	7A	85412035	85413190	-	cotton fiber-like protein (DUF761)	PF05553: Cotton fibre expressed protein
TraesCS7A02G133000	7A	85414920	85419738	-	Protein SGT1	PF07093: SGT1 protein
TraesCS7A02G133100	7A	85422010	85424785	+	Pentatricopeptide repeat-containing protein	PF01535: PPR repeat; PF13041: PPR repeat family
TraesCS7A02G133200	7A	85437099	85438514	+	Calcium-binding family protein	PF13499: EF-hand domain pair; PF13833: EF-hand domain pair
TraesCS7A02G133300	7A	85600437	85602407	-	HNH endonuclease	PF14279: HNH endonuclease
TraesCS7A02G133400	7A	85608439	85611166	-	transmembrane protein	null
TraesCS7A02G133500	7A	85611553	85621413	-	Debranching enzyme 1	PF02922: Carbohydrate-binding module 48 (Isoamylase N-terminal domain); PF11852: Domain of unknown function (DUF3372)
TraesCS7A02G133600	7A	85693762	85694684	+	transmembrane protein, putative (DUF679)	PF05078: Protein of unknown function (DUF679)
TraesCS7A02G133700	7A	85724225	85725990	+	L-gulonolactone oxidase	PF01565: FAD binding domain; PF04030: D-arabinono-1,4-lactone oxidase
TraesCS7A02G133800	7A	85855674	85856033	+	Non-lysosomal glucosylceramidase	null
TraesCS7A02G133900	7A	85878198	85882447	-	Protein tesmin/TSO1-like CXC 2	null
TraesCS7A02G134000	7A	85901227	85903354	-	Calcium-binding EF-hand	PF13405: EF-hand domain
TraesCS7A02G134100	7A	85911103	85915219	-	Alkaline alpha-galactosidase seed imbibition protein	PF05691: Raffinose synthase or seed imbibition protein Sip1
TraesCS7A02G134200	7A	85958368	85964155	+	Telomere-associated protein RIF1	PF12231: Rap1-interacting factor 1 N terminal
TraesCS7A02G134300	7A	85964887	85968339	-	AT hook motif DNA-binding family protein	PF03479: Domain of unknown function (DUF296)
TraesCS7A02G134400	7A	86048035	86050498	+	Exocyst complex component, putative	PF03081: Exo70 exocyst complex subunit
TraesCS7A02G134500	7A	86078664	86111722	+	Alpha-glucosidase like protein	PF13802: Galactose mutarotase-like; PF01055: Glycosyl hydrolases family 31; PF17137: Domain of unknown function (DUF5110)
TraesCS7A02G134600	7A	86222649	86227518	+	Intracellular protein transporter USO1-like protein	null
TraesCS7A02G134700	7A	87303238	87309615	+	Receptor-like protein kinase	PF08263: Leucine rich repeat N-terminal domain; PF13855: Leucine rich repeat; PF07714: Protein tyrosine kinase
TraesCS7A02G134800	7A	87324537	87328153	-	Pentatricopeptide repeat-containing protein	PF01535: PPR repeat; PF13041: PPR repeat family; PF12854: PPR repeat
TraesCS7A02G134900	7A	87331339	87331984	-	PHD finger transcription factor	null
TraesCS7A02G135000	7A	87454366	87456720	-	MYB-related transcription factor	PF00249: Myb-like DNA-binding domain
TraesCS7A02G135100	7A	88011384	88013836	-	MYB-related transcription factor	PF00249: Myb-like DNA-binding domain
TraesCS7A02G135200	7A	88124808	88127169	-	MYB-related transcription factor	PF00249: Myb-like DNA-binding domain
TraesCS7A02G135300	7A	88175651	88177816	-	MYB-related transcription factor	null
TraesCS7A02G135400	7A	88319904	88323091	-	MYB-related transcription factor	PF00249: Myb-like DNA-binding domain
TraesCS7A02G135500	7A	88435950	88436732	+	Sulfiredoxin	null
TraesCS7A02G135600	7A	88440274	88441321	-	Myb-like protein J	null
TraesCS7A02G135700	7A	88500260	88502340	+	Sulfiredoxin	PF02195: ParB-like nuclease domain

## Sheet: K4B_gene list
Full list of genes in the 5 Mb of DNA surrounding the peak marker of the K 4B QTL
GeneID	Chromosome	Gene start (bp)	Gene end (bp)	Strand	Function description	Domain
TraesCS4B02G145500	4B	206775977	206812288	+	Zinc finger, PHD-finger	PF00628: PHD-finger
TraesCS4B02G145600	4B	207093023	207104105	+	Splicing factor u2af large subunit, putative	PF00076: RNA recognition motif. (a.k.a. RRM, RBD, or RNP domain)
K_4B_Peak	4B	208988767	208988767
TraesCS4B02G145700	4B	209075435	209076439	-	Maturase	PF01348: Type II intron maturase
TraesCS4B02G145800	4B	209078080	209078334	-	Phosphoheptose isomerase	null
TraesCS4B02G145900	4B	209080349	209081168	-	Ribosomal protein S1	null
TraesCS4B02G146000	4B	209081725	209082927	-	Cytochrome c biogenesis FN	PF01578: Cytochrome C assembly protein
TraesCS4B02G146100	4B	209106581	209107045	+	NADH-quinone oxidoreductase subunit D	PF00346: Respiratory-chain NADH dehydrogenase, 49 Kd subunit
TraesCS4B02G146200	4B	209112348	209112818	+	30S ribosomal protein S7, chloroplastic	PF00177: Ribosomal protein S7p/S5e
TraesCS4B02G146300	4B	209113118	209113966	+	NAD(P)H-quinone oxidoreductase subunit 2, chloroplastic	PF00361: Proton-conducting membrane transporter
TraesCS4B02G146400	4B	209115873	209116175	-	NADH dehydrogenase subunit 4L	PF00420: NADH-ubiquinone/plastoquinone oxidoreductase chain 4L	209113873	209114973
TraesCS4B02G146500	4B	209134142	209134612	+	ATPase subunit 8	PF02326: Plant ATP synthase F0; PF06449: Mitochondrial domain of unknown function (DUF1082)
TraesCS4B02G146600	4B	209222461	209223814	-	Cytochrome b559 subunit alpha	PF00283: Cytochrome b559, alpha (gene psbE) and beta (gene psbF)subunits
TraesCS4B02G146700	4B	209241616	209242062	+	ATP synthase subunit alpha	PF02874: ATP synthase alpha/beta family, beta-barrel domain
TraesCS4B02G146800	4B	209242135	209243094	+	ATP synthase subunit alpha	PF00006: ATP synthase alpha/beta family, nucleotide-binding domain; PF00306: ATP synthase alpha/beta chain, C terminal domain
TraesCS4B02G146900	4B	209243458	209243781	+	ATP synthase subunit 9, mitochondrial	PF00137: ATP synthase subunit C
TraesCS4B02G147000	4B	209269376	209270128	-	Cytochrome c oxidase subunit 1	PF00115: Cytochrome C and Quinol oxidase polypeptide I
TraesCS4B02G147100	4B	209294836	209295795	-	DNA-directed RNA polymerase	null
TraesCS4B02G147200	4B	209299828	209300266	-	basic pentacysteine 7	null
TraesCS4B02G147300	4B	209300631	209301224	+	NADH dehydrogenase subunit 2	PF00361: Proton-conducting membrane transporter
TraesCS4B02G147400	4B	209301419	209302130	-	Mitchondrion orf173	null
TraesCS4B02G147500	4B	209302332	209302563	+	2-oxoglutarate-dependent dioxygenase DAO	null
TraesCS4B02G147600	4B	209304723	209305367	-	Orf152b protein	null
TraesCS4B02G147700	4B	209311098	209311676	+	ATPase subunit 4	PF05405: Mitochondrial ATP synthase B chain precursor (ATP-synt_B)
TraesCS4B02G147800	4B	211093488	211095330	-	Werner Syndrome-like exonuclease	PF01612: 3'-5' exonuclease
TraesCS4B02G147900	4B	211097616	211098983	-	Polyribonucleotide nucleotidyltransferase 2	null
TraesCS4B02G148000	4B	211973412	211982329	+	Ubiquitin carboxyl-terminal hydrolase	PF06337: DUSP domain; PF00443: Ubiquitin carboxyl-terminal hydrolase; PF14533: Ubiquitin-specific protease C-terminal
TraesCS4B02G148100	4B	212492792	212501861	-	Protein DEK	PF08766: DEK C terminal domain
TraesCS4B02G148200	4B	213389906	213390567	-	Heat shock protein 70, conserved site-containing protein	null
TraesCS4B02G148300	4B	213963826	213967418	+	Protein kinase-like	null

## Sheet: Zn6A_gene list
Full list of genes in the 5 Mb of DNA surrounding the peak marker of the Zn 6A QTL
GeneID	Chromosome	Gene start (bp)	Gene end (bp)	Strand	Function description	Domain
TraesCS6A02G181900	6A	209266652	209270143	+	F-box protein	PF13516: Leucine Rich repeat
TraesCS6A02G182000	6A	209388519	209393268	-	TPX2 (targeting protein for Xklp2) protein family	PF06886: Targeting protein for Xklp2 (TPX2)
TraesCS6A02G182100	6A	209782473	209783181	-	Bifunctional protein HldE	null
TraesCS6A02G182200	6A	209841596	209853772	-	Syntaxin, putative	PF00804: Syntaxin; PF05739: SNARE domain
TraesCS6A02G182300	6A	209893777	209899020	+	Sterol 3-beta-glucosyltransferase	null
TraesCS6A02G182400	6A	209904616	209905038	+	Transmembrane protein, putative	null
TraesCS6A02G182500	6A	210792127	210800389	+	Aminopeptidase	PF01433: Peptidase family M1; PF11838: ERAP1-like C-terminal domain
TraesCS6A02G182600	6A	210947444	210950360	-	Nucleolar protein 12	PF09805: Nucleolar protein 12 (25kDa)
TraesCS6A02G182700	6A	210959400	210960086	+	Transcriptional enhancer factor TEF-3	null
TraesCS6A02G182800	6A	211641602	211646433	-	Kinase family protein	PF00582: Universal stress protein family; PF07714: Protein tyrosine kinase
TraesCS6A02G182900	6A	211924571	211925166	+	Cysteine/Histidine-rich C1 domain family protein	null
TraesCS6A02G183000	6A	212111938	212116495	+	Sesquiterpene synthase	PF01397: Terpene synthase, N-terminal domain; PF03936: Terpene synthase family, metal binding domain
TraesCS6A02G183100	6A	212356944	212357671	-	CASP-like protein	PF04535: Domain of unknown function (DUF588)
TraesCS6A02G183200	6A	212801703	212808511	-	ATP-binding cassette transporter subfamily A member	PF12698: ABC-2 family transporter protein; PF00005: ABC transporter
TraesCS6A02G183300	6A	213145729	213150677	+	myosin-4 protein (DUF641)	PF04859: Plant protein of unknown function (DUF641)
TraesCS6A02G183400	6A	213868496	213881210	-	Ribosomal RNA small subunit methyltransferase B	PF01189: 16S rRNA methyltransferase RsmB/F
TraesCS6A02G183500	6A	213993001	213993448	-	Alpha-1,4-glucan-protein synthase [UDP-forming]	PF03214: Reversibly glycosylated polypeptide
TraesCS6A02G183600	6A	214161833	214162117	-	DEAD/DEAH box RNA helicase family protein	null
TraesCS6A02G183700	6A	214176281	214181063	+	Serine/threonine-protein phosphatase	PF00149: Calcineurin-like phosphoesterase
Zn_6A_Peak	6A	214183003	214183003
TraesCS6A02G183800	6A	214186000	214190889	-	Protein CLP1 homolog	PF16573: N-terminal beta-sandwich domain of polyadenylation factor; PF16575: mRNA cleavage and polyadenylation factor CLP1 P-loop; PF06807: Pre-mRNA cleavage complex II protein Clp1
TraesCS6A02G183900	6A	214215933	214216535	-	Tyrosine recombinase XerC	null
TraesCS6A02G184000	6A	214558996	214563138	-	Receptor-kinase, putative	PF13855: Leucine rich repeat; PF00069: Protein kinase domain
TraesCS6A02G184100	6A	214563731	214569359	-	Histone deacetylase	PF00850: Histone deacetylase domain
TraesCS6A02G184200	6A	214728420	214733415	+	carboxyl-terminal peptidase, putative (DUF239)	PF03080: Domain of unknown function (DUF239)
TraesCS6A02G184300	6A	215097083	215098429	-	Pentatricopeptide repeat-containing protein, putative	PF13041: PPR repeat family; PF01535: PPR repeat
TraesCS6A02G184400	6A	215424138	215432834	+	p-loop containing nucleoside triphosphate hydrolases superfamily protein, putative isoform 1	null
TraesCS6A02G184500	6A	215527746	215532393	+	Pectate lyase	PF04431: Pectate lyase, N terminus; PF00544: Pectate lyase
TraesCS6A02G184600	6A	215529750	215532395	-	Ribonuclease Z family protein	PF12706: Beta-lactamase superfamily domain
TraesCS6A02G184700	6A	215596021	215596379	+	NAD(P)H-quinone oxidoreductase subunit 2, chloroplastic	null
TraesCS6A02G184800	6A	215596973	215598453	+	NAD(P)H-quinone oxidoreductase subunit 2, chloroplastic	PF00361: Proton-conducting membrane transporter
TraesCS6A02G184900	6A	215598779	215598976	+	NAD(P)H-quinone oxidoreductase subunit 2 B, chloroplastic	null
TraesCS6A02G185000	6A	216100732	216101133	-	DNA mismatch repair protein MutS	null
TraesCS6A02G185100	6A	216461871	216463460	+	Allene oxide synthase	PF00067: Cytochrome P450
TraesCS6A02G185200	6A	216934358	216934639	-	Eukaryotic translation initiation factor 3 subunit A	null
TraesCS6A02G185300	6A	217217596	217235203	-	Interferon-related developmental regulator 1	PF05004: Interferon-related developmental regulator (IFRD)
TraesCS6A02G185400	6A	217264049	217269493	-	Beta-galactosidase	PF01301: Glycosyl hydrolases family 35
TraesCS6A02G185500	6A	217637852	217642628	-	Vacuolar processing enzyme	PF01650: Peptidase C13 family
TraesCS6A02G185600	6A	217769394	217771884	+	Tetraspanin family protein	PF00335: Tetraspanin family
TraesCS6A02G185700	6A	218126600	218127947	-	CASP-like protein	PF04535: Domain of unknown function (DUF588)
TraesCS6A02G185800	6A	218800041	218801760	+	Cytokinin oxidase/dehydrogenase	PF01565: FAD binding domain; PF09265: Cytokinin dehydrogenase 1, FAD and cytokinin binding

[truncated: 1 more sheets: Zn7A_gene list]
