# Supplementary material for: Improving wheat grain composition for human health by constructing a QTL atlas for essential minerals
Source: Commun Biol. 2024 Aug 15;7:1001. doi: 10.1038/s42003-024-06692-7 (PMC11327371; doi:10.1038/s42003-024-06692-7)
Supplement: Supplementary file 9 — Supplementary Data 6 [file 42003_2024_6692_MOESM9_ESM.xlsx]

## Sheet: TILLING_raw data
Grain mineral content (ppm) and grain characteristics of selected TILLING mutant lines.
Material		Material	K			Mn			Zn			Fe			Ca			NIR	NIR	NIR	NIR	MARVIN	MARVIN	MARVIN	MARVIN	MARVIN	MARVIN	MARVIN	MARVIN	MARVIN	MARVIN	MARVIN	MARVIN	MARVIN	MARVIN	MARVIN	MARVIN	MARVIN	MARVIN	MARVIN	MARVIN	MARVIN	MARVIN	MARVIN	MARVIN	MARVIN	MARVIN	MARVIN	MARVIN
GRU Code	Mutation	Sample-Id	K Rep-1	K Rep-2	K Rep-3	Mn Rep-1	Mn Rep-2	Rep-3	Rep-1	Rep-2	Rep-3	Rep-1	Rep-2	Rep-3	Rep-1	Rep-2	Rep-3	Predicted Moisture %	Predicted Protein Dry basis %	Predicted Starch Dry basis %	Predicted NDF Dry basis %	MARVIN ID	Main Seeds	Weight(g)	TGW(g)	ØArea	ØWidth	Min Width	Max Width	ØLength	Min Length	Max Length	Date	A-F0(<=12,00)	A-F1(<=14,00)	A-F2(<=16,00)	A-F3(<=18,00)	A-F4(<=20,00)	A-F5(<=22,00)	A-F6(<=24,00)	A-F7(<=26,00)	A-F8(<=28,00)	A-F9(<=30,00)	W-F0(<=2,00)	W-F1(<=2,40)	W-F2(<=2,80)	W-F3(<=3,20)	W-F4(<=3,60)	W-F5(<=4,00)
WCAD0000	N/A	WCAD0000-1 Cadenza Con	5206.5	5193.4	5196.2	36	38.6	37.2	15.2	14.9	15.2	30.3	31.1	31.3	394.5	405.6	397.3	9.9	10.1	74.3	16.9	WCAD0000-1	517	24.8	47.9691	18.6726	3.62137	1.48196	6.02113	6.45374	2.55374	9.58699	2023-02-06	14	24	46	73	173	104	39	12	0	2	2	3	16	48	136	211
WCAD0000	N/A	WCAD0000-2 Cadenza Con	6064.6	5834.3	5757.1	41.2	41.7	39.8	16.9	16.4	17.3	29.6	29.8	29.5	467.1	456.6	450.3	10	11.5	70.4	20.6	WCAD0000-2	403	18.63	46.2283	18.0852	3.52144	0.832124	5.59966	6.37758	3.49987	7.92357	2023-02-06	32	17	32	66	133	84	31	3	1	0	6	20	18	32	109	158
WCAD0000	N/A	WCAD0000-3 Cadenza Con	5998.1	6046.2	6023.9	35.2	34.7	35.6	17.1	16.2	16.4	28.4	27.8	28.3	430.8	437.4	421.9	9.9	12.8	71.6	16.5	WCAD0000-3	379	16.21	42.7704	18.0119	3.46683	1.10266	5.67661	6.47922	2.27004	13.2365	2023-02-06	25	23	43	58	95	89	24	5	2	3	10	13	23	46	103	119
WCAD0000	N/A	WCAD0000-4 Cadenza Con	5442.3	5382.6	5324.2	34.7	34.3	34.3	14.7	15.3	13.2	29.4	29.2	29.3	420.6	411.9	399.4	10.2	11.4	72.8	16.4	WCAD0000-4	468	21.07	45.0214	18.0301	3.48701	0.698501	5.27814	6.49156	3.21557	10.0893	2023-02-06	28	19	34	95	144	87	26	2	2	1	13	8	21	37	155	160
WCAD0000	N/A	WCAD0000-5 Cadenza Con	5351.7	5339.5	5371.4	39.4	37.6	38.4	16.6	16.1	15.8	29.9	28.7	28.7	407.2	403.2	396.4	10.4	11.3	73.4	17.3	WCAD0000-5	434	19.92	45.8986	18.0712	3.51004	0.917134	5.72501	6.49472	2.52379	12.2245	2023-02-06	19	23	42	94	118	92	26	2	0	0	9	4	17	40	163	139
WCAD0000	N/A	WCAD0000-6 Cadenza Con	5513.6	5395.8	5422.3	38.8	40.4	39.4	16.8	17.1	16.8	28.2	29	28.9	422.2	397.6	408.7	10.4	10.8	73.2	18.7	WCAD0000-6	450	19.65	43.6667	17.7077	3.43656	1.1016	6.00161	6.41833	2.75733	11.5866	2023-02-06	25	24	49	111	122	75	16	2	1	1	10	10	19	54	163	139
WCAD0000	N/A	WCAD0000-7 Cadenza Con	5569.5	5600.7	5619.3	43.5	44.6	43.7	18.4	18.2	18.7	32.8	33.5	32.4	447.3	460.8	462.4	10.1	10.8	74.3	17.3	WCAD0000-7	470	21.1	44.8936	17.8892	3.49524	0.93331	4.36904	6.39487	2.45249	10.3006	2023-02-06	14	22	66	101	149	89	13	2	0	0	6	10	17	49	159	181
WCAD0000	N/A	WCAD0000-8 Cadenza Con	5747.9	5780.1	5753.2	37.3	36.1	37	15.8	16.2	15.7	30.6	30.6	30.7	465.8	473.9	470	9.8	12	71.3	20	WCAD0000-8	425	17.38	40.8941	17.2701	3.3841	0.936908	6.84935	6.39607	3.67874	10.8198	2023-02-06	26	31	58	116	110	50	12	0	1	1	7	8	35	65	149	118
WCAD0000	N/A	WCAD0000-9 Cadenza Con	5476	5280.6	5305.3	45.4	44.6	44.7	25.5	24	23.6	38	37.4	37.4	456.2	446.8	446.2	8.2	16.3	66.8	20.6	WCAD0000-9	184	8.38	45.5435	17.3541	3.52142	0.789815	4.73111	6.20258	2.93253	7.02984	2023-02-06	6	7	20	71	60	18	2	0	0	0	5	1	2	10	77	75
WCAD0000	N/A	WCAD0000-10 Cadenza Con	5143.9	5245.7	5260.7	36.5	36.7	37.1	15.3	15.1	16.2	28.2	28.4	28.7	386.7	383.7	376.6	10.1	10.7	72.4	14.4	WCAD0000-10	369	17.05	46.206	18.0451	3.49968	0.662404	5.30383	6.41151	2.73271	10.7634	2023-02-06	25	15	36	68	94	90	27	1	0	2	10	6	11	39	115	131
WCAD1641	TraesCS5A02G543300	WCAD1641-4	6880.8	6881.3	6884.5	39.3	38.5	40	20.1	20.7	19.3	29.6	29.6	29.6	532.7	528	520.5	9.5	13.3	71	14.4	WCAD1641-4	375	16.75	44.6667	18.5798	3.43077	2.05466	4.65918	6.82041	5.4282	9.5446	2023-02-06	5	18	56	64	87	69	31	13	1	0	0	5	19	83	108	97
WCAD1641	TraesCS5A02G543300	WCAD1641-5	5767	5803.2	5812.9	49.2	49.2	50.1	27.9	27.8	29	40.2	39.4	39.8	451.4	447.9	462.2	9.5	16.1	66.8	14.5	WCAD1641-5	213	12.72	59.7183	21.2694	3.85297	0.871851	6.7788	7.02222	3.32916	11.1398	2023-02-06	4	2	5	9	20	72	57	20	6	0	3	1	0	5	43	77
WCAD1641	TraesCS5A02G543300	WCAD1641-8	6153.7	6083.5	6075.8	30.5	30.7	30.3	15.1	15.2	15.4	24.6	24.2	24.4	498.2	518.1	517.1	9.6	11.4	72.4	13.8	WCAD1641-8	524	20.75	39.5992	17.3179	3.29954	0.662117	6.42058	6.6345	2.03454	11.0843	2023-02-06	33	27	66	131	90	52	22	7	0	4	15	11	31	95	175	84
WCAD1641	TraesCS5A02G543300	WCAD1641-16	5958.1	5973.6	6016.9	41	41.2	42.1	15.1	15	15.3	28.2	28.5	28.9	482.8	468.5	497.2	9.7	11.5	70.7	15.7	WCAD1641-16	489	21.39	43.7423	18.5483	3.32571	1.1615	7.97987	6.94413	2.05519	10.6371	2023-02-06	27	24	43	71	109	107	46	13	5	2	15	22	24	85	175	88
WCAD1641	TraesCS5A02G543300	WCAD1641-19	6217.9	6257.6	6163.3	40.9	40.8	40.9	14.6	15.8	13.7	29.6	30	29.8	461.2	450.8	466.5	9.6	11.3	71.6	14.3	WCAD1641-19	378	19.23	50.873	19.6266	3.63152	1.19824	6.04241	6.86641	2.34328	8.37148	2023-02-06	6	6	21	34	109	92	48	15	1	0	3	2	6	28	105	139
WCAD0289	TraesCS5A02G543300	WCAD0289-4	5841.7	5838.1	5855	39.9	39.1	40.1	14.8	15.1	15.1	32.4	32.2	32.5	432.9	436.3	434.5	9.8	18.3	66.5	16.6	WCAD0289-4	310	12	38.7097	17.016	3.3883	0.66278	5.30543	6.31182	2.56035	7.10634	2023-02-06	17	27	47	78	90	41	3	0	0	0	10	2	17	72	84	79
WCAD0289	TraesCS5A02G543300	WCAD0289-14	5942	5870.5	5875.6	54.1	53.3	53.2	23.7	23.8	23.5	37.5	37.3	37	507.2	506.3	498.9	10	13.9	68.4	14.7	WCAD0289-14	386	13.14	34.0415	15.8946	3.25208	1.11802	6.38073	6.19374	2.15158	10.4407	2023-02-06	29	64	103	108	59	11	1	0	1	2	5	8	46	122	125	56
WCAD0289	TraesCS5A02G543300	WCAD0289-15	6372.9	6408.6	6325.1	52.9	53.7	53.3	22.3	22.2	22.6	38.3	38.9	39.4	534.1	533.4	526	10.1	15.9	65.7	17	WCAD0289-15	232	9.55	41.1638	16.7154	3.35683	0.946254	5.66263	6.31383	2.27004	9.33882	2023-02-06	5	14	48	99	46	6	0	0	1	0	3	1	6	60	97	46
WCAD0289	TraesCS5A02G543300	WCAD0289-16	7111.8	7218.8	7067	44.1	45.2	44.2	21.1	21.9	21.3	33.2	32.8	33.7	545.6	563.8	550.6	10.2	12.9	71.1	17.9	WCAD0289-16	355	13.07	36.8169	16.0638	3.29824	0.660378	7.11097	6.14546	2.27004	8.97722	2023-02-06	29	31	76	121	58	15	3	1	0	2	17	2	24	97	96	75
WCAD1253	TraesCS5A02G543300	WCAD1253-3	4761	4726.1	4748.2	37.2	37.7	37.3	19.3	19.8	20.3	31.5	31.9	31.3	442.1	433.2	438	10.4	12.3	72.7	13.7	WCAD1253-3XX	399	19.89	49.8496	18.0421	3.54466	1.04795	6.52755	6.43312	4.19179	7.93316	2023-02-06	10	12	32	115	125	61	12	0	0	0	2	2	6	28	167	145
WCAD1253	TraesCS5A02G543300	WCAD1253-8	5963.6	5964.6	5980.2	30.7	30.9	30.4	17.3	17.3	17.1	29.8	29.3	29.7	473.2	470.7	476.3	10	13.4	70.3	15.6	WCAD1253-8	373	18.94	50.7775	18.813	3.63286	0.830955	5.63873	6.51321	4.52703	13.1597	2023-02-06	8	12	28	68	115	82	28	7	0	1	4	1	10	15	115	154
WCAD1253	TraesCS5A02G543300	WCAD-1253-9	5685.6	5673.9	5683.9	31	31.3	31.1	14.8	14.9	15.2	28.2	28.4	28.9	454.3	454.8	454.3	10	13.2	69.5	14.2	WCAD1253-9	379	18.66	49.2348	18.3059	3.67196	1.11815	5.22019	6.3494	3.08963	11.2275	2023-02-06	4	14	49	81	120	68	18	0	1	1	2	0	4	27	120	129
WCAD1253	TraesCS5A02G543300	WCAD1253-10	5454.9	5473.7	5484.6	30.8	30.9	30.2	13.5	12.9	12.9	25.8	25.5	25.9	463.8	460.2	470.2	9.9	9.8	71.8	17	WCAD1253-10	374	18.51	49.492	18.7164	3.67935	1.29974	4.77928	6.38032	2.4178	7.44423	2023-02-06	5	18	31	68	116	85	27	6	0	0	2	0	8	31	107	130
WCAD1253	TraesCS5A02G543300	WCAD1253-13	5726.9	5695.3	5707.7	37.7	37.3	37	17.5	17.6	17.7	30.9	31.4	31.2	488.8	487	495.4	10.2	10.9	71.2	15.7	WCAD1253-13	376	18.2	48.4043	18.7247	3.5816	0.820659	5.51572	6.50075	3.64877	7.4985	2023-02-06	13	12	33	67	86	100	34	6	2	0	4	3	8	35	122	129
WCAD1253	TraesCS5A02G543300	WCAD1253-16	6569.5	6469.6	6588.3	37.6	36.6	37.9	18.3	17.8	17.6	31.2	31.2	31.1	559.8	574.9	558	10.1	13.9	71	10.7	WCAD1253-16	430	17.53	40.7674	16.5827	3.44287	0.8272	5.773	6.08991	1.98834	12.5013	2023-02-06	40	28	66	126	90	30	7	5	5	0	17	11	18	56	140	107
WCAD1003	TraesCS5A02G543300	WCAD1003-1	6295.5	6332.6	6358.6	40.7	40.5	41	18.1	17	17.7	32.5	32.4	32.8	530.4	533.3	533.3	9.8	12.8	71.9	14.4	WCAD1003-1	354	14.6	41.2429	16.5063	3.34322	0.755686	4.89289	6.12176	2.20969	10.7571	2023-02-06	28	26	63	96	85	29	2	0	0	2	10	4	15	81	123	71
WCAD1003	TraesCS5A02G543300	WCAD1003-6	5751.8	5752.9	5693.8	34.7	35.1	34.9	14.7	15.4	15.7	29.6	29.8	29.9	526.9	539	543	10.2	11	70.6	15	WCAD1003-6	373	16.32	43.7534	17.4519	3.50535	1.27968	6.34762	6.21411	3.3139	10.8166	2023-02-06	11	22	60	109	103	42	4	0	1	3	3	3	15	57	130	104
WCAD1003	TraesCS5A02G543300	WCAD1003-12	5838.9	5836.7	5945.8	35.4	36.3	35.9	16.4	15.7	16.5	33.1	33.5	32.6	471.3	466	481.2	10.1	16.1	67.5	11	WCAD1003-12	289	12.43	43.0104	17.4358	3.39641	1.16217	5.46542	6.39688	1.98834	11.3054	2023-02-06	21	9	33	80	78	34	16	2	1	2	15	2	10	55	92	73
WCAD1003	TraesCS5A02G543300	WCAD1003-13	5778.7	5800	5830.5	45.6	44.4	44.5	20	19.6	19.5	36	36	36	497.5	495.7	494.2	10.3	13.4	70.9	15	WCAD1003-13	303	14	46.2046	17.8253	3.44268	1.86103	4.88599	6.53908	3.18655	8.72429	2023-02-06	6	19	39	72	86	41	8	1	1	0	1	1	13	59	104	76
WCAD1003	TraesCS5A02G543300	WCAD1003-19	5996	5998	5986.5	46.2	46.3	47.3	18.6	19.8	20.7	37.4	37.9	37.4	474.4	466.4	473.6	10.1	18.1	65.3	14.6	WCAD1003-19	177	8.39	47.4011	18.6335	3.63666	1.17618	5.50829	6.41984	2.4833	8.4288	2023-02-06	8	7	16	23	53	41	18	4	0	1	3	1	5	20	48	50
WCAD1015	TraesCS5A02G543300	WCAD1015-2	5496.6	5467.3	5502.6	46.7	46.4	46.4	21.6	20.2	21.7	36.5	36.3	36.8	389.7	373.9	376.5	9.7	16.4	66.3	14	WCAD1015-2	208	12.16	58.4615	22.888	3.78875	1.32514	4.94946	7.39467	2.58987	8.38862	2023-02-06	5	0	0	4	12	41	64	41	19	10	3	1	1	3	53	70
WCAD1015	TraesCS5A02G543300	WCAD1015-6	5497.3	5455.3	5478.6	39.8	40.6	41.7	21.5	21.9	22.6	35.8	35.3	35.8	439.3	443.6	439	10.1	16.9	66.4	17.6	WCAD1015-6	215	12	55.814	21.2462	3.67648	2.48289	6.34919	7.22279	3.00087	9.02883	2023-02-06	1	1	3	8	33	87	49	17	3	1	0	0	3	8	78	91
WCAD1015	TraesCS5A02G543300	WCAD1015-8	5664.7	5698.3	5740.3	51.2	50.3	51.2	21.6	22.8	21.8	38.6	38.2	38.8	479	482.9	491.3	10.1	18.5	63	16.6	WCAD1015-8	220	11.64	52.9091	20.2784	3.57607	0.822078	4.3694	6.98666	3.49987	7.82595	2023-02-06	4	1	1	18	51	87	45	2	2	0	4	0	0	11	88	83
WCAD1015	TraesCS5A02G543300	WCAD1015-13	5378.9	5422.3	5398.7	39.5	39.6	41	18.6	17.8	18.9	36.4	35.9	37	448.5	457.8	478.9	10.2	12.9	71	18	WCAD1015-13	257	13.53	52.6459	19.9386	3.57356	2.42775	4.44592	6.91301	5.34351	7.72272	2023-02-06	1	2	8	32	80	67	41	7	0	0	0	0	2	21	107	87
WCAD1015	TraesCS5A02G543300	WCAD1015-16	5005.7	5002.6	5073.2	42.3	43.4	44.5	24.1	23.6	25.1	38.3	38.7	39.1	392.7	401.3	410.9	9.9	16.9	66.9	16.5	WCAD1015-16	218	11.64	53.3945	20.6672	3.53514	1.29895	4.5567	7.1957	3.00087	9.39114	2023-02-06	5	2	9	31	33	50	44	21	13	2	4	1	3	27	83	62
WCAD0987	TraesCS5A02G543300	WCAD0987-4	5775.6	5830.8	5822.6	48.3	49.6	49.2	22.6	21.7	21.6	36	35.9	36	449.7	454.3	447.6	9.8	18.3	66.5	16.6	WCAD0987-4	240	11.84	49.3333	18.8694	3.69575	1.11756	4.86658	6.36021	2.67964	7.31834	2023-02-06	6	12	14	48	65	61	21	3	4	0	3	1	3	16	71	87
WCAD0987	TraesCS5A02G543300	WCAD0987-5	5372.8	5323	5355.6	42.6	41.7	41.5	15.9	16.5	17.1	32.9	32.9	32.8	412.8	416.6	423.6	10	14.2	69.6	18.3	WCAD0987-5	313	15.13	48.3387	19.1184	3.54034	2.29956	6.53653	6.76797	5.44219	8.01789	2023-02-06	1	14	29	47	84	81	24	9	2	0	0	1	9	45	115	88
WCAD0987	TraesCS5A02G543300	WCAD0987-8	6017.7	6000.6	6010.7	41.4	41.4	41.6	18.4	18.6	18	29.4	30.2	29.3	486.2	486	488.7	10.1	13.1	69.5	20.3	WCAD0987-8	361	17.68	48.9751	18.3306	3.58345	0.936994	6.11049	6.44648	3.21032	9.25066	2023-02-06	4	10	35	99	115	65	13	3	0	0	2	1	2	27	164	110
WCAD0987	TraesCS5A02G543300	WCAD0987-16	5610.1	5667.1	5701.3	48	46.5	46.5	22.5	21.9	22.2	32.7	33	32.8	521.5	525	523.8	9.8	14.1	69.2	15.4	WCAD0987-16XX	369	16.22	43.9566	18.269	3.28411	1.29974	4.27546	6.98856	2.4178	7.96716	2023-02-06	8	12	46	78	111	73	18	3	0	0	2	7	20	103	147	66
WCAD0987	TraesCS5A02G543300	WCAD0987-19	5536	5522.3	5502.3	38.3	37.1	37.6	15.9	15.9	16.8	27.7	27.6	27.6	419.2	419	426.8	10	12.1	71	14.9	WCAD0987-19	321	16.04	49.9688	18.7713	3.59724	0.937275	4.89464	6.48521	2.81194	11.4716	2023-02-06	6	8	30	53	108	76	20	4	0	0	4	0	4	24	111	126
WCAD0987	TraesCS5A02G543300	WCAD0987-20	5006.3	4998.2	4949.4	45.2	45.3	45.4	19.8	20.1	19.9	33	33.4	33.3	417.8	419	418.7	9.5	12.9	70.2	16	WCAD0987-20	282	14.32	50.7801	18.5637	3.62962	1.04594	4.6285	6.44692	4.16754	9.78669	2023-02-06	1	8	26	57	116	56	10	0	0	0	1	0	0	11	125	98
WCAD0987	TraesCS5A02G543300	WCAD0987-21	5250.9	5256.4	5283.2	41.6	41	41.4	17.7	17.9	18.6	32.1	30.5	31	417.6	426.2	424.8	9.7	10.6	73.1	13	WCAD0987-21	429	19.73	45.9907	18.2923	3.42441	0.986932	4.5788	6.70128	3.08142	8.47378	2023-02-06	14	17	43	78	143	87	26	5	0	0	6	2	11	76	187	103
WCAD1495	TraesCS5A02G543300	WCAD1495-1	5689.8	5736.9	5787.1	51.7	51.2	51.7	25	24.5	25.2	39.2	38.4	38.7	477.7	475.2	478.8	8.7	17.2	66.6	13.7	WCAD1495-1	260	10.4	40	16.2563	3.28118	0.6486	6.22008	6.15689	2.14372	9.10337	2023-02-06	30	38	28	47	78	23	1	0	0	0	7	10	29	39	84	66
WCAD1495	TraesCS5A02G543300	WCAD1495-3	6117.6	6107.1	6119.8	30.1	29.9	29.7	16.9	17	16.6	28.3	28.7	27.5	466.3	469.7	461.6	10.2	14.4	68.7	18.3	WCAD1495-3	326	13.17	40.3988	17.0732	3.36337	0.75689	5.64336	6.3992	2.31426	9.67907	2023-02-06	14	31	58	91	68	37	11	1	1	0	5	2	17	73	117	82
WCAD1495	TraesCS5A02G543300	WCAD1495-6	5561.6	5543.4	5532.9	33.6	34.3	34.1	16.1	16.5	15.7	27.5	27.5	28.1	406.3	399.1	399.9	10.3	11.6	72.3	14.6	WCAD1495-6	450	19.22	42.7111	17.3156	3.38757	0.946268	5.61184	6.37772	2.23629	11.1663	2023-02-06	17	19	62	132	131	41	5	2	1	1	5	3	14	77	201	100
WCAD1495	TraesCS5A02G543300	WCAD1495-7	6437.9	6367.3	6410.9	35	35.4	34.3	18.4	17.8	18.6	30	29.4	29.5	465.2	479.3	477.8	10.1	14.8	68.8	16.4	WCAD1495-7	317	12.16	38.3596	16.4161	3.24227	1.35626	6.34912	6.36446	2.55374	11.339	2023-02-06	12	45	72	86	64	17	0	0	1	2	2	5	29	113	102	41
WCAD1495	TraesCS5A02G543300	WCAD1495-11	6451.8	6523.6	6465.3	35.1	34.1	36.1	20.4	21.2	21.2	30.8	29.9	31.3	473.3	474.9	462.6	10.2	14.2	68.6	11.5	WCAD1495-11	412	13.63	33.0825	15.0233	3.10139	1.11048	5.72066	6.09904	2.27004	11.7603	2023-02-06	49	61	152	106	21	2	1	0	4	5	12	18	42	164	142	13
WCAD1495	TraesCS5A02G543300	WCAD1495-13	5639.2	5682.2	5647.7	34.2	34.7	32.9	19.8	20.5	20.7	30.1	30.1	29.3	417.4	412.4	422.2	10.3	13	72.6	13.4	WCAD1495-13	397	16.87	42.4937	17.2155	3.41875	1.19758	5.05737	6.33748	2.67964	9.26161	2023-02-06	9	21	61	128	114	31	1	0	0	0	3	3	5	64	183	98
WCAD1495	TraesCS5A02G543300	WCAD1495-16	5622.9	5681.8	5665.5	37.6	37.2	37.3	18.5	18.8	18.9	31.7	31.4	32.1	423.5	426.2	428	10	15	66.9	14.4	WCAD1495-16	368	15.68	42.6087	17.3451	3.40091	1.06921	4.3438	6.44067	4.48767	10.5149	2023-02-06	13	29	41	114	94	44	5	1	0	0	3	3	18	72	136	82
WCAD1617	TraesCS5A02G543300	WCAD1617-2	6146.3	6159.7	6184.2	41.5	42.8	43.2	18.7	19.4	19.9	34.4	34.7	35.1	543.8	528.2	538.3	8.3	12.5	70.9	14.7	WCAD1617-2	353	14.71	41.6714	18.7395	3.21853	1.40567	6.17908	7.22246	5.05594	10.2521	2023-02-06	7	9	34	70	73	92	32	0	0	1	2	6	32	115	125	33
WCAD1617	TraesCS5A02G543300	WCAD1617-3	5443.6	5493.6	5458.3	64.8	64	65.2	50.8	51	52.1	60.9	61.8	61.9	490.7	487.9	492.3	7.3	23.6	57.1	15.6	WCAD1617-3	83	3.19	38.4337	17.4176	3.24506	0.917134	4.28711	6.5277	2.15158	7.85181	2023-02-06	8	2	13	14	17	17	8	2	0	0	6	3	1	17	32	19
WCAD1617	TraesCS5A02G543300	WCAD1617-13	5919.5	5865.8	5925	43.1	41.4	42	17.9	18.7	18.3	35.6	34.9	35.1	440.3	427.8	429.6	10.3	13.2	70.5	16.7	WCAD1617-13	309	12.84	41.5534	16.9191	3.25506	1.01373	4.61562	6.56215	4.9666	11.1996	2023-02-06	11	23	69	103	58	21	7	2	2	0	2	2	17	102	133	34
WCAD1617	TraesCS5A02G543300	WCAD1617-22	5158.2	5109.2	5128.8	42.6	42.9	41.9	22.2	21	22.1	34.4	33.8	34.4	458.3	469.3	469.8	10.4	11.3	69.5	14.9	WCAD1617-22	408	15.63	38.3088	16.8069	3.27957	1.39895	7.11102	6.52159	2.56035	12.394	2023-02-06	12	34	100	123	94	17	5	1	1	4	4	2	28	140	144	60
WCAD0240	TraesCS5A02G542600	WCAD0240-5	5280.3	5212.6	5232.4	42.4	42.9	42.5	18.1	15.9	17.1	32.4	32.3	32.5	435.5	450.7	441.5	9.8	15.3	65.4	18.4	WCAD0240-5	342	12.55	36.6959	16.0697	3.19097	0.871945	5.84906	6.19154	2.67964	10.0297	2023-02-06	19	36	95	109	62	12	1	0	0	1	12	3	19	126	140	29
WCAD0240	TraesCS5A02G542600	WCAD0240-6	5460.4	5463.4	5523.9	39.9	39.7	39.9	18	17.3	16.9	31.2	31.5	31.3	430.1	424	427.1	9.7	16.9	66.5	17.5	WCAD0240-6	349	12.1	34.6705	15.4755	3.16433	1.03783	4.07941	6.04048	3.25993	7.869	2023-02-06	14	46	137	114	27	1	0	0	0	0	4	2	26	148	137	20
WCAD0240	TraesCS5A02G542600	WCAD0240-7	5110	5128.2	5095	36.1	35	36.4	13.6	13.5	13.8	29.5	29.6	30.1	401.3	404.4	401.4	9.9	11.6	71.1	18.9	WCAD0240-7	399	14.57	36.5163	16.3873	3.23683	1.0479	6.43091	6.28195	3.18655	12.0603	2023-02-06	27	30	96	126	75	21	2	0	5	1	6	10	35	117	159	48
WCAD0240	TraesCS5A02G542600	WCAD0240-8	5236.2	5273.5	5258.1	36.9	37.7	36.9	17.4	16.8	16.2	29.9	30.1	30.1	432.1	431.3	429.5	9.8	11.8	71.6	17.7	WCAD0240-8	434	16.15	37.212	15.7531	3.22585	1.0718	5.90772	6.06699	3.08963	12.9285	2023-02-06	37	47	127	140	67	7	0	1	1	0	6	12	36	128	185	55
WCAD0240	TraesCS5A02G542600	WCAD0240-11	4854.2	4892.6	4858.8	35.8	36.1	37	17.1	17.5	18.8	31.5	31.5	31.9	431.7	424.6	429.1	9.7	15.7	65.4	16.9	WCAD0240-11	358	14.59	40.7542	16.9519	3.36689	1.1158	5.66725	6.21721	3.06768	10.1152	2023-02-06	8	15	70	154	83	14	2	2	0	0	4	1	9	64	203	58
WCAD0240	TraesCS5A02G542600	WCAD0240-13	5574.4	5606.6	5646	36.3	36.3	36.6	16.2	15.9	14.8	29.6	29.5	29.8	429.4	422.7	429.7	10.1	13.3	68.9	18.7	WCAD0240-13	404	14.23	35.2228	15.4861	3.17515	0.91807	4.36698	6.05269	2.58987	8.6416	2023-02-06	33	47	127	123	50	6	0	0	0	0	14	4	28	128	166	42
WCAD0240	TraesCS5A02G542600	WCAD0240-19	4775.9	4806.1	4822.3	43.1	43.3	44	17.3	15.8	17.2	33	32.8	33.8	441.1	432.2	442.1	9.7	14.3	65.6	17.2	WCAD0240-19	387	13.91	35.9432	16.304	3.35014	0.698766	5.88508	6.01913	2.39675	8.14749	2023-02-06	36	31	76	136	78	16	2	0	1	3	5	3	25	96	156	75
WCAD2085	TraesCS5A02G542600	WCAD2085-2	6708.2	6679.5	6645	37.3	37.9	37.6	17.4	18.1	18.4	31.9	32.4	32.3	538.2	550	527	9.7	14.6	68.4	16	WCAD2085-2	311	13.65	43.8907	17.3446	3.44436	0.94096	5.02022	6.34759	2.58007	9.31889	2023-02-06	22	14	41	69	83	42	16	0	0	1	10	4	12	42	102	89
WCAD2085	TraesCS5A02G542600	WCAD2085-4	5213.4	5284.4	5240.9	42.5	43.1	44.5	17.5	16.4	17.8	35.5	36.6	36.2	431	422.7	414.6	9.7	13.7	69.5	14.6	WCAD2085-4	294	14.82	50.4082	18.5775	3.60206	0.868933	5.23049	6.47171	2.50025	8.19814	2023-02-06	12	11	23	44	81	71	19	3	1	0	4	3	5	23	93	91
WCAD2085	TraesCS5A02G542600	WCAD2085-6	6118.2	6101	6106.8	34	33.8	34.2	16.9	17.8	15.8	28	28.1	28	486.5	478.6	499.9	9.9	13.7	70.7	16.3	WCAD2085-6	453	18.38	40.574	16.5438	3.41312	1.32538	6.80512	6.14924	3.05941	12.2211	2023-02-06	34	49	87	125	82	21	3	2	2	4	3	10	23	95	146	107
WCAD2085	TraesCS5A02G542600	WCAD2085-9	5718.6	5716.2	5784.4	39.3	38.5	38.9	14.9	14.1	15.8	30.4	30.1	30.6	411.1	402.4	414.4	10.1	13	70.3	13.9	WCAD2085-9	369	17.97	48.6992	18.5238	3.58695	2.09523	4.74388	6.49484	3.83832	9.61602	2023-02-06	5	11	36	88	110	58	22	6	1	0	0	1	5	32	140	121
WCAD2085	TraesCS5A02G542600	WCAD2085-13	5195.4	5234.6	5265.3	40.3	41.4	41.8	16.9	16.4	17	34.1	34.8	35	448.5	460	461.6	9.5	11.4	71.4	15.2	WCAD2085-13	418	18.62	44.5455	17.568	3.45905	1.40547	6.27423	6.41465	2.52379	10.91	2023-02-06	10	26	55	122	135	42	8	0	3	0	5	3	10	53	201	108
WCAD2085	TraesCS5A02G542600	WCAD2085-18	5704.2	5716.9	5700.5	38.3	38.4	38.4	14.4	15.2	14.7	30.4	30.2	30.2	447.9	451.5	455.6	10.1	12.9	71.4	14	WCAD2085-18	367	18.01	49.0736	18.9685	3.69008	1.23296	5.63092	6.42153	2.4178	10.4504	2023-02-06	8	9	25	61	103	96	28	5	2	0	5	1	3	18	92	147
[truncated: 21 more columns]
