# Supplementary material for: Improving wheat grain composition for human health by constructing a QTL atlas for essential minerals
Source: Commun Biol. 2024 Aug 15;7:1001. doi: 10.1038/s42003-024-06692-7 (PMC11327371; doi:10.1038/s42003-024-06692-7)
Supplement: Supplementary file 10 — Supplementary Data 7 [file 42003_2024_6692_MOESM10_ESM.xlsx]

## Sheet: Trait_heritability
Heritability values for concentrations of minerals in grain and plant height, straw biomass, above ground biomass, grain yield, harvest index and thousand grain weight.
	Height	GrnYld85	StrwYld85	BmsYld85	HI	TGW	GrnNCnc	GrnCaCnc	GrnCuCnc	GrnFeCnc	GrnKCnc	GrnMgCnc	GrnMnCnc	GrnNaCnc	GrnPCnc	GrnSCnc	GrnZnCnc
ParxW160_ heritability	0.843	0.673	0.124	0.081	0.631	0.963	0.638	0.919	0.928	0.303	0.904	0.941	0.851	0.078	0.887	0.927	0.822
ParxW160_ gen.variance	34.5	0.412	0.158	0.11	3.76	10.9	0.0111	905	0.107	15.9	29700	5800	7.11	0.172	32100	4930	4.98
ParxW160_ res.variance	6.42	0.2	1.11	1.25	2.2	0.422	0.00631	79.5	0.00829	36.7	3160	365	1.25	2.03	4100	387	1.08
ParxW239_ heritability	0.869	0.791	0.629	0.701	0.648	0.954	0.876	0.944	0.914	0.451	0.92	0.908	0.889	0.647	0.836	0.832	0.897
ParxW239_ gen.variance	25.8	0.687	1.26	1.69	4.14	5.05	0.00876	1920	0.117	6.47	39700	3960	10.5	0.846	21300	2620	5.31
ParxW239_ res.variance	3.87	0.182	0.742	0.721	2.25	0.244	0.00124	115	0.0109	7.88	3430	399	1.3	0.461	4170	528	0.611
ParxW292_ heritability	0.825	0.677	0	0.004	0	0.914	0.878	0.919	0.883	0.663	0.874	0.899	0.843	0.597	0.88	0.908	0.816
ParxW292_ gen.variance	23.3	0.33	0	0.013	0	5.51	0.011	2710	0.13	7.73	45300	5500	12.8	1.07	40200	4440	5.17
ParxW292_ res.variance	4.93	0.157	3.18	3.31	6.66	0.518	0.00152	238	0.0173	3.93	6540	619	2.39	0.723	5470	450	1.16
heritability: the estimated broad sense heritability (h2).
gen.variance: the estimated genetic variance.
res.variance: the estimated residual variance.
